# Supplementary material for: Stony coral tissue loss disease induces transcriptional signatures of in situ degradation of dysfunctional Symbiodiniaceae
Source: Nat Commun. 2023 May 22;14:2915. doi: 10.1038/s41467-023-38612-4 (PMC10202950; doi:10.1038/s41467-023-38612-4)
Supplement: Supplementary file 4 — Supplementary Data 1-14 [file 41467_2023_38612_MOESM4_ESM.xlsx]

## Sheet: Supplementary Data 1
Species	Replicate (bin #)	Sample Name	Genotype	Treatment (mesocosm)	End Status/Outcome	Lesion Growth Rate (cm^2/hr)	Avg. Symbiont Size (microns^2)	Symbiont-Symbiosome Ratio	Sequenced?	Outlier - coral dataset?	Outlier - symbiont dataset?	Dominant Symbiont	Mapping Rate	Host % Unambiguous Reads	Symbiodinium % Unambiguous Reads	Breviolum % Unambiguous Reads	Cladocopium % Unambiguous Reads	Durusdinium % Unambiguous Reads
CNAT	Control 1	cnat_c1	A	Control	Control	N/A	N/A	N/A	No - bad RIN	N/A	N/A	N/A	N/A	N/A	N/A	N/A	N/A	N/A
CNAT	Control 2	cnat_c2	B	Control	Control	N/A	34.9767	0.6104	Yes	No	No	Durusdinium	77.7219	39.7475	0.13779	0.03844	0.74171	13.4529
CNAT	Control 3	cnat_c3	C	Control	Control	N/A	50.1111	0.674796	Yes	No	No	Cladocopium	82.1317	34.1356	1.53678	2.24847	27.5483	2.16185
CNAT	Control 4	cnat_c4	D	Control	Control	N/A	Not Measured	Not Measured	Yes	No	No	Cladocopium	82.1372	37.3711	0.40408	1.08224	31.1916	0.60571
CNAT	Control 5	cnat_c5	E	Control	Control	N/A	N/A	N/A	No - bad RIN	N/A	N/A	N/A	N/A	N/A	N/A	N/A	N/A	N/A
CNAT	Control 6	cnat_c6	F	Control	Control	N/A	40.554	0.612906	Yes	No	No	Durusdinium	76.0358	18.3856	0.09711	0.05919	1.83679	41.8063
CNAT	Control 7	cnat_c7	G	Control	Control	N/A	N/A	N/A	No - bad RIN	N/A	N/A	N/A	N/A	N/A	N/A	N/A	N/A	N/A
CNAT	Control 8	cnat_c8	H	Control	Control	N/A	Not Measured	0.588391	Yes	No	No	Durusdinium	75.8077	23.9664	0.2272	0.09266	1.52816	36.2391
CNAT	Disease 1	cnat_d1	A	Disease	Infected	0.145724	N/A	N/A	No - bad RIN	N/A	N/A	N/A	N/A	N/A	N/A	N/A	N/A	N/A
CNAT	Disease 2	cnat_d2	B	Disease	Infected	1.37722	36.7243	0.393445	Yes	No	No	Durusdinium	78.8965	53.911	0.22813	0.08274	0.18251	3.67702
CNAT	Disease 3	cnat_d3	C	Disease	Infected	0.0198519	48.6297	0.481631	Yes	No	No	Cladocopium	81.9415	41.5297	0.33561	1.0899	23.4671	0.66734
CNAT	Disease 4	cnat_d4	D	Disease	Infected	0.0129787	47.402	0.456193	Yes	No	No	Cladocopium	83.2506	42.2948	0.40795	0.86964	20.1196	0.54435
CNAT	Disease 5	cnat_d5	E	Disease	Infected	0.0318052	N/A	N/A	No - bad RIN	N/A	N/A	N/A	N/A	N/A	N/A	N/A	N/A	N/A
CNAT	Disease 6	cnat_d6	F	Disease	Infected	0.455897	33.5619	0.485326	Yes	No	No	Durusdinium	77.1687	12.8285	0.2634	0.16062	2.34609	53.3758
CNAT	Disease 7	cnat_d7	G	Disease	Infected	0.0694306	N/A	N/A	No - bad RIN	N/A	N/A	N/A	N/A	N/A	N/A	N/A	N/A	N/A
CNAT	Disease 8	cnat_d8	H	Disease	Infected	0.232036	35.21	0.533445	Yes	No	No	Durusdinium	74.3493	25.3485	0.13224	0.05551	1.41125	34.6339
MCAV	Control 1	mcav_c1	I	Control	Control	N/A	41.8148	0.6668	Yes	No	No	Cladocopium	90.5879	17.8835	1.39825	3.48517	45.3602	1.92057
MCAV	Control 2	mcav_c2	J	Control	Control	N/A	N/A	N/A	No - bad RIN	N/A	N/A	N/A	N/A	N/A	N/A	N/A	N/A	N/A
MCAV	Control 3	mcav_c3	K	Control	Control	N/A	41.7747	0.6548	Yes	No	No	Cladocopium	87.3035	6.878	0.87728	2.82623	61.1673	1.35792
MCAV	Control 4	mcav_c4	L	Control	Control	N/A	N/A	N/A	No - bad RIN	N/A	N/A	N/A	N/A	N/A	N/A	N/A	N/A	N/A
MCAV	Control 5	mcav_c5	M	Control	Control	N/A	41.2742	0.5648	Yes	No	No	Cladocopium	86.4523	20.8767	0.6775	2.07171	46.7347	1.01546
MCAV	Control 6	mcav_c6	N	Control	Control	N/A	52.1623	0.5008	Yes	No	No	Cladocopium	67.1155	6.79716	3.88791	4.86089	49.5403	3.47307
MCAV	Control 7	mcav_c7	O	Control	Control	N/A	38.1994	0.562	Yes	No	No	Cladocopium	87.7657	14.7389	0.85699	2.57877	51.4916	1.23421
MCAV	Control 8	mcav_c8	P	Control	Control	N/A	50.7097	0.5776	Yes	No	No	Cladocopium	86.8434	25.7853	0.63494	2.08114	40.192	1.00541
MCAV	Disease 1	mcav_d1	I	Disease	Infected	0.145	49.2626	0.6184	Yes	No	No	Cladocopium	88.2893	36.4577	0.63763	1.69149	31.9806	0.80794
MCAV	Disease 2	mcav_d2	J	Disease	Exposed	0	42.0244	0.502	Yes	No	No	Cladocopium	90.8605	19.8892	1.24678	3.10069	46.7038	1.62023
MCAV	Disease 3	mcav_d3	K	Disease	Infected	0.009	Not Measured	0.538	Yes	No	No	Cladocopium	87.6006	29.0493	0.78009	2.14944	38.579	1.02724
MCAV	Disease 4	mcav_d4	L	Disease	Exposed	0	45.0556	0.5272	Yes	No	No	Cladocopium	90.5613	9.38342	1.60086	3.79134	55.2158	1.95284
MCAV	Disease 5	mcav_d5	M	Disease	Exposed	0	45.9019	0.4456	Yes	No	No	Cladocopium	85.7553	9.94429	0.92522	2.86138	46.2366	1.4277
MCAV	Disease 6	mcav_d6	N	Disease	Infected	0.109474	49.32.552	0.4832	Yes	No	No	Cladocopium	85.6977	31.5886	1.26619	2.21357	32.7126	1.24828
MCAV	Disease 7	mcav_d7	O	Disease	Exposed	0	N/A	N/A	No - bad RIN	N/A	N/A	N/A	N/A	N/A	N/A	N/A	N/A	N/A
MCAV	Disease 8	mcav_d8	P	Disease	Exposed	0	45.1675	0.5056	Yes	No	No	Cladocopium	87.3209	10.5891	0.90458	2.9547	54.8062	1.34557
OANN	Control 1	oann_c1	Q	Control	Control	N/A	27.0511	0.5904	Yes	No	No	Cladocopium	88.7228	21.2585	0.46688	2.04894	45.4765	0.80546
OANN	Control 2	oann_c2	R	Control	Control	N/A	29.0495	0.6136	Yes	No	YES - REMOVED FROM SYMBIONT ANALYSIS	Cladocopium	89.5972	28.7224	0.34419	1.377	26.5072	11.5416
OANN	Control 3	oann_c3	S	Control	Control	N/A	28.7545	0.5364	Yes	No	No	Cladocopium	88.8725	12.3353	0.69121	2.91169	51.4425	1.1983
OANN	Control 4	oann_c4	T	Control	Control	N/A	N/A	N/A	No - bad RIN	N/A	N/A	N/A	N/A	N/A	N/A	N/A	N/A	N/A
OANN	Control 5	oann_c5	U	Control	Control	N/A	N/A	N/A	No - bad RIN	N/A	N/A	N/A	N/A	N/A	N/A	N/A	N/A	N/A
OANN	Control 6	oann_c6	V	Control	Control	N/A	30.1524	0.5084	Yes	No	No	Cladocopium	88.0183	27.2555	0.4718	1.79352	38.9574	0.69595
OANN	Control 7	oann_c7	W	Control	Control	N/A	28.4317	0.6012	Yes	No	No	Cladocopium	88.5893	35.5063	0.37269	1.52373	30.9165	0.59614
OANN	Control 8	oann_c8	X	Control	Control	N/A	28.7223	0.6484	Yes	No	No	Cladocopium	89.3936	13.1819	0.78214	2.65038	53.422	1.11466
OANN	Disease 1	oann_d1	Q	Disease	Infected	0.212667	41.2081	0.5508	Yes	No	No	Cladocopium	89.7001	28.2243	0.51024	2.07676	36.2341	0.80899
OANN	Disease 2	oann_d2	R	Disease	Infected	0.122951	N/A	N/A	No - bad RIN	N/A	N/A	N/A	N/A	N/A	N/A	N/A	N/A	N/A
OANN	Disease 3	oann_d3	S	Disease	Infected	0.0688261	38.2304	0.6244	Yes	No	No	Cladocopium	89.2473	17.3467	0.74207	2.84592	46.9943	1.17435
OANN	Disease 4	oann_d4	T	Disease	Infected	0.977957	N/A	N/A	No - bad RIN	N/A	N/A	N/A	N/A	N/A	N/A	N/A	N/A	N/A
OANN	Disease 5	oann_d5	U	Disease	Infected	0.178595	N/A	N/A	No - bad RIN	N/A	N/A	N/A	N/A	N/A	N/A	N/A	N/A	N/A
OANN	Disease 6	oann_d6	V	Disease	Infected	0.236867	40.7412	0.5184	Yes	No	No	Cladocopium	90.1031	14.1316	0.88481	2.91201	50.9449	1.28218
OANN	Disease 7	oann_d7	W	Disease	Infected	0.114607	32.7345	0.4764	Yes	No	No	Cladocopium	90.3675	26.9751	0.95157	2.93579	39.0952	1.20643
OANN	Disease 8	oann_d8	X	Disease	Infected	0.353107	37.5183	0.4444	Yes	No	No	Cladocopium	88.2079	15.3132	0.59734	2.15798	52.1115	0.88105
PAST	Control 1	past_c1	Y	Control	Control	N/A	35.4585	0.6256	Yes	No	No	Symbiodinium	90.4573	64.5594	12.0275	0.03493	0.02675	0.16558
PAST	Control 2	past_c2	Z	Control	Control	N/A	N/A	N/A	No - bad RIN	N/A	N/A	N/A	N/A	N/A	N/A	N/A	N/A	N/A
PAST	Control 3	past_c3	AA	Control	Control	N/A	N/A	N/A	No - bad RIN	N/A	N/A	N/A	N/A	N/A	N/A	N/A	N/A	N/A
PAST	Control 4	past_c4	BB	Control	Control	N/A	N/A	N/A	No - bad RIN	N/A	N/A	N/A	N/A	N/A	N/A	N/A	N/A	N/A
PAST	Control 5	past_c5	CC	Control	Control	N/A	36.7018	0.495862	Yes	No	No	Symbiodinium	90.4261	69.5859	4.75687	0.12563	0.01844	0.13568
PAST	Control 6	past_c6	DD	Control	Control	N/A	43.929	0.5452	Yes	No	No	Symbiodinium	90.5557	68.203	7.94172	0.04519	0.01645	0.2102
PAST	Control 7	past_c7	EE	Control	Control	N/A	27.328	0.6216	Yes	No	No	Symbiodinium	91.3258	61.123	4.85307	1.44926	0.11516	0.7683
PAST	Control 8	past_c8	FF	Control	Control	N/A	N/A	N/A	No - bad RIN	N/A	N/A	N/A	N/A	N/A	N/A	N/A	N/A	N/A
PAST	Disease 1	past_d1	Y	Disease	Infected	0.0636939	32.5108	0.462635	Yes	No	No	Symbiodinium	90.6844	60.0408	14.1506	0.21534	0.03892	0.1655
PAST	Disease 2	past_d2	Z	Disease	Infected	0.0167609	31.59	0.4792	Yes	No	No	Symbiodinium	90.6209	59.5833	15.9641	0.13732	0.03796	0.14211
PAST	Disease 3	past_d3	AA	Disease	Infected	0.00128571	20.1302	0.3772	Yes	No	No	Symbiodinium	90.4727	67.6672	6.86706	0.15914	0.05452	0.13972
PAST	Disease 4	past_d4	BB	Disease	Exposed	0	27.5324	0.4532	Yes	No	No	Symbiodinium	91.8596	70.259	5.86802	0.31053	0.04799	0.21791
PAST	Disease 5	past_d5	CC	Disease	Exposed	0	36.8044	0.4564	Yes	No	No	Symbiodinium	90.1847	60.7342	8.36041	0.756	0.03511	0.43888
PAST	Disease 6	past_d6	DD	Disease	Infected	0.0575135	20.9469	0.40399	Yes	No	No	Symbiodinium	92.1686	67.7734	8.05342	0.34501	0.07297	0.19325
PAST	Disease 7	past_d7	EE	Disease	Infected	1e-08	35.9056	0.5012	Yes	No	No	Symbiodinium	89.8173	63.2653	2.7512	0.4477	0.04058	0.33269
PAST	Disease 8	past_d8	FF	Disease	Exposed	0	N/A	N/A	No - bad RIN	N/A	N/A	N/A	N/A	N/A	N/A	N/A	N/A	N/A
PSTR	Control 1	pstr_c1	GG	Control	Control	N/A	N/A	N/A	No - bad RIN	N/A	N/A	N/A	N/A	N/A	N/A	N/A	N/A	N/A
PSTR	Control 2	pstr_c2	HH	Control	Control	N/A	N/A	N/A	No - bad RIN	N/A	N/A	N/A	N/A	N/A	N/A	N/A	N/A	N/A
PSTR	Control 3	pstr_c3	II	Control	Control	N/A	31.6824	0.54	Yes	No	No	Breviolum	86.678	51.3549	0.74477	11.9442	0.16647	1.31098
PSTR	Control 4	pstr_c4	JJ	Control	Control	N/A	N/A	N/A	No - bad RIN	N/A	N/A	N/A	N/A	N/A	N/A	N/A	N/A	N/A
PSTR	Control 5	pstr_c5	KK	Control	Control	N/A	25.5605	0.521163	Yes	No	No	Breviolum	86.9788	54.7179	0.52931	7.47477	0.09046	0.67711
PSTR	Control 6	pstr_c6	LL	Control	Control	N/A	N/A	N/A	No - bad RIN	N/A	N/A	N/A	N/A	N/A	N/A	N/A	N/A	N/A
PSTR	Control 7	pstr_c7	MM	Control	Control	N/A	42.056	0.5084	Yes	No	No	Breviolum	87.0414	44.9381	0.45734	22.2679	0.32624	0.7708
PSTR	Control 8	pstr_c8	NN	Control	Control	N/A	27.7876	0.630865	Yes	No	No	Breviolum	86.4475	51.6108	0.57737	9.67087	0.13214	0.87977
PSTR	Disease 1	pstr_d1	GG	Disease	Infected	0.0187917	N/A	N/A	No - bad RIN	N/A	N/A	N/A	N/A	N/A	N/A	N/A	N/A	N/A
PSTR	Disease 2	pstr_d2	HH	Disease	Infected	0.0167609	N/A	N/A	No - bad RIN	N/A	N/A	N/A	N/A	N/A	N/A	N/A	N/A	N/A
PSTR	Disease 3	pstr_d3	II	Disease	Exposed	0	34.8628	0.55333	Yes	No	No	Breviolum	87.0617	50.9312	0.05955	12.9662	0.18345	0.13545
PSTR	Disease 4	pstr_d4	JJ	Disease	Infected	1e-06	N/A	N/A	No - bad RIN	N/A	N/A	N/A	N/A	N/A	N/A	N/A	N/A	N/A
PSTR	Disease 5	pstr_d5	KK	Disease	Exposed	0	29.5048	0.448	Yes	No	No	Breviolum	87.2165	57.9439	0.40266	2.70136	0.03413	0.52849
PSTR	Disease 6	pstr_d6	LL	Disease	Infected	0.185891	N/A	N/A	No - bad RIN	N/A	N/A	N/A	N/A	N/A	N/A	N/A	N/A	N/A
PSTR	Disease 7	pstr_d7	MM	Disease	Infected	0.136087	31.0306	0.584679	Yes	No	No	Breviolum	88.3378	62.6342	0.06531	2.0316	0.03536	0.11771
PSTR	Disease 8	pstr_d8	NN	Disease	Infected	-0.000871795	N/A	N/A	Yes	Yes - REMOVED FROM STUDY	REMOVED	N/A	N/A	N/A	N/A	N/A	N/A	N/A

## Sheet: Supplementary Data 2
			All Samples - Experiment Results (from Meiling et al. 2021)
Species	Prevalence	Median Relative Risk of Infection	Average LGR (cm2/hr)	N Samples used in LGR Avg.
CNAT	1	12.19	0.293118	8
MCAV	0.375	5.1	0.0878248	3
OA	1	12.09	0.283197	8
PA	0.625	7.91	0.0278508	4
PS	0.75	9.3	0.0594433	6
			Sequenced Samples - Used in EVE Analysis
Species	Prevalence	Median Relative Risk of Infection	Average LGR (cm2/hr)	N Samples used in LGR Avg.
CNAT	1	12.19	0.419597	5
MCAV	0.375	5.1	0.0878248	3
OA	1	12.09	0.197215	5
PA	0.625	7.91	0.0278508	5
PS	0.75	9.3	0.136087	1

## Sheet: Supplementary Data 3
OTU	Sample	Abundance	coral_id	sample_id	Health	host_phylum	host_class	host_order	host_family	host_genus	host_species	susceptibility	location	sampletype	name	final_experiment	treatment	Domain	Supergroup	Division	Class	Order	Family	Genus	type
B1-noName-noName-noName-noName	DLAB_1307-d3-t1_exp_DL19	132878	DLAB_1307	DLAB_1307-d3-t1	diseased	Cnidaria	Hexacorallia	Scleractinia	Faviidae	Diploria	labyrinthiformis	high	USVI	experiment	no	no	no	Eukaryota	Sar	Alveolata	Dinophyceae	Suessiales	Symbiodiniaceae	Breviolum	B1-noName-noName-noName-noName
C3-C3an-C3bb-C21-C3de-C3s-C21ae-C3b-noName	exp_MC21_S151	104710	MCAV_1662	MCAV_1662h-d5-tf	unaffected	Cnidaria	Anthozoa	Scleractinia	Montastraeidae	Montastraea	cavernosa	moderate	USVI	experiment	mcav_d5	yes	disease	Eukaryota	Sar	Alveolata	Dinophyceae	Suessiales	Symbiodiniaceae	Cladocopium	C3-C3an-C3bb-C21-C3de-C3s-C21ae-C3b-noName
C-7149_C/C54a-145325_C-C3-145326_C-145327_C	DLAB_1365-c5-t1_exp_DL5	101026	DLAB_1365	DLAB_1365-c5-t1	healthy	Cnidaria	Hexacorallia	Scleractinia	Faviidae	Diploria	labyrinthiformis	high	USVI	experiment	no	no	no	Eukaryota	Sar	Alveolata	Dinophyceae	Suessiales	Symbiodiniaceae	Cladocopium	C-7149_C/C54a-145325_C-C3-145326_C-145327_C
D1-D4-D4c-D1c-D2	exp_CN14_S192	99587	CNAT_1370	CNAT_1370b-c6-tf	healthy	Cnidaria	Anthozoa	Scleractinia	Mussidae	Colpophyllia	natans	high	USVI	experiment	cnat_c6	yes	control	Eukaryota	Sar	Alveolata	Dinophyceae	Suessiales	Symbiodiniaceae	Durusdinium	D1-D4-D4c-D1c-D2
A4-A4a-noName	PAST_1666b-c5-tf_exp-PA13	97251	PAST_1666	PAST_1666b-c5-tf	healthy	Cnidaria	Hexacorallia	Scleractinia	Poritidae	Porites	astreoides	low	USVI	experiment	past_c5	yes	control	Eukaryota	Sar	Alveolata	Dinophyceae	Suessiales	Symbiodiniaceae	Symbiodinium	A4-A4a-noName
C3-C16a	exp_SS9_S154	93527	SSID_1319	SSID_1319a-c1-tf	healthy	Cnidaria	Anthozoa	Scleractinia	Siderastreidae	Siderastrea	siderea	moderate	USVI	experiment	no	no	no	Eukaryota	Sar	Alveolata	Dinophyceae	Suessiales	Symbiodiniaceae	Cladocopium	C3-C16a
B1-noName-noName-noName-noName	DLAB_1322-d4-t1_exp_DL20	93197	DLAB_1322	DLAB_1322-d4-t1	diseased	Cnidaria	Hexacorallia	Scleractinia	Faviidae	Diploria	labyrinthiformis	high	USVI	experiment	no	no	no	Eukaryota	Sar	Alveolata	Dinophyceae	Suessiales	Symbiodiniaceae	Breviolum	B1-noName-noName-noName-noName
C3	exp_SS8_S146	90858	SSID_1826	SSID_1826a-t1	healthy	Cnidaria	Anthozoa	Scleractinia	Siderastreidae	Siderastrea	siderea	moderate	USVI	experiment	no	no	no	Eukaryota	Sar	Alveolata	Dinophyceae	Suessiales	Symbiodiniaceae	Cladocopium	C3
C3	exp_SS6_S130	89126	SSID_1350	SSID_1350c-t1	healthy	Cnidaria	Anthozoa	Scleractinia	Siderastreidae	Siderastrea	siderea	moderate	USVI	experiment	no	no	no	Eukaryota	Sar	Alveolata	Dinophyceae	Suessiales	Symbiodiniaceae	Cladocopium	C3
C3-C21-C3an-noName-C3b-C3bb-C3s	exp_MC8_S142	88486	MCAV_1363	MCAV_1363a-t1	healthy	Cnidaria	Anthozoa	Scleractinia	Montastraeidae	Montastraea	cavernosa	moderate	USVI	experiment	no	no	no	Eukaryota	Sar	Alveolata	Dinophyceae	Suessiales	Symbiodiniaceae	Cladocopium	C3-C21-C3an-noName-C3b-C3bb-C3s
C7/C12c/C7d-C12b-1365_C-C7b-1371_C	OANN_1835b-c6-tf_exp_OA26	87172	OANN_1835	OANN_1835b-c6-tf	healthy	Cnidaria	Hexacorallia	Scleractinia	Merulinidae	Orbicella	annularis	moderate	USVI	experiment	oann_c6	yes	control	Eukaryota	Sar	Alveolata	Dinophyceae	Suessiales	Symbiodiniaceae	Cladocopium	C7/C12c/C7d-C12b-1365_C-C7b-1371_C
A4/A4a	exp-PA1_S148	85859	PAST_1681	PAST_1681d-t1	healthy	Cnidaria	Hexacorallia	Scleractinia	Poritidae	Porites	astreoides	low	USVI	experiment	no	no	no	Eukaryota	Sar	Alveolata	Dinophyceae	Suessiales	Symbiodiniaceae	Symbiodinium	A4/A4a
C3	exp_SS14_S194	84993	SSID_1350	SSID_1350e-c6-tf	healthy	Cnidaria	Anthozoa	Scleractinia	Siderastreidae	Siderastrea	siderea	moderate	USVI	experiment	no	no	no	Eukaryota	Sar	Alveolata	Dinophyceae	Suessiales	Symbiodiniaceae	Cladocopium	C3
C-7149_C/C54a-145325_C-C3-145326_C-145327_C	DLAB_1365-c5-tf_exp_DL13	83305	DLAB_1365	DLAB_1365-c5-tf	healthy	Cnidaria	Hexacorallia	Scleractinia	Faviidae	Diploria	labyrinthiformis	high	USVI	experiment	no	no	no	Eukaryota	Sar	Alveolata	Dinophyceae	Suessiales	Symbiodiniaceae	Cladocopium	C-7149_C/C54a-145325_C-C3-145326_C-145327_C
C3-C21-C3an-noName-C3b-C3bb-C3s	exp_MC2_S189	80693	MCAV_1379	MCAV_1379e-t1	healthy	Cnidaria	Anthozoa	Scleractinia	Montastraeidae	Montastraea	cavernosa	moderate	USVI	experiment	no	no	no	Eukaryota	Sar	Alveolata	Dinophyceae	Suessiales	Symbiodiniaceae	Cladocopium	C3-C21-C3an-noName-C3b-C3bb-C3s
B19-noName-noName-noName-noName-noName-noName-noName-noName	exp_CN9_S152	80458	CNAT_1345	CNAT_1345a-c1-tf	healthy	Cnidaria	Anthozoa	Scleractinia	Mussidae	Colpophyllia	natans	high	USVI	experiment	no	no	no	Eukaryota	Sar	Alveolata	Dinophyceae	Suessiales	Symbiodiniaceae	Breviolum	B19-noName-noName-noName-noName-noName-noName-noName-noName
C3-C16a	exp_SS7_S138	80350	SSID_1654	SSID_1654d-t1	healthy	Cnidaria	Anthozoa	Scleractinia	Siderastreidae	Siderastrea	siderea	moderate	USVI	experiment	no	no	no	Eukaryota	Sar	Alveolata	Dinophyceae	Suessiales	Symbiodiniaceae	Cladocopium	C3-C16a
C3-C21-C3an-noName-C3b-C3bb-C3s	exp_MC7_S134	80110	MCAV_1669	MCAV_1669c-t1	healthy	Cnidaria	Anthozoa	Scleractinia	Montastraeidae	Montastraea	cavernosa	moderate	USVI	experiment	no	no	no	Eukaryota	Sar	Alveolata	Dinophyceae	Suessiales	Symbiodiniaceae	Cladocopium	C3-C21-C3an-noName-C3b-C3bb-C3s
C3-C3an-C3bb-C21-C3de-C3s-C21ae-C3b-noName	exp_MC12_S174	78941	MCAV_1226	MCAV_1226b-c4-tf	healthy	Cnidaria	Anthozoa	Scleractinia	Montastraeidae	Montastraea	cavernosa	moderate	USVI	experiment	no	no	no	Eukaryota	Sar	Alveolata	Dinophyceae	Suessiales	Symbiodiniaceae	Cladocopium	C3-C3an-C3bb-C21-C3de-C3s-C21ae-C3b-noName
C3-C16a	exp_SS21_S155	78383	SSID_1613	SSID_1613a-d5-tf	diseased	Cnidaria	Anthozoa	Scleractinia	Siderastreidae	Siderastrea	siderea	moderate	USVI	experiment	no	no	no	Eukaryota	Sar	Alveolata	Dinophyceae	Suessiales	Symbiodiniaceae	Cladocopium	C3-C16a
C3-C3an-C3bb-C21-C3de-C3s-C21ae-C3b-noName	exp_MC5_S118	78212	MCAV_1662	MCAV_1662a-t1	healthy	Cnidaria	Anthozoa	Scleractinia	Montastraeidae	Montastraea	cavernosa	moderate	USVI	experiment	no	no	no	Eukaryota	Sar	Alveolata	Dinophyceae	Suessiales	Symbiodiniaceae	Cladocopium	C3-C3an-C3bb-C21-C3de-C3s-C21ae-C3b-noName
C3-C21-C3an-noName-C3b-C3bb-C3s	exp_MC18_S127	77915	MCAV_1379	MCAV_1379c-d2-tf	unaffected	Cnidaria	Anthozoa	Scleractinia	Montastraeidae	Montastraea	cavernosa	moderate	USVI	experiment	mcav_d2	yes	disease	Eukaryota	Sar	Alveolata	Dinophyceae	Suessiales	Symbiodiniaceae	Cladocopium	C3-C21-C3an-noName-C3b-C3bb-C3s
C7/C12c/C7d-C12b-1365_C-C7b-1371_C	OANN_1831c-t1_exp_OA14	77273	OANN_1831	OANN_1831c-t1	healthy	Cnidaria	Hexacorallia	Scleractinia	Merulinidae	Orbicella	annularis	moderate	USVI	experiment	no	no	no	Eukaryota	Sar	Alveolata	Dinophyceae	Suessiales	Symbiodiniaceae	Cladocopium	C7/C12c/C7d-C12b-1365_C-C7b-1371_C
C3-C21-C3an-noName-C3b-C3bb-C3s	exp_MC19_S135	76241	MCAV_1356	MCAV_1356e-d3-tf	diseased	Cnidaria	Anthozoa	Scleractinia	Montastraeidae	Montastraea	cavernosa	moderate	USVI	experiment	mcav_d3	yes	disease	Eukaryota	Sar	Alveolata	Dinophyceae	Suessiales	Symbiodiniaceae	Cladocopium	C3-C21-C3an-noName-C3b-C3bb-C3s
C3-C3an-C3bb-C21-C3de-C3s-C21ae-C3b-noName	exp_MC14_S190	75017	MCAV_1368	MCAV_1368a-c6-tf	healthy	Cnidaria	Anthozoa	Scleractinia	Montastraeidae	Montastraea	cavernosa	moderate	USVI	experiment	mcav_c6	yes	control	Eukaryota	Sar	Alveolata	Dinophyceae	Suessiales	Symbiodiniaceae	Cladocopium	C3-C3an-C3bb-C21-C3de-C3s-C21ae-C3b-noName
D1-D4-D4c-D1c-D2	exp_CN21_S153	74986	CNAT_1655	CNAT_1655a-d5-tf	diseased	Cnidaria	Anthozoa	Scleractinia	Mussidae	Colpophyllia	natans	high	USVI	experiment	no	no	no	Eukaryota	Sar	Alveolata	Dinophyceae	Suessiales	Symbiodiniaceae	Durusdinium	D1-D4-D4c-D1c-D2
C7/C12c/C7d-C12b-1365_C-C7b-1371_C	OANN_1338b-t1_exp_OA17	74279	OANN_1338	OANN_1338b-t1	healthy	Cnidaria	Hexacorallia	Scleractinia	Merulinidae	Orbicella	annularis	moderate	USVI	experiment	no	no	no	Eukaryota	Sar	Alveolata	Dinophyceae	Suessiales	Symbiodiniaceae	Cladocopium	C7/C12c/C7d-C12b-1365_C-C7b-1371_C
C7/C12c/C7d-C12b-1365_C-C7b-1371_C	OANN_1327d-t1_exp_OA13	74267	OANN_1327	OANN_1327d-t1	healthy	Cnidaria	Hexacorallia	Scleractinia	Merulinidae	Orbicella	annularis	moderate	USVI	experiment	no	no	no	Eukaryota	Sar	Alveolata	Dinophyceae	Suessiales	Symbiodiniaceae	Cladocopium	C7/C12c/C7d-C12b-1365_C-C7b-1371_C
C3-C21-C3an-noName-C3b-C3bb-C3s	exp_MC15_S103	73838	MCAV_1669	MCAV_1669c-c7-tf	healthy	Cnidaria	Anthozoa	Scleractinia	Montastraeidae	Montastraea	cavernosa	moderate	USVI	experiment	mcav_c7	yes	control	Eukaryota	Sar	Alveolata	Dinophyceae	Suessiales	Symbiodiniaceae	Cladocopium	C3-C21-C3an-noName-C3b-C3bb-C3s
C7/C7d-C12c-C12b-1365_C	OANN_1327a-d1-tf_exp_OA29	73715	OANN_1327	OANN_1327a-d1-tf	diseased	Cnidaria	Hexacorallia	Scleractinia	Merulinidae	Orbicella	annularis	moderate	USVI	experiment	oann_d1	yes	disease	Eukaryota	Sar	Alveolata	Dinophyceae	Suessiales	Symbiodiniaceae	Cladocopium	C7/C7d-C12c-C12b-1365_C
C3-C21-C3an-noName-C3b-C3bb-C3s	exp_MC10_S158	73645	MCAV_1379	MCAV_1379e-c2-tf	healthy	Cnidaria	Anthozoa	Scleractinia	Montastraeidae	Montastraea	cavernosa	moderate	USVI	experiment	no	no	no	Eukaryota	Sar	Alveolata	Dinophyceae	Suessiales	Symbiodiniaceae	Cladocopium	C3-C21-C3an-noName-C3b-C3bb-C3s
C7/C12c/C7d-C12b-1365_C-C7b-1371_C	OANN_1327b-c1-tf_exp_OA21	73610	OANN_1327	OANN_1327b-c1-tf	healthy	Cnidaria	Hexacorallia	Scleractinia	Merulinidae	Orbicella	annularis	moderate	USVI	experiment	oann_c1	yes	control	Eukaryota	Sar	Alveolata	Dinophyceae	Suessiales	Symbiodiniaceae	Cladocopium	C7/C12c/C7d-C12b-1365_C-C7b-1371_C
C7/C7d-C12c-C12b-1365_C	OANN_1364a-c7-tf_exp_OA27	73263	OANN_1364	OANN_1364a-c7-tf	healthy	Cnidaria	Hexacorallia	Scleractinia	Merulinidae	Orbicella	annularis	moderate	USVI	experiment	oann_c7	yes	control	Eukaryota	Sar	Alveolata	Dinophyceae	Suessiales	Symbiodiniaceae	Cladocopium	C7/C7d-C12c-C12b-1365_C
D1-D4-D4c-D1c-D1k	exp_CN8_S144	73229	CNAT_1848	CNAT_1848d-t1	healthy	Cnidaria	Anthozoa	Scleractinia	Mussidae	Colpophyllia	natans	high	USVI	experiment	no	no	no	Eukaryota	Sar	Alveolata	Dinophyceae	Suessiales	Symbiodiniaceae	Durusdinium	D1-D4-D4c-D1c-D1k
C3-C3an-C3bb-C21-C3de-C3s-C21ae-C3b-noName	exp_MC22_S159	73217	MCAV_1338	MCAV_1338e-d6-tf	diseased	Cnidaria	Anthozoa	Scleractinia	Montastraeidae	Montastraea	cavernosa	moderate	USVI	experiment	mcav_d7	yes	disease	Eukaryota	Sar	Alveolata	Dinophyceae	Suessiales	Symbiodiniaceae	Cladocopium	C3-C3an-C3bb-C21-C3de-C3s-C21ae-C3b-noName
C7/C12c/C7d-C12b-1365_C-C7b-1371_C	exp_OA18_S173	73008	OANN_1835	OANN_1835c_t1	healthy	Cnidaria	Hexacorallia	Scleractinia	Merulinidae	Orbicella	annularis	moderate	USVI	experiment	no	no	no	Eukaryota	Sar	Alveolata	Dinophyceae	Suessiales	Symbiodiniaceae	Cladocopium	C7/C12c/C7d-C12b-1365_C-C7b-1371_C
C3-C16a	exp_SS5_S122	72569	SSID_1613	SSID_1613e-t1	healthy	Cnidaria	Anthozoa	Scleractinia	Siderastreidae	Siderastrea	siderea	moderate	USVI	experiment	no	no	no	Eukaryota	Sar	Alveolata	Dinophyceae	Suessiales	Symbiodiniaceae	Cladocopium	C3-C16a
C3	exp_SS22_S163	72371	SSID_1350	SSID_1350g-d6-tf	diseased	Cnidaria	Anthozoa	Scleractinia	Siderastreidae	Siderastrea	siderea	moderate	USVI	experiment	no	no	no	Eukaryota	Sar	Alveolata	Dinophyceae	Suessiales	Symbiodiniaceae	Cladocopium	C3
C3-C3an-C3bb-C21-C3de-C3s-C21ae-C3b-noName	exp_MC17_S119	72034	MCAV_1360	MCAV_1360d-d1-tf	diseased	Cnidaria	Anthozoa	Scleractinia	Montastraeidae	Montastraea	cavernosa	moderate	USVI	experiment	mcav_d1	yes	disease	Eukaryota	Sar	Alveolata	Dinophyceae	Suessiales	Symbiodiniaceae	Cladocopium	C3-C3an-C3bb-C21-C3de-C3s-C21ae-C3b-noName
C7/C12c/C7d-C12b-1365_C-C7b-1371_C	OANN_1835a-d6-tf_exp_OA34	71490	OANN_1835	OANN_1835a-d6-tf	diseased	Cnidaria	Hexacorallia	Scleractinia	Merulinidae	Orbicella	annularis	moderate	USVI	experiment	oann_d6	yes	disease	Eukaryota	Sar	Alveolata	Dinophyceae	Suessiales	Symbiodiniaceae	Cladocopium	C7/C12c/C7d-C12b-1365_C-C7b-1371_C
C7/C12c/C7d-C12b-1365_C-C7b-1371_C	OANN_1305b-d3-tf_exp_OA31	71413	OANN_1305	OANN_1305b-d3-tf	unaffected	Cnidaria	Hexacorallia	Scleractinia	Merulinidae	Orbicella	annularis	moderate	USVI	experiment	oann_d3	yes	disease	Eukaryota	Sar	Alveolata	Dinophyceae	Suessiales	Symbiodiniaceae	Cladocopium	C7/C12c/C7d-C12b-1365_C-C7b-1371_C
D1-D4-D4c-D1c-D2	exp_CN10_S160	71284	CNAT_1661	CNAT_1661b-c2-tf	healthy	Cnidaria	Anthozoa	Scleractinia	Mussidae	Colpophyllia	natans	high	USVI	experiment	cnat_c2	yes	control	Eukaryota	Sar	Alveolata	Dinophyceae	Suessiales	Symbiodiniaceae	Durusdinium	D1-D4-D4c-D1c-D2
C7/C12c/C7d-C12b-1365_C-C7b-1371_C	OANN_1305e-t1_exp_OA15	71162	OANN_1305	OANN_1305e-t1	healthy	Cnidaria	Hexacorallia	Scleractinia	Merulinidae	Orbicella	annularis	moderate	USVI	experiment	no	no	no	Eukaryota	Sar	Alveolata	Dinophyceae	Suessiales	Symbiodiniaceae	Cladocopium	C7/C12c/C7d-C12b-1365_C-C7b-1371_C
C3	exp_SS10_S162	70264	SSID_2199	SSID_2199e-c2-tf	healthy	Cnidaria	Anthozoa	Scleractinia	Siderastreidae	Siderastrea	siderea	moderate	USVI	experiment	no	no	no	Eukaryota	Sar	Alveolata	Dinophyceae	Suessiales	Symbiodiniaceae	Cladocopium	C3
C7/C12c/C7d-C12b-1365_C-C7b-1371_C	OANN_1305a-c3-tf_exp_OA23	69798	OANN_1305	OANN_1305a-c3-tf	healthy	Cnidaria	Hexacorallia	Scleractinia	Merulinidae	Orbicella	annularis	moderate	USVI	experiment	oann_c3	yes	control	Eukaryota	Sar	Alveolata	Dinophyceae	Suessiales	Symbiodiniaceae	Cladocopium	C7/C12c/C7d-C12b-1365_C-C7b-1371_C
D1-D4-D4c-D1c-D1k	exp_CN22_S161	69491	CNAT_1370	CNAT_1370a-d6-tf	diseased	Cnidaria	Anthozoa	Scleractinia	Mussidae	Colpophyllia	natans	high	USVI	experiment	cnat_d6	yes	disease	Eukaryota	Sar	Alveolata	Dinophyceae	Suessiales	Symbiodiniaceae	Durusdinium	D1-D4-D4c-D1c-D1k
C3-C21-C3an-noName-C3b-C3bb-C3s	exp_MC24_S175	69122	MCAV_1363	MCAV_1363b-d8-tf	unaffected	Cnidaria	Anthozoa	Scleractinia	Montastraeidae	Montastraea	cavernosa	moderate	USVI	experiment	mcav_d8	yes	disease	Eukaryota	Sar	Alveolata	Dinophyceae	Suessiales	Symbiodiniaceae	Cladocopium	C3-C21-C3an-noName-C3b-C3bb-C3s
C3-C3an-C3bb-C21-C3de-C3s-C21ae-C3b-noName	exp_MC6_S126	69061	MCAV_1368	MCAV_1368c-t1	healthy	Cnidaria	Anthozoa	Scleractinia	Montastraeidae	Montastraea	cavernosa	moderate	USVI	experiment	no	no	no	Eukaryota	Sar	Alveolata	Dinophyceae	Suessiales	Symbiodiniaceae	Cladocopium	C3-C3an-C3bb-C21-C3de-C3s-C21ae-C3b-noName
C3-C16a	exp_SS19_S139	67990	SSID_1339	SSID_1339a-d3-tf	diseased	Cnidaria	Anthozoa	Scleractinia	Siderastreidae	Siderastrea	siderea	moderate	USVI	experiment	no	no	no	Eukaryota	Sar	Alveolata	Dinophyceae	Suessiales	Symbiodiniaceae	Cladocopium	C3-C16a
A4/A4a	exp-PA10_S132	67713	PAST_1304	PAST_1304g-c2-tf	healthy	Cnidaria	Hexacorallia	Scleractinia	Poritidae	Porites	astreoides	low	USVI	experiment	no	no	no	Eukaryota	Sar	Alveolata	Dinophyceae	Suessiales	Symbiodiniaceae	Symbiodinium	A4/A4a
B1-noName-noName-noName-noName	DLAB_1694-d5-t1_exp_DL21	67510	DLAB_1694	DLAB_1694-d5-t1	diseased	Cnidaria	Hexacorallia	Scleractinia	Faviidae	Diploria	labyrinthiformis	high	USVI	experiment	no	no	no	Eukaryota	Sar	Alveolata	Dinophyceae	Suessiales	Symbiodiniaceae	Breviolum	B1-noName-noName-noName-noName
C3-C3an-C3bb-C21-C3de-C3s-C21ae-C3b-noName	exp_MC4_S110	66971	MCAV_1226	MCAV_1226e-t1	healthy	Cnidaria	Anthozoa	Scleractinia	Montastraeidae	Montastraea	cavernosa	moderate	USVI	experiment	no	no	no	Eukaryota	Sar	Alveolata	Dinophyceae	Suessiales	Symbiodiniaceae	Cladocopium	C3-C3an-C3bb-C21-C3de-C3s-C21ae-C3b-noName
C3-C3an-C3bb-C21-C3de-C3s-C21ae-C3b-noName	exp_MC9_S150	66598	MCAV_1360	MCAV_1360c-c1-tf	healthy	Cnidaria	Anthozoa	Scleractinia	Montastraeidae	Montastraea	cavernosa	moderate	USVI	experiment	mcav_c1	yes	control	Eukaryota	Sar	Alveolata	Dinophyceae	Suessiales	Symbiodiniaceae	Cladocopium	C3-C3an-C3bb-C21-C3de-C3s-C21ae-C3b-noName
D1-D4-D4c-D1c-D1k	exp_CN6_S128	66455	CNAT_1370	CNAT_1370d-t1	healthy	Cnidaria	Anthozoa	Scleractinia	Mussidae	Colpophyllia	natans	high	USVI	experiment	no	no	no	Eukaryota	Sar	Alveolata	Dinophyceae	Suessiales	Symbiodiniaceae	Durusdinium	D1-D4-D4c-D1c-D1k
C7/C12c/C7d-C12b-1365_C-C7b-1371_C	OANN_1338c-d5-tf_exp_OA33	66389	OANN_1338	OANN_1338c-d5-tf	diseased	Cnidaria	Hexacorallia	Scleractinia	Merulinidae	Orbicella	annularis	moderate	USVI	experiment	no	no	no	Eukaryota	Sar	Alveolata	Dinophyceae	Suessiales	Symbiodiniaceae	Cladocopium	C7/C12c/C7d-C12b-1365_C-C7b-1371_C
C3-C16a	exp_SS15_S107	66266	SSID_1654	SSID_1654b-c7-tf	healthy	Cnidaria	Anthozoa	Scleractinia	Siderastreidae	Siderastrea	siderea	moderate	USVI	experiment	no	no	no	Eukaryota	Sar	Alveolata	Dinophyceae	Suessiales	Symbiodiniaceae	Cladocopium	C3-C16a
D1-D4-D4c-D1c-D1k	exp_CN24_S177	65919	CNAT_1848	CNAT_1848a-d8-tf	diseased	Cnidaria	Anthozoa	Scleractinia	Mussidae	Colpophyllia	natans	high	USVI	experiment	cnat_d8	yes	disease	Eukaryota	Sar	Alveolata	Dinophyceae	Suessiales	Symbiodiniaceae	Durusdinium	D1-D4-D4c-D1c-D1k
C3-C3an-C3bb-C21-C3de-C3s-C21ae-C3b-noName	exp_MC3_S102	64845	MCAV_1356	MCAV_1356b-t1	healthy	Cnidaria	Anthozoa	Scleractinia	Montastraeidae	Montastraea	cavernosa	moderate	USVI	experiment	no	no	no	Eukaryota	Sar	Alveolata	Dinophyceae	Suessiales	Symbiodiniaceae	Cladocopium	C3-C3an-C3bb-C21-C3de-C3s-C21ae-C3b-noName
C3	exp_SS2_S193	62885	SSID_2199	SSID_2199c-t1	healthy	Cnidaria	Anthozoa	Scleractinia	Siderastreidae	Siderastrea	siderea	moderate	USVI	experiment	no	no	no	Eukaryota	Sar	Alveolata	Dinophyceae	Suessiales	Symbiodiniaceae	Cladocopium	C3
C3	exp_SS18_S131	62745	SSID_2199	SSID_2199d-d2-tf	diseased	Cnidaria	Anthozoa	Scleractinia	Siderastreidae	Siderastrea	siderea	moderate	USVI	experiment	no	no	no	Eukaryota	Sar	Alveolata	Dinophyceae	Suessiales	Symbiodiniaceae	Cladocopium	C3
C3-C16a	exp_SS3_S106	61918	SSID_1339	SSID_1339z-t1	healthy	Cnidaria	Anthozoa	Scleractinia	Siderastreidae	Siderastrea	siderea	moderate	USVI	experiment	no	no	no	Eukaryota	Sar	Alveolata	Dinophyceae	Suessiales	Symbiodiniaceae	Cladocopium	C3-C16a
C3-C3an-C3bb-C21-C3de-C3s-C21ae-C3b-noName	exp_MC20_S143	61692	MCAV_1226	MCAV_1226a-d4-tf	unaffected	Cnidaria	Anthozoa	Scleractinia	Montastraeidae	Montastraea	cavernosa	moderate	USVI	experiment	mcav_d4	yes	disease	Eukaryota	Sar	Alveolata	Dinophyceae	Suessiales	Symbiodiniaceae	Cladocopium	C3-C3an-C3bb-C21-C3de-C3s-C21ae-C3b-noName
C3-C16a	exp_SS23_S171	60706	SSID_1654	SSID_1654a-d7-tf	diseased	Cnidaria	Anthozoa	Scleractinia	Siderastreidae	Siderastrea	siderea	moderate	USVI	experiment	no	no	no	Eukaryota	Sar	Alveolata	Dinophyceae	Suessiales	Symbiodiniaceae	Cladocopium	C3-C16a
C3-C16a	exp_SS13_S186	60704	SSID_1613	SSID_1613b-c5-tf	healthy	Cnidaria	Anthozoa	Scleractinia	Siderastreidae	Siderastrea	siderea	moderate	USVI	experiment	no	no	no	Eukaryota	Sar	Alveolata	Dinophyceae	Suessiales	Symbiodiniaceae	Cladocopium	C3-C16a
A4/A4a	exp-PA2_S157	60598	PAST_1304	PAST_1304d-t1	healthy	Cnidaria	Hexacorallia	Scleractinia	Poritidae	Porites	astreoides	low	USVI	experiment	no	no	no	Eukaryota	Sar	Alveolata	Dinophyceae	Suessiales	Symbiodiniaceae	Symbiodinium	A4/A4a
C3-C21-C3an-noName-C3b-C3bb-C3s	exp_MC16_S111	60356	MCAV_1363	MCAV_1363a-c8-tf	healthy	Cnidaria	Anthozoa	Scleractinia	Montastraeidae	Montastraea	cavernosa	moderate	USVI	experiment	mcav_c8	yes	control	Eukaryota	Sar	Alveolata	Dinophyceae	Suessiales	Symbiodiniaceae	Cladocopium	C3-C21-C3an-noName-C3b-C3bb-C3s
D1-D4-D4c-D1c-D2	exp_CN2_S191	60145	CNAT_1661	CNAT_1661e-t1	healthy	Cnidaria	Anthozoa	Scleractinia	Mussidae	Colpophyllia	natans	high	USVI	experiment	no	no	no	Eukaryota	Sar	Alveolata	Dinophyceae	Suessiales	Symbiodiniaceae	Durusdinium	D1-D4-D4c-D1c-D2
D1-D4-D4c-D1c-D2	exp_SS12_S178	60070	SSID_1659	SSID_1659d-c4-tf	healthy	Cnidaria	Anthozoa	Scleractinia	Siderastreidae	Siderastrea	siderea	moderate	USVI	experiment	no	no	no	Eukaryota	Sar	Alveolata	Dinophyceae	Suessiales	Symbiodiniaceae	Durusdinium	D1-D4-D4c-D1c-D2
D1-D4-D4c-D1c-D1k	exp_CN18_S129	60049	CNAT_1661	CNAT_1661a-d2-tf	diseased	Cnidaria	Anthozoa	Scleractinia	Mussidae	Colpophyllia	natans	high	USVI	experiment	cnat_d2	yes	disease	Eukaryota	Sar	Alveolata	Dinophyceae	Suessiales	Symbiodiniaceae	Durusdinium	D1-D4-D4c-D1c-D1k
B19-noName-noName-noName-noName-noName-noName-noName-noName	exp_CN17_S121	60031	CNAT_1345	CNAT_1345b-d1-tf	diseased	Cnidaria	Anthozoa	Scleractinia	Mussidae	Colpophyllia	natans	high	USVI	experiment	no	no	no	Eukaryota	Sar	Alveolata	Dinophyceae	Suessiales	Symbiodiniaceae	Breviolum	B19-noName-noName-noName-noName-noName-noName-noName-noName
C3-C3an-C3bb-C21-C3de-C3s-C21ae-C3b-noName	exp_MC1_S181	59548	MCAV_1360	MCAV_1360d-t1	healthy	Cnidaria	Anthozoa	Scleractinia	Montastraeidae	Montastraea	cavernosa	moderate	USVI	experiment	no	no	no	Eukaryota	Sar	Alveolata	Dinophyceae	Suessiales	Symbiodiniaceae	Cladocopium	C3-C3an-C3bb-C21-C3de-C3s-C21ae-C3b-noName
C7/C7d-C12c-C12b-1365_C	OANN_1364b-d7-tf_exp_OA35	58925	OANN_1364	OANN_1364b-d7-tf	diseased	Cnidaria	Hexacorallia	Scleractinia	Merulinidae	Orbicella	annularis	moderate	USVI	experiment	oann_d7	yes	disease	Eukaryota	Sar	Alveolata	Dinophyceae	Suessiales	Symbiodiniaceae	Cladocopium	C7/C7d-C12c-C12b-1365_C
B1-noName-noName-noName-noName	DLAB_1839-d2-t1_exp_DL18	57745	DLAB_1839	DLAB_1839-d2-t1	diseased	Cnidaria	Hexacorallia	Scleractinia	Faviidae	Diploria	labyrinthiformis	high	USVI	experiment	no	no	no	Eukaryota	Sar	Alveolata	Dinophyceae	Suessiales	Symbiodiniaceae	Breviolum	B1-noName-noName-noName-noName
B1-noName-noName-noName-noName	DLAB_1307-d3-tf_exp_DL27	57634	DLAB_1307	DLAB_1307-d3-tf	diseased	Cnidaria	Hexacorallia	Scleractinia	Faviidae	Diploria	labyrinthiformis	high	USVI	experiment	no	no	no	Eukaryota	Sar	Alveolata	Dinophyceae	Suessiales	Symbiodiniaceae	Breviolum	B1-noName-noName-noName-noName
C7/C7d-C12c-C12b-1365_C	OANN_1610a-t1_exp_OA16	57448	OANN_1610	OANN_1610a-t1	healthy	Cnidaria	Hexacorallia	Scleractinia	Merulinidae	Orbicella	annularis	moderate	USVI	experiment	no	no	no	Eukaryota	Sar	Alveolata	Dinophyceae	Suessiales	Symbiodiniaceae	Cladocopium	C7/C7d-C12c-C12b-1365_C
D1-D4-D4c-D1c-D2	exp_CN5_S120	57358	CNAT_1655	CNAT_1655b-t1	healthy	Cnidaria	Anthozoa	Scleractinia	Mussidae	Colpophyllia	natans	high	USVI	experiment	no	no	no	Eukaryota	Sar	Alveolata	Dinophyceae	Suessiales	Symbiodiniaceae	Durusdinium	D1-D4-D4c-D1c-D2
C7/C12c/C7d-C12b-1365_C-C7b-1371_C	OANN_1831b-c2-tf_exp_OA22	57344	OANN_1831	OANN_1831b-c2-tf	healthy	Cnidaria	Hexacorallia	Scleractinia	Merulinidae	Orbicella	annularis	moderate	USVI	experiment	oann_c2	yes	control	Eukaryota	Sar	Alveolata	Dinophyceae	Suessiales	Symbiodiniaceae	Cladocopium	C7/C12c/C7d-C12b-1365_C-C7b-1371_C
D1-D4-D4c-D1c-D1k	DLAB_1335-c8-t1_exp_DL8	56754	DLAB_1335	DLAB_1335-c8-t1	healthy	Cnidaria	Hexacorallia	Scleractinia	Faviidae	Diploria	labyrinthiformis	high	USVI	experiment	no	no	no	Eukaryota	Sar	Alveolata	Dinophyceae	Suessiales	Symbiodiniaceae	Durusdinium	D1-D4-D4c-D1c-D1k
C3	exp_SS24_S179	56638	SSID_1826	SSID_1826c-d8-tf	diseased	Cnidaria	Anthozoa	Scleractinia	Siderastreidae	Siderastrea	siderea	moderate	USVI	experiment	no	no	no	Eukaryota	Sar	Alveolata	Dinophyceae	Suessiales	Symbiodiniaceae	Cladocopium	C3
C3-C3an-C3bb-C21-C3de-C3s-C21ae-C3b-noName	exp_MC13_S182	56542	MCAV_1662	MCAV_1662d-c5-tf	healthy	Cnidaria	Anthozoa	Scleractinia	Montastraeidae	Montastraea	cavernosa	moderate	USVI	experiment	mcav_c5	yes	control	Eukaryota	Sar	Alveolata	Dinophyceae	Suessiales	Symbiodiniaceae	Cladocopium	C3-C3an-C3bb-C21-C3de-C3s-C21ae-C3b-noName
C3-C16a	exp_SS17_S123	56274	SSID_1319	SSID_1319h-d1-tf	diseased	Cnidaria	Anthozoa	Scleractinia	Siderastreidae	Siderastrea	siderea	moderate	USVI	experiment	no	no	no	Eukaryota	Sar	Alveolata	Dinophyceae	Suessiales	Symbiodiniaceae	Cladocopium	C3-C16a
C7/C12c/C7d-C12b-1365_C-C7b-1371_C	OANN_1338a-c5-tf_exp_OA25	55362	OANN_1338	OANN_1338a-c5-tf	healthy	Cnidaria	Hexacorallia	Scleractinia	Merulinidae	Orbicella	annularis	moderate	USVI	experiment	no	no	no	Eukaryota	Sar	Alveolata	Dinophyceae	Suessiales	Symbiodiniaceae	Cladocopium	C7/C12c/C7d-C12b-1365_C-C7b-1371_C
D1-D4-D4c-D1c-D2	exp_SS20_S147	54932	SSID_1659	SSID_1659e-d4-tf	unaffected	Cnidaria	Anthozoa	Scleractinia	Siderastreidae	Siderastrea	siderea	moderate	USVI	experiment	no	no	no	Eukaryota	Sar	Alveolata	Dinophyceae	Suessiales	Symbiodiniaceae	Durusdinium	D1-D4-D4c-D1c-D2
C7/C7d-C12c-C12b-1365_C	OANN_1342A-t1_exp_OA20	53090	OANN_1342	OANN_1342A-t1	healthy	Cnidaria	Hexacorallia	Scleractinia	Merulinidae	Orbicella	annularis	moderate	USVI	experiment	no	no	no	Eukaryota	Sar	Alveolata	Dinophyceae	Suessiales	Symbiodiniaceae	Cladocopium	C7/C7d-C12c-C12b-1365_C
B1-noName-noName-noName-noName-noName-noName-noName-noName-noName	PSTRIG_1842a-d6-tf_exp_PS22	52554	PSTRIG_1842	PSTRIG_1842a-d6-tf	unaffected	Cnidaria	Anthozoa	Scleractinia	Mussidae	Pseudodiploria	strigosa	high	USVI	experiment	no	no	no	Eukaryota	Sar	Alveolata	Dinophyceae	Suessiales	Symbiodiniaceae	Breviolum	B1-noName-noName-noName-noName-noName-noName-noName-noName-noName
B1-noName-noName-noName-noName-noName-noName-noName-noName-noName	PSTRIG_1864a-c7-tf_exp_PS15	52310	PSTRIG_1864	PSTRIG_1864a-c7-tf	healthy	Cnidaria	Anthozoa	Scleractinia	Mussidae	Pseudodiploria	strigosa	high	USVI	experiment	pstr_c7	yes	control	Eukaryota	Sar	Alveolata	Dinophyceae	Suessiales	Symbiodiniaceae	Breviolum	B1-noName-noName-noName-noName-noName-noName-noName-noName-noName
B1-noName-noName-noName-noName	DLAB_1390-d1-t1_exp_DL17	52257	DLAB_1390	DLAB_1390-d1-t1	diseased	Cnidaria	Hexacorallia	Scleractinia	Faviidae	Diploria	labyrinthiformis	high	USVI	experiment	no	no	no	Eukaryota	Sar	Alveolata	Dinophyceae	Suessiales	Symbiodiniaceae	Breviolum	B1-noName-noName-noName-noName
C3-C16a	exp_SS11_S170	51723	SSID_1339	SSID_1339c-c3-tf	healthy	Cnidaria	Anthozoa	Scleractinia	Siderastreidae	Siderastrea	siderea	moderate	USVI	experiment	no	no	no	Eukaryota	Sar	Alveolata	Dinophyceae	Suessiales	Symbiodiniaceae	Cladocopium	C3-C16a
C3-C3an-C3bb-C21-C3de-C3s-C21ae-C3b-noName	exp_MC11_S166	50833	MCAV_1356	MCAV_1356d-c3-tf	healthy	Cnidaria	Anthozoa	Scleractinia	Montastraeidae	Montastraea	cavernosa	moderate	USVI	experiment	mcav_c3	yes	control	Eukaryota	Sar	Alveolata	Dinophyceae	Suessiales	Symbiodiniaceae	Cladocopium	C3-C3an-C3bb-C21-C3de-C3s-C21ae-C3b-noName
A4/A4a	exp-PA7_S101	50514	PAST_1827	PAST_1827ca-t1	healthy	Cnidaria	Hexacorallia	Scleractinia	Poritidae	Porites	astreoides	low	USVI	experiment	no	no	no	Eukaryota	Sar	Alveolata	Dinophyceae	Suessiales	Symbiodiniaceae	Symbiodinium	A4/A4a
A4-A4a-noName	PAST_2186d-t1_exp-PA6	50353	PAST_2186	PAST_2186d-t1	healthy	Cnidaria	Hexacorallia	Scleractinia	Poritidae	Porites	astreoides	low	USVI	experiment	no	no	no	Eukaryota	Sar	Alveolata	Dinophyceae	Suessiales	Symbiodiniaceae	Symbiodinium	A4-A4a-noName
B1-noName-noName-noName-noName-noName-noName-noName-noName-noName	PSTRIG_1672c-t1_exp_PS3	49968	PSTRIG_1672	PSTRIG_1672c-t1	healthy	Cnidaria	Anthozoa	Scleractinia	Mussidae	Pseudodiploria	strigosa	high	USVI	experiment	no	no	no	Eukaryota	Sar	Alveolata	Dinophyceae	Suessiales	Symbiodiniaceae	Breviolum	B1-noName-noName-noName-noName-noName-noName-noName-noName-noName
C3-C21-C3an-noName-C3b-C3bb-C3s	exp_MC23_S167	49868	MCAV_1669	MCAV_1669a-d7-tf	unaffected	Cnidaria	Anthozoa	Scleractinia	Montastraeidae	Montastraea	cavernosa	moderate	USVI	experiment	no	no	no	Eukaryota	Sar	Alveolata	Dinophyceae	Suessiales	Symbiodiniaceae	Cladocopium	C3-C21-C3an-noName-C3b-C3bb-C3s
C7/C12c/C7d-C12b-1365_C-C7b-1371_C	OANN_1835c-t1_exp_OA18	49783	OANN_1835	OANN_1835c-t1	healthy	Cnidaria	Hexacorallia	Scleractinia	Merulinidae	Orbicella	annularis	moderate	USVI	experiment	no	no	no	Eukaryota	Sar	Alveolata	Dinophyceae	Suessiales	Symbiodiniaceae	Cladocopium	C7/C12c/C7d-C12b-1365_C-C7b-1371_C
B1-noName-noName-noName-noName	DLAB_1369-c1-tf_exp_DL9	49441	DLAB_1369	DLAB_1369-c1-tf	healthy	Cnidaria	Hexacorallia	Scleractinia	Faviidae	Diploria	labyrinthiformis	high	USVI	experiment	no	no	no	Eukaryota	Sar	Alveolata	Dinophyceae	Suessiales	Symbiodiniaceae	Breviolum	B1-noName-noName-noName-noName
B19-noName-noName-noName-noName-noName-noName-noName-noName	exp_CN1_S183	49356	CNAT_1345	CNAT_1345d-t1	healthy	Cnidaria	Anthozoa	Scleractinia	Mussidae	Colpophyllia	natans	high	USVI	experiment	no	no	no	Eukaryota	Sar	Alveolata	Dinophyceae	Suessiales	Symbiodiniaceae	Breviolum	B19-noName-noName-noName-noName-noName-noName-noName-noName
C3	exp_SS16_S115	49123	SSID_1826	SSID_1826e-c8-tf	healthy	Cnidaria	Anthozoa	Scleractinia	Siderastreidae	Siderastrea	siderea	moderate	USVI	experiment	no	no	no	Eukaryota	Sar	Alveolata	Dinophyceae	Suessiales	Symbiodiniaceae	Cladocopium	C3
B1-noName-noName-noName-noName-noName-noName-noName-noName-noName	PSTRIG_1672e-c3-tf_exp_PS11	48901	PSTRIG_1672	PSTRIG_1672e-c3-tf	healthy	Cnidaria	Anthozoa	Scleractinia	Mussidae	Pseudodiploria	strigosa	high	USVI	experiment	pstr_c3	yes	control	Eukaryota	Sar	Alveolata	Dinophyceae	Suessiales	Symbiodiniaceae	Breviolum	B1-noName-noName-noName-noName-noName-noName-noName-noName-noName
C3-C16a	exp_SS1_S185	46485	SSID_1319	SSID_1319d-t1	healthy	Cnidaria	Anthozoa	Scleractinia	Siderastreidae	Siderastrea	siderea	moderate	USVI	experiment	no	no	no	Eukaryota	Sar	Alveolata	Dinophyceae	Suessiales	Symbiodiniaceae	Cladocopium	C3-C16a
C3-C3b-C3ag-C21-noName-C3bb-C3an	exp_CN7_S136	46230	CNAT_1833	CNAT_1833c-t1	healthy	Cnidaria	Anthozoa	Scleractinia	Mussidae	Colpophyllia	natans	high	USVI	experiment	no	no	no	Eukaryota	Sar	Alveolata	Dinophyceae	Suessiales	Symbiodiniaceae	Cladocopium	C3-C3b-C3ag-C21-noName-C3bb-C3an
D1-D4-D4c-D1c-D2	exp_SS4_S114	46172	SSID_1659	SSID_1659a-t1	healthy	Cnidaria	Anthozoa	Scleractinia	Siderastreidae	Siderastrea	siderea	moderate	USVI	experiment	no	no	no	Eukaryota	Sar	Alveolata	Dinophyceae	Suessiales	Symbiodiniaceae	Durusdinium	D1-D4-D4c-D1c-D2
B1-noName-noName-noName-noName-noName-noName-noName-noName-noName	PSTRIG_1320a-c4-tf_exp_PS12	45640	PSTRIG_1320	PSTRIG_1320a-c4-tf	healthy	Cnidaria	Anthozoa	Scleractinia	Mussidae	Pseudodiploria	strigosa	high	USVI	experiment	no	no	no	Eukaryota	Sar	Alveolata	Dinophyceae	Suessiales	Symbiodiniaceae	Breviolum	B1-noName-noName-noName-noName-noName-noName-noName-noName-noName
A4/A4a	exp-PA4_S180	45631	PAST_1858	PAST_1858b-t1	healthy	Cnidaria	Hexacorallia	Scleractinia	Poritidae	Porites	astreoides	low	USVI	experiment	no	no	no	Eukaryota	Sar	Alveolata	Dinophyceae	Suessiales	Symbiodiniaceae	Symbiodinium	A4/A4a
B1-noName-noName-noName-noName-noName-noName-noName-noName-noName	PSTRIG_1840b-d8-tf_exp_PS24	45622	PSTRIG_1840	PSTRIG_1840b-d8-tf	diseased	Cnidaria	Anthozoa	Scleractinia	Mussidae	Pseudodiploria	strigosa	high	USVI	experiment	no	no	no	Eukaryota	Sar	Alveolata	Dinophyceae	Suessiales	Symbiodiniaceae	Breviolum	B1-noName-noName-noName-noName-noName-noName-noName-noName-noName
C3-C3b-C3ag-C21-noName-C3bb-C3an	exp_CN20_S145	45605	CNAT_1692	CNAT_1692a-d4-tf	diseased	Cnidaria	Anthozoa	Scleractinia	Mussidae	Colpophyllia	natans	high	USVI	experiment	cnat_d4	yes	disease	Eukaryota	Sar	Alveolata	Dinophyceae	Suessiales	Symbiodiniaceae	Cladocopium	C3-C3b-C3ag-C21-noName-C3bb-C3an
B1-noName-noName-noName-noName-noName-noName-noName-noName-noName	PSTRIG_1842c-t1_exp_PS6	45035	PSTRIG_1842	PSTRIG_1842c-t1	healthy	Cnidaria	Anthozoa	Scleractinia	Mussidae	Pseudodiploria	strigosa	high	USVI	experiment	no	no	no	Eukaryota	Sar	Alveolata	Dinophyceae	Suessiales	Symbiodiniaceae	Breviolum	B1-noName-noName-noName-noName-noName-noName-noName-noName-noName
C-7149_C/C54a-145325_C-C3-145326_C-145327_C	DLAB_1695-c7-t1_exp_DL7	44572	DLAB_1695	DLAB_1695-c7-t1	healthy	Cnidaria	Hexacorallia	Scleractinia	Faviidae	Diploria	labyrinthiformis	high	USVI	experiment	no	no	no	Eukaryota	Sar	Alveolata	Dinophyceae	Suessiales	Symbiodiniaceae	Cladocopium	C-7149_C/C54a-145325_C-C3-145326_C-145327_C
C3-C3b-C3ag-C21-noName-C3bb-C3an	exp_CN15_S105	44541	CNAT_1833	CNAT_1833a-c7-tf	healthy	Cnidaria	Anthozoa	Scleractinia	Mussidae	Colpophyllia	natans	high	USVI	experiment	no	no	no	Eukaryota	Sar	Alveolata	Dinophyceae	Suessiales	Symbiodiniaceae	Cladocopium	C3-C3b-C3ag-C21-noName-C3bb-C3an
B1-noName-noName-noName-noName	DLAB_1323-c6-tf_exp_DL14	43831	DLAB_1323	DLAB_1323-c6-tf	healthy	Cnidaria	Hexacorallia	Scleractinia	Faviidae	Diploria	labyrinthiformis	high	USVI	experiment	no	no	no	Eukaryota	Sar	Alveolata	Dinophyceae	Suessiales	Symbiodiniaceae	Breviolum	B1-noName-noName-noName-noName
C3-C3b-C3ag-C21-noName-C3bb-C3an	exp_CN12_S176	43498	CNAT_1692	CNAT_1692b-c4-tf	healthy	Cnidaria	Anthozoa	Scleractinia	Mussidae	Colpophyllia	natans	high	USVI	experiment	cnat_c4	yes	control	Eukaryota	Sar	Alveolata	Dinophyceae	Suessiales	Symbiodiniaceae	Cladocopium	C3-C3b-C3ag-C21-noName-C3bb-C3an
D1-D4-D4c-D1c-D2	exp_CN13_S184	42119	CNAT_1655	CNAT_1655d-c5-tf	healthy	Cnidaria	Anthozoa	Scleractinia	Mussidae	Colpophyllia	natans	high	USVI	experiment	no	no	no	Eukaryota	Sar	Alveolata	Dinophyceae	Suessiales	Symbiodiniaceae	Durusdinium	D1-D4-D4c-D1c-D2
B1-noName-noName-noName-noName-noName-noName-noName-noName-noName	PSTRIG_1864b-d7-tf_exp_PS23	41342	PSTRIG_1864	PSTRIG_1864b-d7-tf	diseased	Cnidaria	Anthozoa	Scleractinia	Mussidae	Pseudodiploria	strigosa	high	USVI	experiment	pstr_d7	yes	disease	Eukaryota	Sar	Alveolata	Dinophyceae	Suessiales	Symbiodiniaceae	Breviolum	B1-noName-noName-noName-noName-noName-noName-noName-noName-noName
B1-noName-noName-noName-noName	PAST_2186a-d6-tf_exp-PA22	40683	PAST_2186	PAST_2186a-d6-tf	diseased	Cnidaria	Hexacorallia	Scleractinia	Poritidae	Porites	astreoides	low	USVI	experiment	past_d6	yes	disease	Eukaryota	Sar	Alveolata	Dinophyceae	Suessiales	Symbiodiniaceae	Breviolum	B1-noName-noName-noName-noName
C3-C3b-C3ag-C21-noName-C3bb-C3an	exp_CN4_S112	39436	CNAT_1692	CNAT_1692d-t1	healthy	Cnidaria	Anthozoa	Scleractinia	Mussidae	Colpophyllia	natans	high	USVI	experiment	no	no	no	Eukaryota	Sar	Alveolata	Dinophyceae	Suessiales	Symbiodiniaceae	Cladocopium	C3-C3b-C3ag-C21-noName-C3bb-C3an
B1-noName-noName-noName-noName	DLAB_1302-d8-t1_exp_DL24	39286	DLAB_1302	DLAB_1302-d8-t1	diseased	Cnidaria	Hexacorallia	Scleractinia	Faviidae	Diploria	labyrinthiformis	high	USVI	experiment	no	no	no	Eukaryota	Sar	Alveolata	Dinophyceae	Suessiales	Symbiodiniaceae	Breviolum	B1-noName-noName-noName-noName
C3-C3b-C3ag-C21-noName-C3bb-C3an	exp_CN3_S104	39146	CNAT_1863	CNAT_1863h-t1	healthy	Cnidaria	Anthozoa	Scleractinia	Mussidae	Colpophyllia	natans	high	USVI	experiment	no	no	no	Eukaryota	Sar	Alveolata	Dinophyceae	Suessiales	Symbiodiniaceae	Cladocopium	C3-C3b-C3ag-C21-noName-C3bb-C3an
B19-noName-noName-noName-noName-noName-noName-noName-noName	exp_CN16_S113	38779	CNAT_1848	CNAT_1848b-c8-tf	healthy	Cnidaria	Anthozoa	Scleractinia	Mussidae	Colpophyllia	natans	high	USVI	experiment	cnat_c8	yes	control	Eukaryota	Sar	Alveolata	Dinophyceae	Suessiales	Symbiodiniaceae	Breviolum	B19-noName-noName-noName-noName-noName-noName-noName-noName
B1-noName-noName-noName-noName-noName-noName-noName-noName-noName	PSTRIG_1842b-c6-tf_exp_PS14	38749	PSTRIG_1842	PSTRIG_1842b-c6-tf	healthy	Cnidaria	Anthozoa	Scleractinia	Mussidae	Pseudodiploria	strigosa	high	USVI	experiment	no	no	no	Eukaryota	Sar	Alveolata	Dinophyceae	Suessiales	Symbiodiniaceae	Breviolum	B1-noName-noName-noName-noName-noName-noName-noName-noName-noName
C7/C7d-C12c-C12b-1365_C	OANN_1831a-d2-tf_exp_OA30	38124	OANN_1831	OANN_1831a-d2-tf	diseased	Cnidaria	Hexacorallia	Scleractinia	Merulinidae	Orbicella	annularis	moderate	USVI	experiment	no	no	no	Eukaryota	Sar	Alveolata	Dinophyceae	Suessiales	Symbiodiniaceae	Cladocopium	C7/C7d-C12c-C12b-1365_C
C3-C3b-C3ag-C21-noName-C3bb-C3an	exp_CN19_S137	37239	CNAT_1863	CNAT_1863nl-d3-tf	diseased	Cnidaria	Anthozoa	Scleractinia	Mussidae	Colpophyllia	natans	high	USVI	experiment	cnat_d3	yes	disease	Eukaryota	Sar	Alveolata	Dinophyceae	Suessiales	Symbiodiniaceae	Cladocopium	C3-C3b-C3ag-C21-noName-C3bb-C3an
B1-noName-noName-noName-noName	DLAB_1314-d6-t1_exp_DL22	37198	DLAB_1314	DLAB_1314-d6-t1	diseased	Cnidaria	Hexacorallia	Scleractinia	Faviidae	Diploria	labyrinthiformis	high	USVI	experiment	no	no	no	Eukaryota	Sar	Alveolata	Dinophyceae	Suessiales	Symbiodiniaceae	Breviolum	B1-noName-noName-noName-noName
A4/A4a	PAST_1858a-c4-tf_exp-PA12	36920	PAST_1858	PAST_1858a-c4-tf	healthy	Cnidaria	Hexacorallia	Scleractinia	Poritidae	Porites	astreoides	low	USVI	experiment	no	no	no	Eukaryota	Sar	Alveolata	Dinophyceae	Suessiales	Symbiodiniaceae	Symbiodinium	A4/A4a
C3-C3b-C3ag-C21-noName-C3bb-C3an	exp_CN23_S169	35245	CNAT_1833	CNAT_1833d-d7-tf	diseased	Cnidaria	Anthozoa	Scleractinia	Mussidae	Colpophyllia	natans	high	USVI	experiment	no	no	no	Eukaryota	Sar	Alveolata	Dinophyceae	Suessiales	Symbiodiniaceae	Cladocopium	C3-C3b-C3ag-C21-noName-C3bb-C3an
B1-noName-noName-noName-noName-noName-noName-noName-noName-noName	PSTRIG_1864d-t1_exp_PS7	34107	PSTRIG_1864	PSTRIG_1864d-t1	healthy	Cnidaria	Anthozoa	Scleractinia	Mussidae	Pseudodiploria	strigosa	high	USVI	experiment	no	no	no	Eukaryota	Sar	Alveolata	Dinophyceae	Suessiales	Symbiodiniaceae	Breviolum	B1-noName-noName-noName-noName-noName-noName-noName-noName-noName
A4-A4a-noName	exp-PA5_S187	31829	PAST_1666	PAST_1666a-t1	healthy	Cnidaria	Hexacorallia	Scleractinia	Poritidae	Porites	astreoides	low	USVI	experiment	no	no	no	Eukaryota	Sar	Alveolata	Dinophyceae	Suessiales	Symbiodiniaceae	Symbiodinium	A4-A4a-noName
A4/A4a	PAST_1633b-d8-tf_exp-PA24	31581	PAST_1633	PAST_1633b-d8-tf	unaffected	Cnidaria	Hexacorallia	Scleractinia	Poritidae	Porites	astreoides	low	USVI	experiment	no	no	no	Eukaryota	Sar	Alveolata	Dinophyceae	Suessiales	Symbiodiniaceae	Symbiodinium	A4/A4a
B1-noName-noName-noName-noName-noName-noName-noName-noName-noName	PSTRIG_1320b-d4-tf_exp_PS20	31492	PSTRIG_1320	PSTRIG_1320b-d4-tf	diseased	Cnidaria	Anthozoa	Scleractinia	Mussidae	Pseudodiploria	strigosa	high	USVI	experiment	no	no	no	Eukaryota	Sar	Alveolata	Dinophyceae	Suessiales	Symbiodiniaceae	Breviolum	B1-noName-noName-noName-noName-noName-noName-noName-noName-noName
B1-noName-noName-noName-noName-noName-noName-noName-noName-noName	PSTRIG_1840e-t1_exp_PS8	30923	PSTRIG_1840	PSTRIG_1840e-t1	healthy	Cnidaria	Anthozoa	Scleractinia	Mussidae	Pseudodiploria	strigosa	high	USVI	experiment	no	no	no	Eukaryota	Sar	Alveolata	Dinophyceae	Suessiales	Symbiodiniaceae	Breviolum	B1-noName-noName-noName-noName-noName-noName-noName-noName-noName
D1-D4-D4c-D1c-D1k	OANN_1831a-d2-tf_exp_OA30	30151	OANN_1831	OANN_1831a-d2-tf	diseased	Cnidaria	Hexacorallia	Scleractinia	Merulinidae	Orbicella	annularis	moderate	USVI	experiment	no	no	no	Eukaryota	Sar	Alveolata	Dinophyceae	Suessiales	Symbiodiniaceae	Durusdinium	D1-D4-D4c-D1c-D1k
B1-noName-noName-noName-noName-noName-noName-noName-noName-noName	PSTRIG_1672c-d3-tf_exp_PS19	29208	PSTRIG_1672	PSTRIG_1672c-d3-tf	unaffected	Cnidaria	Anthozoa	Scleractinia	Mussidae	Pseudodiploria	strigosa	high	USVI	experiment	pstr_d3	yes	disease	Eukaryota	Sar	Alveolata	Dinophyceae	Suessiales	Symbiodiniaceae	Breviolum	B1-noName-noName-noName-noName-noName-noName-noName-noName-noName
C3-C3b-C3ag-C21-noName-C3bb-C3an	PSTRIG_1326e-c2-tf_exp_PS10	28719	PSTRIG_1326	PSTRIG_1326e-c2-tf	healthy	Cnidaria	Anthozoa	Scleractinia	Mussidae	Pseudodiploria	strigosa	high	USVI	experiment	no	no	no	Eukaryota	Sar	Alveolata	Dinophyceae	Suessiales	Symbiodiniaceae	Cladocopium	C3-C3b-C3ag-C21-noName-C3bb-C3an
D1-D4-D4c-D1c-D1k	PSTRIG_1320f-t1_exp_PS4	27539	PSTRIG_1320	PSTRIG_1320f-t1	healthy	Cnidaria	Anthozoa	Scleractinia	Mussidae	Pseudodiploria	strigosa	high	USVI	experiment	no	no	no	Eukaryota	Sar	Alveolata	Dinophyceae	Suessiales	Symbiodiniaceae	Durusdinium	D1-D4-D4c-D1c-D1k
C3-C3b-C3ag-C21-noName-C3bb-C3an	PSTRIG_1870d-d1-tf_exp_PS17	26678	PSTRIG_1870	PSTRIG_1870d-d1-tf	diseased	Cnidaria	Anthozoa	Scleractinia	Mussidae	Pseudodiploria	strigosa	high	USVI	experiment	no	no	no	Eukaryota	Sar	Alveolata	Dinophyceae	Suessiales	Symbiodiniaceae	Cladocopium	C3-C3b-C3ag-C21-noName-C3bb-C3an
C3-C3b-C3ag-C21-noName-C3bb-C3an	exp_CN11_S168	26131	CNAT_1863	CNAT_1863a-c3-tf	healthy	Cnidaria	Anthozoa	Scleractinia	Mussidae	Colpophyllia	natans	high	USVI	experiment	cnat_c3	yes	control	Eukaryota	Sar	Alveolata	Dinophyceae	Suessiales	Symbiodiniaceae	Cladocopium	C3-C3b-C3ag-C21-noName-C3bb-C3an
C-7149_C/C54a-145325_C-C3-145326_C-145327_C	DLAB_1313-c2-tf_exp_DL10	24981	DLAB_1313	DLAB_1313-c2-tf	healthy	Cnidaria	Hexacorallia	Scleractinia	Faviidae	Diploria	labyrinthiformis	high	USVI	experiment	no	no	no	Eukaryota	Sar	Alveolata	Dinophyceae	Suessiales	Symbiodiniaceae	Cladocopium	C-7149_C/C54a-145325_C-C3-145326_C-145327_C
B1	PSTRIG_1347b-c5-tf_exp_PS13	24851	PSTRIG_1347	PSTRIG_1347b-c5-tf	healthy	Cnidaria	Anthozoa	Scleractinia	Mussidae	Pseudodiploria	strigosa	high	USVI	experiment	pstr_c5	yes	control	Eukaryota	Sar	Alveolata	Dinophyceae	Suessiales	Symbiodiniaceae	Breviolum	B1
C3-C3b-C3ag-C21-noName-C3bb-C3an	PSTRIG_1326d-d2-tf_exp_PS18	24423	PSTRIG_1326	PSTRIG_1326d-d2-tf	diseased	Cnidaria	Anthozoa	Scleractinia	Mussidae	Pseudodiploria	strigosa	high	USVI	experiment	no	no	no	Eukaryota	Sar	Alveolata	Dinophyceae	Suessiales	Symbiodiniaceae	Cladocopium	C3-C3b-C3ag-C21-noName-C3bb-C3an
A4/A4a	PAST_1633a-c8-tf_exp-PA16	22694	PAST_1633	PAST_1633a-c8-tf	healthy	Cnidaria	Hexacorallia	Scleractinia	Poritidae	Porites	astreoides	low	USVI	experiment	no	no	no	Eukaryota	Sar	Alveolata	Dinophyceae	Suessiales	Symbiodiniaceae	Symbiodinium	A4/A4a
B1-noName-noName-noName-noName	DLAB_1369-c1-t1_exp_DL1	22107	DLAB_1369	DLAB_1369-c1-t1	healthy	Cnidaria	Hexacorallia	Scleractinia	Faviidae	Diploria	labyrinthiformis	high	USVI	experiment	no	no	no	Eukaryota	Sar	Alveolata	Dinophyceae	Suessiales	Symbiodiniaceae	Breviolum	B1-noName-noName-noName-noName
B1	PSTRIG_1347e-t1_exp_PS5	21609	PSTRIG_1347	PSTRIG_1347e-t1	healthy	Cnidaria	Anthozoa	Scleractinia	Mussidae	Pseudodiploria	strigosa	high	USVI	experiment	no	no	no	Eukaryota	Sar	Alveolata	Dinophyceae	Suessiales	Symbiodiniaceae	Breviolum	B1
B1-noName-noName-noName-noName	DLAB_1312-c4-tf_exp_DL12	21588	DLAB_1312	DLAB_1312-c4-tf	healthy	Cnidaria	Hexacorallia	Scleractinia	Faviidae	Diploria	labyrinthiformis	high	USVI	experiment	no	no	no	Eukaryota	Sar	Alveolata	Dinophyceae	Suessiales	Symbiodiniaceae	Breviolum	B1-noName-noName-noName-noName
B1	PSTRIG_1840a-c8-tf_exp_PS16	21226	PSTRIG_1840	PSTRIG_1840a-c8-tf	healthy	Cnidaria	Anthozoa	Scleractinia	Mussidae	Pseudodiploria	strigosa	high	USVI	experiment	pstr_c8	yes	control	Eukaryota	Sar	Alveolata	Dinophyceae	Suessiales	Symbiodiniaceae	Breviolum	B1
C-7149_C/C54a-145325_C-C3-145326_C-145327_C	DLAB_1839-d2-tf_exp_DL26	20625	DLAB_1839	DLAB_1839-d2-tf	diseased	Cnidaria	Hexacorallia	Scleractinia	Faviidae	Diploria	labyrinthiformis	high	USVI	experiment	no	no	no	Eukaryota	Sar	Alveolata	Dinophyceae	Suessiales	Symbiodiniaceae	Cladocopium	C-7149_C/C54a-145325_C-C3-145326_C-145327_C
C-7149_C/C54a-145325_C-C3-145326_C-145327_C	DLAB_1314-d6-t1_exp_DL22	20284	DLAB_1314	DLAB_1314-d6-t1	diseased	Cnidaria	Hexacorallia	Scleractinia	Faviidae	Diploria	labyrinthiformis	high	USVI	experiment	no	no	no	Eukaryota	Sar	Alveolata	Dinophyceae	Suessiales	Symbiodiniaceae	Cladocopium	C-7149_C/C54a-145325_C-C3-145326_C-145327_C
C3-C3b-C3ag-C21-noName-C3bb-C3an	PSTRIG_1870b-t1_exp_PS1	18541	PSTRIG_1870	PSTRIG_1870b-t1	healthy	Cnidaria	Anthozoa	Scleractinia	Mussidae	Pseudodiploria	strigosa	high	USVI	experiment	no	no	no	Eukaryota	Sar	Alveolata	Dinophyceae	Suessiales	Symbiodiniaceae	Cladocopium	C3-C3b-C3ag-C21-noName-C3bb-C3an
C3-C3b-C3ag-C21-noName-C3bb-C3an	PSTRIG_1326a-t1_exp_PS2	17291	PSTRIG_1326	PSTRIG_1326a-t1	healthy	Cnidaria	Anthozoa	Scleractinia	Mussidae	Pseudodiploria	strigosa	high	USVI	experiment	no	no	no	Eukaryota	Sar	Alveolata	Dinophyceae	Suessiales	Symbiodiniaceae	Cladocopium	C3-C3b-C3ag-C21-noName-C3bb-C3an
A4-A4a-noName	PAST_2186b-c6-tf_exp-PA14	17114	PAST_2186	PAST_2186b-c6-tf	healthy	Cnidaria	Hexacorallia	Scleractinia	Poritidae	Porites	astreoides	low	USVI	experiment	past_c6	yes	control	Eukaryota	Sar	Alveolata	Dinophyceae	Suessiales	Symbiodiniaceae	Symbiodinium	A4-A4a-noName
A4-A4a-noName	PAST_2186a-d6-tf_exp-PA22	17113	PAST_2186	PAST_2186a-d6-tf	diseased	Cnidaria	Hexacorallia	Scleractinia	Poritidae	Porites	astreoides	low	USVI	experiment	past_d6	yes	disease	Eukaryota	Sar	Alveolata	Dinophyceae	Suessiales	Symbiodiniaceae	Symbiodinium	A4-A4a-noName
C3-C3b-C3ag-C21-noName-C3bb-C3an	DLAB_1302-d8-t1_exp_DL24	16270	DLAB_1302	DLAB_1302-d8-t1	diseased	Cnidaria	Hexacorallia	Scleractinia	Faviidae	Diploria	labyrinthiformis	high	USVI	experiment	no	no	no	Eukaryota	Sar	Alveolata	Dinophyceae	Suessiales	Symbiodiniaceae	Cladocopium	C3-C3b-C3ag-C21-noName-C3bb-C3an
A4/A4a	PAST_1681b-c1-tf_exp-PA9	15947	PAST_1681	PAST_1681b-c1-tf	healthy	Cnidaria	Hexacorallia	Scleractinia	Poritidae	Porites	astreoides	low	USVI	experiment	past_c1	yes	control	Eukaryota	Sar	Alveolata	Dinophyceae	Suessiales	Symbiodiniaceae	Symbiodinium	A4/A4a
A4/A4a	PAST_1858c-d4-tf_exp-PA20	15910	PAST_1858	PAST_1858c-d4-tf	unaffected	Cnidaria	Hexacorallia	Scleractinia	Poritidae	Porites	astreoides	low	USVI	experiment	past_d4	yes	disease	Eukaryota	Sar	Alveolata	Dinophyceae	Suessiales	Symbiodiniaceae	Symbiodinium	A4/A4a
B1	PSTRIG_1347a-d5-tf_exp_PS21	15701	PSTRIG_1347	PSTRIG_1347a-d5-tf	diseased	Cnidaria	Anthozoa	Scleractinia	Mussidae	Pseudodiploria	strigosa	high	USVI	experiment	pstr_d5	yes	disease	Eukaryota	Sar	Alveolata	Dinophyceae	Suessiales	Symbiodiniaceae	Breviolum	B1
C3-C3b-C3ag-C21-noName-C3bb-C3an	PSTRIG_1870a-c1-tf_exp_PS9	14814	PSTRIG_1870	PSTRIG_1870a-c1-tf	healthy	Cnidaria	Anthozoa	Scleractinia	Mussidae	Pseudodiploria	strigosa	high	USVI	experiment	no	no	no	Eukaryota	Sar	Alveolata	Dinophyceae	Suessiales	Symbiodiniaceae	Cladocopium	C3-C3b-C3ag-C21-noName-C3bb-C3an
D1-D4-D4c-D1c-D1k	exp_CN16_S113	13754	CNAT_1848	CNAT_1848b-c8-tf	healthy	Cnidaria	Anthozoa	Scleractinia	Mussidae	Colpophyllia	natans	high	USVI	experiment	cnat_c8	yes	control	Eukaryota	Sar	Alveolata	Dinophyceae	Suessiales	Symbiodiniaceae	Durusdinium	D1-D4-D4c-D1c-D1k
C-7149_C/C54a-145325_C-C3-145326_C-145327_C	DLAB_1313-c2-t1_exp_DL2	12333	DLAB_1313	DLAB_1313-c2-t1	healthy	Cnidaria	Hexacorallia	Scleractinia	Faviidae	Diploria	labyrinthiformis	high	USVI	experiment	no	no	no	Eukaryota	Sar	Alveolata	Dinophyceae	Suessiales	Symbiodiniaceae	Cladocopium	C-7149_C/C54a-145325_C-C3-145326_C-145327_C
A4/A4a	PAST_1633f-t1_exp-PA8	12277	PAST_1633	PAST_1633f-t1	healthy	Cnidaria	Hexacorallia	Scleractinia	Poritidae	Porites	astreoides	low	USVI	experiment	no	no	no	Eukaryota	Sar	Alveolata	Dinophyceae	Suessiales	Symbiodiniaceae	Symbiodinium	A4/A4a
A4/A4a	PAST_1681a-d1-tf_exp-PA17	12152	PAST_1681	PAST_1681a-d1-tf	diseased	Cnidaria	Hexacorallia	Scleractinia	Poritidae	Porites	astreoides	low	USVI	experiment	past_d1	yes	disease	Eukaryota	Sar	Alveolata	Dinophyceae	Suessiales	Symbiodiniaceae	Symbiodinium	A4/A4a
B1-noName-noName-noName-noName	DLAB_1312-c4-t1_exp_DL4	11788	DLAB_1312	DLAB_1312-c4-t1	healthy	Cnidaria	Hexacorallia	Scleractinia	Faviidae	Diploria	labyrinthiformis	high	USVI	experiment	no	no	no	Eukaryota	Sar	Alveolata	Dinophyceae	Suessiales	Symbiodiniaceae	Breviolum	B1-noName-noName-noName-noName
D1-D4-D4c-D1c-D2	exp_SS2_S193	11044	SSID_2199	SSID_2199c-t1	healthy	Cnidaria	Anthozoa	Scleractinia	Siderastreidae	Siderastrea	siderea	moderate	USVI	experiment	no	no	no	Eukaryota	Sar	Alveolata	Dinophyceae	Suessiales	Symbiodiniaceae	Durusdinium	D1-D4-D4c-D1c-D2
A4/A4a	PAST_1304e-d2-tf_exp-PA18	9199	PAST_1304	PAST_1304e-d2-tf	diseased	Cnidaria	Hexacorallia	Scleractinia	Poritidae	Porites	astreoides	low	USVI	experiment	past_d2	yes	disease	Eukaryota	Sar	Alveolata	Dinophyceae	Suessiales	Symbiodiniaceae	Symbiodinium	A4/A4a
C-7149_C/C54a-145325_C-C3-145326_C-145327_C	DLAB_1301-c3-tf_exp_DL11	8628	DLAB_1301	DLAB_1301-c3-tf	healthy	Cnidaria	Hexacorallia	Scleractinia	Faviidae	Diploria	labyrinthiformis	high	USVI	experiment	no	no	no	Eukaryota	Sar	Alveolata	Dinophyceae	Suessiales	Symbiodiniaceae	Cladocopium	C-7149_C/C54a-145325_C-C3-145326_C-145327_C
C-7149_C/C54a-145325_C-C3-145326_C-145327_C	DLAB_1390-d1-t1_exp_DL17	8514	DLAB_1390	DLAB_1390-d1-t1	diseased	Cnidaria	Hexacorallia	Scleractinia	Faviidae	Diploria	labyrinthiformis	high	USVI	experiment	no	no	no	Eukaryota	Sar	Alveolata	Dinophyceae	Suessiales	Symbiodiniaceae	Cladocopium	C-7149_C/C54a-145325_C-C3-145326_C-145327_C
B1-noName-noName-noName-noName	DLAB_1839-d2-tf_exp_DL26	8454	DLAB_1839	DLAB_1839-d2-tf	diseased	Cnidaria	Hexacorallia	Scleractinia	Faviidae	Diploria	labyrinthiformis	high	USVI	experiment	no	no	no	Eukaryota	Sar	Alveolata	Dinophyceae	Suessiales	Symbiodiniaceae	Breviolum	B1-noName-noName-noName-noName
A4/A4a	PAST_1295d-d3-tf_exp-PA19	8337	PAST_1295	PAST_1295d-d3-tf	diseased	Cnidaria	Hexacorallia	Scleractinia	Poritidae	Porites	astreoides	low	USVI	experiment	past_d3	yes	disease	Eukaryota	Sar	Alveolata	Dinophyceae	Suessiales	Symbiodiniaceae	Symbiodinium	A4/A4a
C7/C7d-C12c-C12b-1365_C	exp-PA5_S187	7356	PAST_1666	PAST_1666a-t1	healthy	Cnidaria	Hexacorallia	Scleractinia	Poritidae	Porites	astreoides	low	USVI	experiment	no	no	no	Eukaryota	Sar	Alveolata	Dinophyceae	Suessiales	Symbiodiniaceae	Cladocopium	C7/C7d-C12c-C12b-1365_C
D1-D4-D4c-D1c-D2	exp_SS18_S131	7205	SSID_2199	SSID_2199d-d2-tf	diseased	Cnidaria	Anthozoa	Scleractinia	Siderastreidae	Siderastrea	siderea	moderate	USVI	experiment	no	no	no	Eukaryota	Sar	Alveolata	Dinophyceae	Suessiales	Symbiodiniaceae	Durusdinium	D1-D4-D4c-D1c-D2
C-7149_C/C54a-145325_C-C3-145326_C-145327_C	DLAB_1695-c7-tf_exp_DL15	6487	DLAB_1695	DLAB_1695-c7-tf	healthy	Cnidaria	Hexacorallia	Scleractinia	Faviidae	Diploria	labyrinthiformis	high	USVI	experiment	no	no	no	Eukaryota	Sar	Alveolata	Dinophyceae	Suessiales	Symbiodiniaceae	Cladocopium	C-7149_C/C54a-145325_C-C3-145326_C-145327_C
B1-noName-noName-noName-noName	DLAB_1694-d5-tf_exp_DL29	6278	DLAB_1694	DLAB_1694-d5-tf	diseased	Cnidaria	Hexacorallia	Scleractinia	Faviidae	Diploria	labyrinthiformis	high	USVI	experiment	no	no	no	Eukaryota	Sar	Alveolata	Dinophyceae	Suessiales	Symbiodiniaceae	Breviolum	B1-noName-noName-noName-noName
B1-noName-noName-noName-noName	DLAB_1650-d7-t1_exp_DL23	6092	DLAB_1650	DLAB_1650-d7-t1	diseased	Cnidaria	Hexacorallia	Scleractinia	Faviidae	Diploria	labyrinthiformis	high	USVI	experiment	no	no	no	Eukaryota	Sar	Alveolata	Dinophyceae	Suessiales	Symbiodiniaceae	Breviolum	B1-noName-noName-noName-noName
D1-D4-D4c-D1c-D1k	PAST_2186a-d6-tf_exp-PA22	5865	PAST_2186	PAST_2186a-d6-tf	diseased	Cnidaria	Hexacorallia	Scleractinia	Poritidae	Porites	astreoides	low	USVI	experiment	past_d6	yes	disease	Eukaryota	Sar	Alveolata	Dinophyceae	Suessiales	Symbiodiniaceae	Durusdinium	D1-D4-D4c-D1c-D1k
D1-D4-D4c-D1c-D2	PSTRIG_1320b-d4-tf_exp_PS20	5629	PSTRIG_1320	PSTRIG_1320b-d4-tf	diseased	Cnidaria	Anthozoa	Scleractinia	Mussidae	Pseudodiploria	strigosa	high	USVI	experiment	no	no	no	Eukaryota	Sar	Alveolata	Dinophyceae	Suessiales	Symbiodiniaceae	Durusdinium	D1-D4-D4c-D1c-D2
D1-D4-D4c-D1c-D1k	PSTRIG_1320a-c4-tf_exp_PS12	5555	PSTRIG_1320	PSTRIG_1320a-c4-tf	healthy	Cnidaria	Anthozoa	Scleractinia	Mussidae	Pseudodiploria	strigosa	high	USVI	experiment	no	no	no	Eukaryota	Sar	Alveolata	Dinophyceae	Suessiales	Symbiodiniaceae	Durusdinium	D1-D4-D4c-D1c-D1k
C-7149_C/C54a-145325_C-C3-145326_C-145327_C	DLAB_1307-d3-t1_exp_DL19	4962	DLAB_1307	DLAB_1307-d3-t1	diseased	Cnidaria	Hexacorallia	Scleractinia	Faviidae	Diploria	labyrinthiformis	high	USVI	experiment	no	no	no	Eukaryota	Sar	Alveolata	Dinophyceae	Suessiales	Symbiodiniaceae	Cladocopium	C-7149_C/C54a-145325_C-C3-145326_C-145327_C
B1-noName-noName-noName-noName-noName-noName-noName-noName-noName	PSTRIG_1320f-t1_exp_PS4	4320	PSTRIG_1320	PSTRIG_1320f-t1	healthy	Cnidaria	Anthozoa	Scleractinia	Mussidae	Pseudodiploria	strigosa	high	USVI	experiment	no	no	no	Eukaryota	Sar	Alveolata	Dinophyceae	Suessiales	Symbiodiniaceae	Breviolum	B1-noName-noName-noName-noName-noName-noName-noName-noName-noName
A4/A4a	PAST_1295e-c3-tf_exp-PA11	3559	PAST_1295	PAST_1295e-c3-tf	healthy	Cnidaria	Hexacorallia	Scleractinia	Poritidae	Porites	astreoides	low	USVI	experiment	no	no	no	Eukaryota	Sar	Alveolata	Dinophyceae	Suessiales	Symbiodiniaceae	Symbiodinium	A4/A4a
C7/C12c-C7d-C3-C12b-1365_C-C3b-C3ag	PSTRIG_1320f-t1_exp_PS4	2971	PSTRIG_1320	PSTRIG_1320f-t1	healthy	Cnidaria	Anthozoa	Scleractinia	Mussidae	Pseudodiploria	strigosa	high	USVI	experiment	no	no	no	Eukaryota	Sar	Alveolata	Dinophyceae	Suessiales	Symbiodiniaceae	Cladocopium	C7/C12c-C7d-C3-C12b-1365_C-C3b-C3ag
B1-noName-noName-noName-noName	DLAB_1650-d7-tf_exp_DL31	2946	DLAB_1650	DLAB_1650-d7-tf	diseased	Cnidaria	Hexacorallia	Scleractinia	Faviidae	Diploria	labyrinthiformis	high	USVI	experiment	no	no	no	Eukaryota	Sar	Alveolata	Dinophyceae	Suessiales	Symbiodiniaceae	Breviolum	B1-noName-noName-noName-noName
A4/A4a	PAST_1827e-d7-tf_exp-PA23	2898	PAST_1827	PAST_1827e-d7-tf	diseased	Cnidaria	Hexacorallia	Scleractinia	Poritidae	Porites	astreoides	low	USVI	experiment	past_d7	yes	disease	Eukaryota	Sar	Alveolata	Dinophyceae	Suessiales	Symbiodiniaceae	Symbiodinium	A4/A4a
D1-D4-D4c-D1c-D1k	exp_SS7_S138	2809	SSID_1654	SSID_1654d-t1	healthy	Cnidaria	Anthozoa	Scleractinia	Siderastreidae	Siderastrea	siderea	moderate	USVI	experiment	no	no	no	Eukaryota	Sar	Alveolata	Dinophyceae	Suessiales	Symbiodiniaceae	Durusdinium	D1-D4-D4c-D1c-D1k
B1-noName-noName-noName-noName-noName-noName-noName-noName-noName	PSTRIG_1326a-t1_exp_PS2	2415	PSTRIG_1326	PSTRIG_1326a-t1	healthy	Cnidaria	Anthozoa	Scleractinia	Mussidae	Pseudodiploria	strigosa	high	USVI	experiment	no	no	no	Eukaryota	Sar	Alveolata	Dinophyceae	Suessiales	Symbiodiniaceae	Breviolum	B1-noName-noName-noName-noName-noName-noName-noName-noName-noName
G3e	PSTRIG_1842c-t1_exp_PS6	2405	PSTRIG_1842	PSTRIG_1842c-t1	healthy	Cnidaria	Anthozoa	Scleractinia	Mussidae	Pseudodiploria	strigosa	high	USVI	experiment	no	no	no	Eukaryota	Sar	Alveolata	Dinophyceae	Suessiales	Symbiodiniaceae	Gerakladium	G3e
D1-D4-D4c-D1c-D2	exp_CN17_S121	2256	CNAT_1345	CNAT_1345b-d1-tf	diseased	Cnidaria	Anthozoa	Scleractinia	Mussidae	Colpophyllia	natans	high	USVI	experiment	no	no	no	Eukaryota	Sar	Alveolata	Dinophyceae	Suessiales	Symbiodiniaceae	Durusdinium	D1-D4-D4c-D1c-D2
D1-D4-D4c-D1c-D2	exp_SS10_S162	1974	SSID_2199	SSID_2199e-c2-tf	healthy	Cnidaria	Anthozoa	Scleractinia	Siderastreidae	Siderastrea	siderea	moderate	USVI	experiment	no	no	no	Eukaryota	Sar	Alveolata	Dinophyceae	Suessiales	Symbiodiniaceae	Durusdinium	D1-D4-D4c-D1c-D2
C-7149_C/C54a-145325_C-C3-145326_C-145327_C	DLAB_1301-c3-t1_exp_DL3	1811	DLAB_1301	DLAB_1301-c3-t1	healthy	Cnidaria	Hexacorallia	Scleractinia	Faviidae	Diploria	labyrinthiformis	high	USVI	experiment	no	no	no	Eukaryota	Sar	Alveolata	Dinophyceae	Suessiales	Symbiodiniaceae	Cladocopium	C-7149_C/C54a-145325_C-C3-145326_C-145327_C
G3d	PSTRIG_1842c-t1_exp_PS6	1797	PSTRIG_1842	PSTRIG_1842c-t1	healthy	Cnidaria	Anthozoa	Scleractinia	Mussidae	Pseudodiploria	strigosa	high	USVI	experiment	no	no	no	Eukaryota	Sar	Alveolata	Dinophyceae	Suessiales	Symbiodiniaceae	Gerakladium	G3d
D1-D4-D4c-D1c-D2	OANN_1831b-c2-tf_exp_OA22	1770	OANN_1831	OANN_1831b-c2-tf	healthy	Cnidaria	Hexacorallia	Scleractinia	Merulinidae	Orbicella	annularis	moderate	USVI	experiment	oann_c2	yes	control	Eukaryota	Sar	Alveolata	Dinophyceae	Suessiales	Symbiodiniaceae	Durusdinium	D1-D4-D4c-D1c-D2
B1-noName-noName-noName-noName	DLAB_1335-c8-t1_exp_DL8	1687	DLAB_1335	DLAB_1335-c8-t1	healthy	Cnidaria	Hexacorallia	Scleractinia	Faviidae	Diploria	labyrinthiformis	high	USVI	experiment	no	no	no	Eukaryota	Sar	Alveolata	Dinophyceae	Suessiales	Symbiodiniaceae	Breviolum	B1-noName-noName-noName-noName
B19	DLAB_1313-c2-tf_exp_DL10	1609	DLAB_1313	DLAB_1313-c2-tf	healthy	Cnidaria	Hexacorallia	Scleractinia	Faviidae	Diploria	labyrinthiformis	high	USVI	experiment	no	no	no	Eukaryota	Sar	Alveolata	Dinophyceae	Suessiales	Symbiodiniaceae	Breviolum	B19
A4-A4a-noName	exp_OA18_S173	1296	OANN_1835	OANN_1835c_t1	healthy	Cnidaria	Hexacorallia	Scleractinia	Merulinidae	Orbicella	annularis	moderate	USVI	experiment	no	no	no	Eukaryota	Sar	Alveolata	Dinophyceae	Suessiales	Symbiodiniaceae	Symbiodinium	A4-A4a-noName
A4-A4a-noName	PAST_1666c-d5-tf_exp-PA21	1195	PAST_1666	PAST_1666c-d5-tf	diseased	Cnidaria	Hexacorallia	Scleractinia	Poritidae	Porites	astreoides	low	USVI	experiment	past_d5	yes	disease	Eukaryota	Sar	Alveolata	Dinophyceae	Suessiales	Symbiodiniaceae	Symbiodinium	A4-A4a-noName
B1-noName-noName-noName-noName-noName-noName-noName-noName-noName	PSTRIG_1326e-c2-tf_exp_PS10	925	PSTRIG_1326	PSTRIG_1326e-c2-tf	healthy	Cnidaria	Anthozoa	Scleractinia	Mussidae	Pseudodiploria	strigosa	high	USVI	experiment	no	no	no	Eukaryota	Sar	Alveolata	Dinophyceae	Suessiales	Symbiodiniaceae	Breviolum	B1-noName-noName-noName-noName-noName-noName-noName-noName-noName
C3-C21	exp_CN2_S191	903	CNAT_1661	CNAT_1661e-t1	healthy	Cnidaria	Anthozoa	Scleractinia	Mussidae	Colpophyllia	natans	high	USVI	experiment	no	no	no	Eukaryota	Sar	Alveolata	Dinophyceae	Suessiales	Symbiodiniaceae	Cladocopium	C3-C21
D1-D4-D4c-D1c-D2	exp_SS17_S123	851	SSID_1319	SSID_1319h-d1-tf	diseased	Cnidaria	Anthozoa	Scleractinia	Siderastreidae	Siderastrea	siderea	moderate	USVI	experiment	no	no	no	Eukaryota	Sar	Alveolata	Dinophyceae	Suessiales	Symbiodiniaceae	Durusdinium	D1-D4-D4c-D1c-D2
B1-noName-noName-noName-noName-noName-noName-noName-noName-noName	PSTRIG_1326d-d2-tf_exp_PS18	706	PSTRIG_1326	PSTRIG_1326d-d2-tf	diseased	Cnidaria	Anthozoa	Scleractinia	Mussidae	Pseudodiploria	strigosa	high	USVI	experiment	no	no	no	Eukaryota	Sar	Alveolata	Dinophyceae	Suessiales	Symbiodiniaceae	Breviolum	B1-noName-noName-noName-noName-noName-noName-noName-noName-noName
D1-D4-D4c-D1c-D1k	OANN_1831c-t1_exp_OA14	525	OANN_1831	OANN_1831c-t1	healthy	Cnidaria	Hexacorallia	Scleractinia	Merulinidae	Orbicella	annularis	moderate	USVI	experiment	no	no	no	Eukaryota	Sar	Alveolata	Dinophyceae	Suessiales	Symbiodiniaceae	Durusdinium	D1-D4-D4c-D1c-D1k
D1-D4-D4c-D1c-D2	exp_CN9_S152	518	CNAT_1345	CNAT_1345a-c1-tf	healthy	Cnidaria	Anthozoa	Scleractinia	Mussidae	Colpophyllia	natans	high	USVI	experiment	no	no	no	Eukaryota	Sar	Alveolata	Dinophyceae	Suessiales	Symbiodiniaceae	Durusdinium	D1-D4-D4c-D1c-D2
D1-D4-D4c-D1c-D2	DLAB_1313-c2-t1_exp_DL2	492	DLAB_1313	DLAB_1313-c2-t1	healthy	Cnidaria	Hexacorallia	Scleractinia	Faviidae	Diploria	labyrinthiformis	high	USVI	experiment	no	no	no	Eukaryota	Sar	Alveolata	Dinophyceae	Suessiales	Symbiodiniaceae	Durusdinium	D1-D4-D4c-D1c-D2
B1-noName-noName-noName-noName-noName-noName-noName-noName-noName	PSTRIG_1870a-c1-tf_exp_PS9	460	PSTRIG_1870	PSTRIG_1870a-c1-tf	healthy	Cnidaria	Anthozoa	Scleractinia	Mussidae	Pseudodiploria	strigosa	high	USVI	experiment	no	no	no	Eukaryota	Sar	Alveolata	Dinophyceae	Suessiales	Symbiodiniaceae	Breviolum	B1-noName-noName-noName-noName-noName-noName-noName-noName-noName
B19	DLAB_1313-c2-t1_exp_DL2	419	DLAB_1313	DLAB_1313-c2-t1	healthy	Cnidaria	Hexacorallia	Scleractinia	Faviidae	Diploria	labyrinthiformis	high	USVI	experiment	no	no	no	Eukaryota	Sar	Alveolata	Dinophyceae	Suessiales	Symbiodiniaceae	Breviolum	B19
G3l	exp_CN14_S192	360	CNAT_1370	CNAT_1370b-c6-tf	healthy	Cnidaria	Anthozoa	Scleractinia	Mussidae	Colpophyllia	natans	high	USVI	experiment	cnat_c6	yes	control	Eukaryota	Sar	Alveolata	Dinophyceae	Suessiales	Symbiodiniaceae	Gerakladium	G3l
B1-noName-noName-noName-noName-noName-noName-noName-noName-noName	PSTRIG_1870d-d1-tf_exp_PS17	339	PSTRIG_1870	PSTRIG_1870d-d1-tf	diseased	Cnidaria	Anthozoa	Scleractinia	Mussidae	Pseudodiploria	strigosa	high	USVI	experiment	no	no	no	Eukaryota	Sar	Alveolata	Dinophyceae	Suessiales	Symbiodiniaceae	Breviolum	B1-noName-noName-noName-noName-noName-noName-noName-noName-noName
C3-C21	exp_CN10_S160	280	CNAT_1661	CNAT_1661b-c2-tf	healthy	Cnidaria	Anthozoa	Scleractinia	Mussidae	Colpophyllia	natans	high	USVI	experiment	cnat_c2	yes	control	Eukaryota	Sar	Alveolata	Dinophyceae	Suessiales	Symbiodiniaceae	Cladocopium	C3-C21
B-noName-2	exp_SS2_S193	261	SSID_2199	SSID_2199c-t1	healthy	Cnidaria	Anthozoa	Scleractinia	Siderastreidae	Siderastrea	siderea	moderate	USVI	experiment	no	no	no	Eukaryota	Sar	Alveolata	Dinophyceae	Suessiales	Symbiodiniaceae	Breviolum	B-noName-2
B1	exp_CN22_S161	222	CNAT_1370	CNAT_1370a-d6-tf	diseased	Cnidaria	Anthozoa	Scleractinia	Mussidae	Colpophyllia	natans	high	USVI	experiment	cnat_d6	yes	disease	Eukaryota	Sar	Alveolata	Dinophyceae	Suessiales	Symbiodiniaceae	Breviolum	B1
B1	OANN_1610a-t1_exp_OA16	201	OANN_1610	OANN_1610a-t1	healthy	Cnidaria	Hexacorallia	Scleractinia	Merulinidae	Orbicella	annularis	moderate	USVI	experiment	no	no	no	Eukaryota	Sar	Alveolata	Dinophyceae	Suessiales	Symbiodiniaceae	Breviolum	B1
C3-C21	exp-PA7_S101	173	PAST_1827	PAST_1827ca-t1	healthy	Cnidaria	Hexacorallia	Scleractinia	Poritidae	Porites	astreoides	low	USVI	experiment	no	no	no	Eukaryota	Sar	Alveolata	Dinophyceae	Suessiales	Symbiodiniaceae	Cladocopium	C3-C21
C3-C21	exp_CN18_S129	158	CNAT_1661	CNAT_1661a-d2-tf	diseased	Cnidaria	Anthozoa	Scleractinia	Mussidae	Colpophyllia	natans	high	USVI	experiment	cnat_d2	yes	disease	Eukaryota	Sar	Alveolata	Dinophyceae	Suessiales	Symbiodiniaceae	Cladocopium	C3-C21
C3-C21	exp-PA2_S157	155	PAST_1304	PAST_1304d-t1	healthy	Cnidaria	Hexacorallia	Scleractinia	Poritidae	Porites	astreoides	low	USVI	experiment	no	no	no	Eukaryota	Sar	Alveolata	Dinophyceae	Suessiales	Symbiodiniaceae	Cladocopium	C3-C21
B-noName-2	exp_SS10_S162	138	SSID_2199	SSID_2199e-c2-tf	healthy	Cnidaria	Anthozoa	Scleractinia	Siderastreidae	Siderastrea	siderea	moderate	USVI	experiment	no	no	no	Eukaryota	Sar	Alveolata	Dinophyceae	Suessiales	Symbiodiniaceae	Breviolum	B-noName-2
G3e	PSTRIG_1842a-d6-tf_exp_PS22	134	PSTRIG_1842	PSTRIG_1842a-d6-tf	unaffected	Cnidaria	Anthozoa	Scleractinia	Mussidae	Pseudodiploria	strigosa	high	USVI	experiment	no	no	no	Eukaryota	Sar	Alveolata	Dinophyceae	Suessiales	Symbiodiniaceae	Gerakladium	G3e
B1	PSTRIG_1870b-t1_exp_PS1	103	PSTRIG_1870	PSTRIG_1870b-t1	healthy	Cnidaria	Anthozoa	Scleractinia	Mussidae	Pseudodiploria	strigosa	high	USVI	experiment	no	no	no	Eukaryota	Sar	Alveolata	Dinophyceae	Suessiales	Symbiodiniaceae	Breviolum	B1
G3d	PSTRIG_1842a-d6-tf_exp_PS22	97	PSTRIG_1842	PSTRIG_1842a-d6-tf	unaffected	Cnidaria	Anthozoa	Scleractinia	Mussidae	Pseudodiploria	strigosa	high	USVI	experiment	no	no	no	Eukaryota	Sar	Alveolata	Dinophyceae	Suessiales	Symbiodiniaceae	Gerakladium	G3d
C7/C7d-C12c-C12b-1365_C	exp-PA7_S101	83	PAST_1827	PAST_1827ca-t1	healthy	Cnidaria	Hexacorallia	Scleractinia	Poritidae	Porites	astreoides	low	USVI	experiment	no	no	no	Eukaryota	Sar	Alveolata	Dinophyceae	Suessiales	Symbiodiniaceae	Cladocopium	C7/C7d-C12c-C12b-1365_C
A-noName	OANN_1835a-d6-tf_exp_OA34	0	OANN_1835	OANN_1835a-d6-tf	diseased	Cnidaria	Hexacorallia	Scleractinia	Merulinidae	Orbicella	annularis	moderate	USVI	experiment	oann_d6	yes	disease	Eukaryota	Sar	Alveolata	Dinophyceae	Suessiales	Symbiodiniaceae	Symbiodinium	A-noName
A-noName	OANN_1835b-c6-tf_exp_OA26	0	OANN_1835	OANN_1835b-c6-tf	healthy	Cnidaria	Hexacorallia	Scleractinia	Merulinidae	Orbicella	annularis	moderate	USVI	experiment	oann_c6	yes	control	Eukaryota	Sar	Alveolata	Dinophyceae	Suessiales	Symbiodiniaceae	Symbiodinium	A-noName
A-noName	OANN_1364b-d7-tf_exp_OA35	0	OANN_1364	OANN_1364b-d7-tf	diseased	Cnidaria	Hexacorallia	Scleractinia	Merulinidae	Orbicella	annularis	moderate	USVI	experiment	oann_d7	yes	disease	Eukaryota	Sar	Alveolata	Dinophyceae	Suessiales	Symbiodiniaceae	Symbiodinium	A-noName
A-noName	PSTRIG_1320b-d4-tf_exp_PS20	0	PSTRIG_1320	PSTRIG_1320b-d4-tf	diseased	Cnidaria	Anthozoa	Scleractinia	Mussidae	Pseudodiploria	strigosa	high	USVI	experiment	no	no	no	Eukaryota	Sar	Alveolata	Dinophyceae	Suessiales	Symbiodiniaceae	Symbiodinium	A-noName
A-noName	PSTRIG_1870d-d1-tf_exp_PS17	0	PSTRIG_1870	PSTRIG_1870d-d1-tf	diseased	Cnidaria	Anthozoa	Scleractinia	Mussidae	Pseudodiploria	strigosa	high	USVI	experiment	no	no	no	Eukaryota	Sar	Alveolata	Dinophyceae	Suessiales	Symbiodiniaceae	Symbiodinium	A-noName
A-noName	exp_SS12_S178	0	SSID_1659	SSID_1659d-c4-tf	healthy	Cnidaria	Anthozoa	Scleractinia	Siderastreidae	Siderastrea	siderea	moderate	USVI	experiment	no	no	no	Eukaryota	Sar	Alveolata	Dinophyceae	Suessiales	Symbiodiniaceae	Symbiodinium	A-noName
A-noName	DLAB_1301-c3-t1_exp_DL3	0	DLAB_1301	DLAB_1301-c3-t1	healthy	Cnidaria	Hexacorallia	Scleractinia	Faviidae	Diploria	labyrinthiformis	high	USVI	experiment	no	no	no	Eukaryota	Sar	Alveolata	Dinophyceae	Suessiales	Symbiodiniaceae	Symbiodinium	A-noName
A-noName	PAST_1827e-d7-tf_exp-PA23	0	PAST_1827	PAST_1827e-d7-tf	diseased	Cnidaria	Hexacorallia	Scleractinia	Poritidae	Porites	astreoides	low	USVI	experiment	past_d7	yes	disease	Eukaryota	Sar	Alveolata	Dinophyceae	Suessiales	Symbiodiniaceae	Symbiodinium	A-noName
A-noName	PAST_1827c-c7-tf_exp-PA15	0	PAST_1827	PAST_1827c-c7-tf	healthy	Cnidaria	Hexacorallia	Scleractinia	Poritidae	Porites	astreoides	low	USVI	experiment	past_c7	yes	control	Eukaryota	Sar	Alveolata	Dinophyceae	Suessiales	Symbiodiniaceae	Symbiodinium	A-noName
A-noName	PSTRIG_1320f-t1_exp_PS4	0	PSTRIG_1320	PSTRIG_1320f-t1	healthy	Cnidaria	Anthozoa	Scleractinia	Mussidae	Pseudodiploria	strigosa	high	USVI	experiment	no	no	no	Eukaryota	Sar	Alveolata	Dinophyceae	Suessiales	Symbiodiniaceae	Symbiodinium	A-noName
A-noName	exp_SS14_S194	0	SSID_1350	SSID_1350e-c6-tf	healthy	Cnidaria	Anthozoa	Scleractinia	Siderastreidae	Siderastrea	siderea	moderate	USVI	experiment	no	no	no	Eukaryota	Sar	Alveolata	Dinophyceae	Suessiales	Symbiodiniaceae	Symbiodinium	A-noName
A-noName	OANN_1610a-t1_exp_OA16	0	OANN_1610	OANN_1610a-t1	healthy	Cnidaria	Hexacorallia	Scleractinia	Merulinidae	Orbicella	annularis	moderate	USVI	experiment	no	no	no	Eukaryota	Sar	Alveolata	Dinophyceae	Suessiales	Symbiodiniaceae	Symbiodinium	A-noName
A-noName	PSTRIG_1870a-c1-tf_exp_PS9	0	PSTRIG_1870	PSTRIG_1870a-c1-tf	healthy	Cnidaria	Anthozoa	Scleractinia	Mussidae	Pseudodiploria	strigosa	high	USVI	experiment	no	no	no	Eukaryota	Sar	Alveolata	Dinophyceae	Suessiales	Symbiodiniaceae	Symbiodinium	A-noName
A-noName	exp_SS4_S114	0	SSID_1659	SSID_1659a-t1	healthy	Cnidaria	Anthozoa	Scleractinia	Siderastreidae	Siderastrea	siderea	moderate	USVI	experiment	no	no	no	Eukaryota	Sar	Alveolata	Dinophyceae	Suessiales	Symbiodiniaceae	Symbiodinium	A-noName
A-noName	exp_SS3_S106	0	SSID_1339	SSID_1339z-t1	healthy	Cnidaria	Anthozoa	Scleractinia	Siderastreidae	Siderastrea	siderea	moderate	USVI	experiment	no	no	no	Eukaryota	Sar	Alveolata	Dinophyceae	Suessiales	Symbiodiniaceae	Symbiodinium	A-noName
A-noName	exp_CN11_S168	0	CNAT_1863	CNAT_1863a-c3-tf	healthy	Cnidaria	Anthozoa	Scleractinia	Mussidae	Colpophyllia	natans	high	USVI	experiment	cnat_c3	yes	control	Eukaryota	Sar	Alveolata	Dinophyceae	Suessiales	Symbiodiniaceae	Symbiodinium	A-noName
A-noName	PSTRIG_1326e-c2-tf_exp_PS10	0	PSTRIG_1326	PSTRIG_1326e-c2-tf	healthy	Cnidaria	Anthozoa	Scleractinia	Mussidae	Pseudodiploria	strigosa	high	USVI	experiment	no	no	no	Eukaryota	Sar	Alveolata	Dinophyceae	Suessiales	Symbiodiniaceae	Symbiodinium	A-noName
A-noName	DLAB_1695-c7-tf_exp_DL15	0	DLAB_1695	DLAB_1695-c7-tf	healthy	Cnidaria	Hexacorallia	Scleractinia	Faviidae	Diploria	labyrinthiformis	high	USVI	experiment	no	no	no	Eukaryota	Sar	Alveolata	Dinophyceae	Suessiales	Symbiodiniaceae	Symbiodinium	A-noName
A-noName	exp_MC7_S134	0	MCAV_1669	MCAV_1669c-t1	healthy	Cnidaria	Anthozoa	Scleractinia	Montastraeidae	Montastraea	cavernosa	moderate	USVI	experiment	no	no	no	Eukaryota	Sar	Alveolata	Dinophyceae	Suessiales	Symbiodiniaceae	Symbiodinium	A-noName
A-noName	OANN_1835c-t1_exp_OA18	0	OANN_1835	OANN_1835c-t1	healthy	Cnidaria	Hexacorallia	Scleractinia	Merulinidae	Orbicella	annularis	moderate	USVI	experiment	no	no	no	Eukaryota	Sar	Alveolata	Dinophyceae	Suessiales	Symbiodiniaceae	Symbiodinium	A-noName
A-noName	DLAB_1695-c7-t1_exp_DL7	0	DLAB_1695	DLAB_1695-c7-t1	healthy	Cnidaria	Hexacorallia	Scleractinia	Faviidae	Diploria	labyrinthiformis	high	USVI	experiment	no	no	no	Eukaryota	Sar	Alveolata	Dinophyceae	Suessiales	Symbiodiniaceae	Symbiodinium	A-noName
A-noName	PSTRIG_1326a-t1_exp_PS2	0	PSTRIG_1326	PSTRIG_1326a-t1	healthy	Cnidaria	Anthozoa	Scleractinia	Mussidae	Pseudodiploria	strigosa	high	USVI	experiment	no	no	no	Eukaryota	Sar	Alveolata	Dinophyceae	Suessiales	Symbiodiniaceae	Symbiodinium	A-noName
A-noName	exp_SS19_S139	0	SSID_1339	SSID_1339a-d3-tf	diseased	Cnidaria	Anthozoa	Scleractinia	Siderastreidae	Siderastrea	siderea	moderate	USVI	experiment	no	no	no	Eukaryota	Sar	Alveolata	Dinophyceae	Suessiales	Symbiodiniaceae	Symbiodinium	A-noName
A-noName	exp_CN9_S152	0	CNAT_1345	CNAT_1345a-c1-tf	healthy	Cnidaria	Anthozoa	Scleractinia	Mussidae	Colpophyllia	natans	high	USVI	experiment	no	no	no	Eukaryota	Sar	Alveolata	Dinophyceae	Suessiales	Symbiodiniaceae	Symbiodinium	A-noName
A-noName	exp_CN13_S184	0	CNAT_1655	CNAT_1655d-c5-tf	healthy	Cnidaria	Anthozoa	Scleractinia	Mussidae	Colpophyllia	natans	high	USVI	experiment	no	no	no	Eukaryota	Sar	Alveolata	Dinophyceae	Suessiales	Symbiodiniaceae	Symbiodinium	A-noName
A-noName	DLAB_1313-c2-tf_exp_DL10	0	DLAB_1313	DLAB_1313-c2-tf	healthy	Cnidaria	Hexacorallia	Scleractinia	Faviidae	Diploria	labyrinthiformis	high	USVI	experiment	no	no	no	Eukaryota	Sar	Alveolata	Dinophyceae	Suessiales	Symbiodiniaceae	Symbiodinium	A-noName
A-noName	exp_CN12_S176	0	CNAT_1692	CNAT_1692b-c4-tf	healthy	Cnidaria	Anthozoa	Scleractinia	Mussidae	Colpophyllia	natans	high	USVI	experiment	cnat_c4	yes	control	Eukaryota	Sar	Alveolata	Dinophyceae	Suessiales	Symbiodiniaceae	Symbiodinium	A-noName
A-noName	PSTRIG_1320a-c4-tf_exp_PS12	0	PSTRIG_1320	PSTRIG_1320a-c4-tf	healthy	Cnidaria	Anthozoa	Scleractinia	Mussidae	Pseudodiploria	strigosa	high	USVI	experiment	no	no	no	Eukaryota	Sar	Alveolata	Dinophyceae	Suessiales	Symbiodiniaceae	Symbiodinium	A-noName
A-noName	exp_SS21_S155	0	SSID_1613	SSID_1613a-d5-tf	diseased	Cnidaria	Anthozoa	Scleractinia	Siderastreidae	Siderastrea	siderea	moderate	USVI	experiment	no	no	no	Eukaryota	Sar	Alveolata	Dinophyceae	Suessiales	Symbiodiniaceae	Symbiodinium	A-noName
A-noName	PAST_1858c-d4-tf_exp-PA20	0	PAST_1858	PAST_1858c-d4-tf	unaffected	Cnidaria	Hexacorallia	Scleractinia	Poritidae	Porites	astreoides	low	USVI	experiment	past_d4	yes	disease	Eukaryota	Sar	Alveolata	Dinophyceae	Suessiales	Symbiodiniaceae	Symbiodinium	A-noName
A-noName	PAST_1633a-c8-tf_exp-PA16	0	PAST_1633	PAST_1633a-c8-tf	healthy	Cnidaria	Hexacorallia	Scleractinia	Poritidae	Porites	astreoides	low	USVI	experiment	no	no	no	Eukaryota	Sar	Alveolata	Dinophyceae	Suessiales	Symbiodiniaceae	Symbiodinium	A-noName
A-noName	DLAB_1650-d7-tf_exp_DL31	0	DLAB_1650	DLAB_1650-d7-tf	diseased	Cnidaria	Hexacorallia	Scleractinia	Faviidae	Diploria	labyrinthiformis	high	USVI	experiment	no	no	no	Eukaryota	Sar	Alveolata	Dinophyceae	Suessiales	Symbiodiniaceae	Symbiodinium	A-noName
A-noName	DLAB_1301-c3-tf_exp_DL11	0	DLAB_1301	DLAB_1301-c3-tf	healthy	Cnidaria	Hexacorallia	Scleractinia	Faviidae	Diploria	labyrinthiformis	high	USVI	experiment	no	no	no	Eukaryota	Sar	Alveolata	Dinophyceae	Suessiales	Symbiodiniaceae	Symbiodinium	A-noName
A-noName	PSTRIG_1326d-d2-tf_exp_PS18	0	PSTRIG_1326	PSTRIG_1326d-d2-tf	diseased	Cnidaria	Anthozoa	Scleractinia	Mussidae	Pseudodiploria	strigosa	high	USVI	experiment	no	no	no	Eukaryota	Sar	Alveolata	Dinophyceae	Suessiales	Symbiodiniaceae	Symbiodinium	A-noName
A-noName	PAST_2186d-t1_exp-PA6	0	PAST_2186	PAST_2186d-t1	healthy	Cnidaria	Hexacorallia	Scleractinia	Poritidae	Porites	astreoides	low	USVI	experiment	no	no	no	Eukaryota	Sar	Alveolata	Dinophyceae	Suessiales	Symbiodiniaceae	Symbiodinium	A-noName
A-noName	exp_MC8_S142	0	MCAV_1363	MCAV_1363a-t1	healthy	Cnidaria	Anthozoa	Scleractinia	Montastraeidae	Montastraea	cavernosa	moderate	USVI	experiment	no	no	no	Eukaryota	Sar	Alveolata	Dinophyceae	Suessiales	Symbiodiniaceae	Symbiodinium	A-noName
A-noName	exp_SS15_S107	0	SSID_1654	SSID_1654b-c7-tf	healthy	Cnidaria	Anthozoa	Scleractinia	Siderastreidae	Siderastrea	siderea	moderate	USVI	experiment	no	no	no	Eukaryota	Sar	Alveolata	Dinophyceae	Suessiales	Symbiodiniaceae	Symbiodinium	A-noName
A-noName	PSTRIG_1840a-c8-tf_exp_PS16	0	PSTRIG_1840	PSTRIG_1840a-c8-tf	healthy	Cnidaria	Anthozoa	Scleractinia	Mussidae	Pseudodiploria	strigosa	high	USVI	experiment	pstr_c8	yes	control	Eukaryota	Sar	Alveolata	Dinophyceae	Suessiales	Symbiodiniaceae	Symbiodinium	A-noName
A-noName	exp_CN21_S153	0	CNAT_1655	CNAT_1655a-d5-tf	diseased	Cnidaria	Anthozoa	Scleractinia	Mussidae	Colpophyllia	natans	high	USVI	experiment	no	no	no	Eukaryota	Sar	Alveolata	Dinophyceae	Suessiales	Symbiodiniaceae	Symbiodinium	A-noName
A-noName	DLAB_1369-c1-tf_exp_DL9	0	DLAB_1369	DLAB_1369-c1-tf	healthy	Cnidaria	Hexacorallia	Scleractinia	Faviidae	Diploria	labyrinthiformis	high	USVI	experiment	no	no	no	Eukaryota	Sar	Alveolata	Dinophyceae	Suessiales	Symbiodiniaceae	Symbiodinium	A-noName
A-noName	exp_SS13_S186	0	SSID_1613	SSID_1613b-c5-tf	healthy	Cnidaria	Anthozoa	Scleractinia	Siderastreidae	Siderastrea	siderea	moderate	USVI	experiment	no	no	no	Eukaryota	Sar	Alveolata	Dinophyceae	Suessiales	Symbiodiniaceae	Symbiodinium	A-noName
A-noName	PSTRIG_1864d-t1_exp_PS7	0	PSTRIG_1864	PSTRIG_1864d-t1	healthy	Cnidaria	Anthozoa	Scleractinia	Mussidae	Pseudodiploria	strigosa	high	USVI	experiment	no	no	no	Eukaryota	Sar	Alveolata	Dinophyceae	Suessiales	Symbiodiniaceae	Symbiodinium	A-noName
A-noName	DLAB_1839-d2-t1_exp_DL18	0	DLAB_1839	DLAB_1839-d2-t1	diseased	Cnidaria	Hexacorallia	Scleractinia	Faviidae	Diploria	labyrinthiformis	high	USVI	experiment	no	no	no	Eukaryota	Sar	Alveolata	Dinophyceae	Suessiales	Symbiodiniaceae	Symbiodinium	A-noName
A-noName	PSTRIG_1864b-d7-tf_exp_PS23	0	PSTRIG_1864	PSTRIG_1864b-d7-tf	diseased	Cnidaria	Anthozoa	Scleractinia	Mussidae	Pseudodiploria	strigosa	high	USVI	experiment	pstr_d7	yes	disease	Eukaryota	Sar	Alveolata	Dinophyceae	Suessiales	Symbiodiniaceae	Symbiodinium	A-noName
A-noName	PAST_1295c-t1_exp-PA3	0	PAST_1295	PAST_1295c-t1	healthy	Cnidaria	Hexacorallia	Scleractinia	Poritidae	Porites	astreoides	low	USVI	experiment	no	no	no	Eukaryota	Sar	Alveolata	Dinophyceae	Suessiales	Symbiodiniaceae	Symbiodinium	A-noName
A-noName	exp_MC10_S158	0	MCAV_1379	MCAV_1379e-c2-tf	healthy	Cnidaria	Anthozoa	Scleractinia	Montastraeidae	Montastraea	cavernosa	moderate	USVI	experiment	no	no	no	Eukaryota	Sar	Alveolata	Dinophyceae	Suessiales	Symbiodiniaceae	Symbiodinium	A-noName
A-noName	exp_CN19_S137	0	CNAT_1863	CNAT_1863nl-d3-tf	diseased	Cnidaria	Anthozoa	Scleractinia	Mussidae	Colpophyllia	natans	high	USVI	experiment	cnat_d3	yes	disease	Eukaryota	Sar	Alveolata	Dinophyceae	Suessiales	Symbiodiniaceae	Symbiodinium	A-noName
A-noName	exp_SS2_S193	0	SSID_2199	SSID_2199c-t1	healthy	Cnidaria	Anthozoa	Scleractinia	Siderastreidae	Siderastrea	siderea	moderate	USVI	experiment	no	no	no	Eukaryota	Sar	Alveolata	Dinophyceae	Suessiales	Symbiodiniaceae	Symbiodinium	A-noName
A-noName	exp_CN18_S129	0	CNAT_1661	CNAT_1661a-d2-tf	diseased	Cnidaria	Anthozoa	Scleractinia	Mussidae	Colpophyllia	natans	high	USVI	experiment	cnat_d2	yes	disease	Eukaryota	Sar	Alveolata	Dinophyceae	Suessiales	Symbiodiniaceae	Symbiodinium	A-noName
A-noName	DLAB_1694-d5-tf_exp_DL29	0	DLAB_1694	DLAB_1694-d5-tf	diseased	Cnidaria	Hexacorallia	Scleractinia	Faviidae	Diploria	labyrinthiformis	high	USVI	experiment	no	no	no	Eukaryota	Sar	Alveolata	Dinophyceae	Suessiales	Symbiodiniaceae	Symbiodinium	A-noName
A-noName	PAST_2186b-c6-tf_exp-PA14	0	PAST_2186	PAST_2186b-c6-tf	healthy	Cnidaria	Hexacorallia	Scleractinia	Poritidae	Porites	astreoides	low	USVI	experiment	past_c6	yes	control	Eukaryota	Sar	Alveolata	Dinophyceae	Suessiales	Symbiodiniaceae	Symbiodinium	A-noName
A-noName	exp_SS5_S122	0	SSID_1613	SSID_1613e-t1	healthy	Cnidaria	Anthozoa	Scleractinia	Siderastreidae	Siderastrea	siderea	moderate	USVI	experiment	no	no	no	Eukaryota	Sar	Alveolata	Dinophyceae	Suessiales	Symbiodiniaceae	Symbiodinium	A-noName
A-noName	exp_MC21_S151	0	MCAV_1662	MCAV_1662h-d5-tf	unaffected	Cnidaria	Anthozoa	Scleractinia	Montastraeidae	Montastraea	cavernosa	moderate	USVI	experiment	mcav_d5	yes	disease	Eukaryota	Sar	Alveolata	Dinophyceae	Suessiales	Symbiodiniaceae	Symbiodinium	A-noName
A-noName	PAST_2186a-d6-tf_exp-PA22	0	PAST_2186	PAST_2186a-d6-tf	diseased	Cnidaria	Hexacorallia	Scleractinia	Poritidae	Porites	astreoides	low	USVI	experiment	past_d6	yes	disease	Eukaryota	Sar	Alveolata	Dinophyceae	Suessiales	Symbiodiniaceae	Symbiodinium	A-noName
A-noName	PSTRIG_1347a-d5-tf_exp_PS21	0	PSTRIG_1347	PSTRIG_1347a-d5-tf	diseased	Cnidaria	Anthozoa	Scleractinia	Mussidae	Pseudodiploria	strigosa	high	USVI	experiment	pstr_d5	yes	disease	Eukaryota	Sar	Alveolata	Dinophyceae	Suessiales	Symbiodiniaceae	Symbiodinium	A-noName
A-noName	PAST_1633b-d8-tf_exp-PA24	0	PAST_1633	PAST_1633b-d8-tf	unaffected	Cnidaria	Hexacorallia	Scleractinia	Poritidae	Porites	astreoides	low	USVI	experiment	no	no	no	Eukaryota	Sar	Alveolata	Dinophyceae	Suessiales	Symbiodiniaceae	Symbiodinium	A-noName
A-noName	DLAB_1302-d8-t1_exp_DL24	0	DLAB_1302	DLAB_1302-d8-t1	diseased	Cnidaria	Hexacorallia	Scleractinia	Faviidae	Diploria	labyrinthiformis	high	USVI	experiment	no	no	no	Eukaryota	Sar	Alveolata	Dinophyceae	Suessiales	Symbiodiniaceae	Symbiodinium	A-noName
A-noName	exp_CN2_S191	0	CNAT_1661	CNAT_1661e-t1	healthy	Cnidaria	Anthozoa	Scleractinia	Mussidae	Colpophyllia	natans	high	USVI	experiment	no	no	no	Eukaryota	Sar	Alveolata	Dinophyceae	Suessiales	Symbiodiniaceae	Symbiodinium	A-noName
A-noName	PAST_1858a-c4-tf_exp-PA12	0	PAST_1858	PAST_1858a-c4-tf	healthy	Cnidaria	Hexacorallia	Scleractinia	Poritidae	Porites	astreoides	low	USVI	experiment	no	no	no	Eukaryota	Sar	Alveolata	Dinophyceae	Suessiales	Symbiodiniaceae	Symbiodinium	A-noName
A-noName	PSTRIG_1870b-t1_exp_PS1	0	PSTRIG_1870	PSTRIG_1870b-t1	healthy	Cnidaria	Anthozoa	Scleractinia	Mussidae	Pseudodiploria	strigosa	high	USVI	experiment	no	no	no	Eukaryota	Sar	Alveolata	Dinophyceae	Suessiales	Symbiodiniaceae	Symbiodinium	A-noName
A-noName	exp_CN5_S120	0	CNAT_1655	CNAT_1655b-t1	healthy	Cnidaria	Anthozoa	Scleractinia	Mussidae	Colpophyllia	natans	high	USVI	experiment	no	no	no	Eukaryota	Sar	Alveolata	Dinophyceae	Suessiales	Symbiodiniaceae	Symbiodinium	A-noName
A-noName	DLAB_1650-d7-t1_exp_DL23	0	DLAB_1650	DLAB_1650-d7-t1	diseased	Cnidaria	Hexacorallia	Scleractinia	Faviidae	Diploria	labyrinthiformis	high	USVI	experiment	no	no	no	Eukaryota	Sar	Alveolata	Dinophyceae	Suessiales	Symbiodiniaceae	Symbiodinium	A-noName
A-noName	OANN_1831a-d2-tf_exp_OA30	0	OANN_1831	OANN_1831a-d2-tf	diseased	Cnidaria	Hexacorallia	Scleractinia	Merulinidae	Orbicella	annularis	moderate	USVI	experiment	no	no	no	Eukaryota	Sar	Alveolata	Dinophyceae	Suessiales	Symbiodiniaceae	Symbiodinium	A-noName
A-noName	DLAB_1314-d6-t1_exp_DL22	0	DLAB_1314	DLAB_1314-d6-t1	diseased	Cnidaria	Hexacorallia	Scleractinia	Faviidae	Diploria	labyrinthiformis	high	USVI	experiment	no	no	no	Eukaryota	Sar	Alveolata	Dinophyceae	Suessiales	Symbiodiniaceae	Symbiodinium	A-noName
A-noName	exp-PA1_S148	0	PAST_1681	PAST_1681d-t1	healthy	Cnidaria	Hexacorallia	Scleractinia	Poritidae	Porites	astreoides	low	USVI	experiment	no	no	no	Eukaryota	Sar	Alveolata	Dinophyceae	Suessiales	Symbiodiniaceae	Symbiodinium	A-noName
A-noName	PSTRIG_1347b-c5-tf_exp_PS13	0	PSTRIG_1347	PSTRIG_1347b-c5-tf	healthy	Cnidaria	Anthozoa	Scleractinia	Mussidae	Pseudodiploria	strigosa	high	USVI	experiment	pstr_c5	yes	control	Eukaryota	Sar	Alveolata	Dinophyceae	Suessiales	Symbiodiniaceae	Symbiodinium	A-noName
A-noName	DLAB_1839-d2-tf_exp_DL26	0	DLAB_1839	DLAB_1839-d2-tf	diseased	Cnidaria	Hexacorallia	Scleractinia	Faviidae	Diploria	labyrinthiformis	high	USVI	experiment	no	no	no	Eukaryota	Sar	Alveolata	Dinophyceae	Suessiales	Symbiodiniaceae	Symbiodinium	A-noName
A-noName	exp_CN20_S145	0	CNAT_1692	CNAT_1692a-d4-tf	diseased	Cnidaria	Anthozoa	Scleractinia	Mussidae	Colpophyllia	natans	high	USVI	experiment	cnat_d4	yes	disease	Eukaryota	Sar	Alveolata	Dinophyceae	Suessiales	Symbiodiniaceae	Symbiodinium	A-noName
A-noName	exp_SS18_S131	0	SSID_2199	SSID_2199d-d2-tf	diseased	Cnidaria	Anthozoa	Scleractinia	Siderastreidae	Siderastrea	siderea	moderate	USVI	experiment	no	no	no	Eukaryota	Sar	Alveolata	Dinophyceae	Suessiales	Symbiodiniaceae	Symbiodinium	A-noName
A-noName	exp_CN24_S177	0	CNAT_1848	CNAT_1848a-d8-tf	diseased	Cnidaria	Anthozoa	Scleractinia	Mussidae	Colpophyllia	natans	high	USVI	experiment	cnat_d8	yes	disease	Eukaryota	Sar	Alveolata	Dinophyceae	Suessiales	Symbiodiniaceae	Symbiodinium	A-noName
A-noName	DLAB_1369-c1-t1_exp_DL1	0	DLAB_1369	DLAB_1369-c1-t1	healthy	Cnidaria	Hexacorallia	Scleractinia	Faviidae	Diploria	labyrinthiformis	high	USVI	experiment	no	no	no	Eukaryota	Sar	Alveolata	Dinophyceae	Suessiales	Symbiodiniaceae	Symbiodinium	A-noName
A-noName	exp_CN6_S128	0	CNAT_1370	CNAT_1370d-t1	healthy	Cnidaria	Anthozoa	Scleractinia	Mussidae	Colpophyllia	natans	high	USVI	experiment	no	no	no	Eukaryota	Sar	Alveolata	Dinophyceae	Suessiales	Symbiodiniaceae	Symbiodinium	A-noName
A-noName	exp_MC5_S118	0	MCAV_1662	MCAV_1662a-t1	healthy	Cnidaria	Anthozoa	Scleractinia	Montastraeidae	Montastraea	cavernosa	moderate	USVI	experiment	no	no	no	Eukaryota	Sar	Alveolata	Dinophyceae	Suessiales	Symbiodiniaceae	Symbiodinium	A-noName
A-noName	exp_MC9_S150	0	MCAV_1360	MCAV_1360c-c1-tf	healthy	Cnidaria	Anthozoa	Scleractinia	Montastraeidae	Montastraea	cavernosa	moderate	USVI	experiment	mcav_c1	yes	control	Eukaryota	Sar	Alveolata	Dinophyceae	Suessiales	Symbiodiniaceae	Symbiodinium	A-noName
A-noName	exp_MC1_S181	0	MCAV_1360	MCAV_1360d-t1	healthy	Cnidaria	Anthozoa	Scleractinia	Montastraeidae	Montastraea	cavernosa	moderate	USVI	experiment	no	no	no	Eukaryota	Sar	Alveolata	Dinophyceae	Suessiales	Symbiodiniaceae	Symbiodinium	A-noName
A-noName	exp_CN14_S192	0	CNAT_1370	CNAT_1370b-c6-tf	healthy	Cnidaria	Anthozoa	Scleractinia	Mussidae	Colpophyllia	natans	high	USVI	experiment	cnat_c6	yes	control	Eukaryota	Sar	Alveolata	Dinophyceae	Suessiales	Symbiodiniaceae	Symbiodinium	A-noName
A-noName	exp_CN22_S161	0	CNAT_1370	CNAT_1370a-d6-tf	diseased	Cnidaria	Anthozoa	Scleractinia	Mussidae	Colpophyllia	natans	high	USVI	experiment	cnat_d6	yes	disease	Eukaryota	Sar	Alveolata	Dinophyceae	Suessiales	Symbiodiniaceae	Symbiodinium	A-noName
A-noName	exp-PA7_S101	0	PAST_1827	PAST_1827ca-t1	healthy	Cnidaria	Hexacorallia	Scleractinia	Poritidae	Porites	astreoides	low	USVI	experiment	no	no	no	Eukaryota	Sar	Alveolata	Dinophyceae	Suessiales	Symbiodiniaceae	Symbiodinium	A-noName
A-noName	exp_MC17_S119	0	MCAV_1360	MCAV_1360d-d1-tf	diseased	Cnidaria	Anthozoa	Scleractinia	Montastraeidae	Montastraea	cavernosa	moderate	USVI	experiment	mcav_d1	yes	disease	Eukaryota	Sar	Alveolata	Dinophyceae	Suessiales	Symbiodiniaceae	Symbiodinium	A-noName
A-noName	exp_SS22_S163	0	SSID_1350	SSID_1350g-d6-tf	diseased	Cnidaria	Anthozoa	Scleractinia	Siderastreidae	Siderastrea	siderea	moderate	USVI	experiment	no	no	no	Eukaryota	Sar	Alveolata	Dinophyceae	Suessiales	Symbiodiniaceae	Symbiodinium	A-noName
A-noName	exp_MC24_S175	0	MCAV_1363	MCAV_1363b-d8-tf	unaffected	Cnidaria	Anthozoa	Scleractinia	Montastraeidae	Montastraea	cavernosa	moderate	USVI	experiment	mcav_d8	yes	disease	Eukaryota	Sar	Alveolata	Dinophyceae	Suessiales	Symbiodiniaceae	Symbiodinium	A-noName
A-noName	exp_MC20_S143	0	MCAV_1226	MCAV_1226a-d4-tf	unaffected	Cnidaria	Anthozoa	Scleractinia	Montastraeidae	Montastraea	cavernosa	moderate	USVI	experiment	mcav_d4	yes	disease	Eukaryota	Sar	Alveolata	Dinophyceae	Suessiales	Symbiodiniaceae	Symbiodinium	A-noName
A-noName	DLAB_1694-d5-t1_exp_DL21	0	DLAB_1694	DLAB_1694-d5-t1	diseased	Cnidaria	Hexacorallia	Scleractinia	Faviidae	Diploria	labyrinthiformis	high	USVI	experiment	no	no	no	Eukaryota	Sar	Alveolata	Dinophyceae	Suessiales	Symbiodiniaceae	Symbiodinium	A-noName
A-noName	exp_SS8_S146	0	SSID_1826	SSID_1826a-t1	healthy	Cnidaria	Anthozoa	Scleractinia	Siderastreidae	Siderastrea	siderea	moderate	USVI	experiment	no	no	no	Eukaryota	Sar	Alveolata	Dinophyceae	Suessiales	Symbiodiniaceae	Symbiodinium	A-noName
A-noName	exp_OA18_S173	0	OANN_1835	OANN_1835c_t1	healthy	Cnidaria	Hexacorallia	Scleractinia	Merulinidae	Orbicella	annularis	moderate	USVI	experiment	no	no	no	Eukaryota	Sar	Alveolata	Dinophyceae	Suessiales	Symbiodiniaceae	Symbiodinium	A-noName
A-noName	exp_SS20_S147	0	SSID_1659	SSID_1659e-d4-tf	unaffected	Cnidaria	Anthozoa	Scleractinia	Siderastreidae	Siderastrea	siderea	moderate	USVI	experiment	no	no	no	Eukaryota	Sar	Alveolata	Dinophyceae	Suessiales	Symbiodiniaceae	Symbiodinium	A-noName
A-noName	exp_CN15_S105	0	CNAT_1833	CNAT_1833a-c7-tf	healthy	Cnidaria	Anthozoa	Scleractinia	Mussidae	Colpophyllia	natans	high	USVI	experiment	no	no	no	Eukaryota	Sar	Alveolata	Dinophyceae	Suessiales	Symbiodiniaceae	Symbiodinium	A-noName
A-noName	exp_SS16_S115	0	SSID_1826	SSID_1826e-c8-tf	healthy	Cnidaria	Anthozoa	Scleractinia	Siderastreidae	Siderastrea	siderea	moderate	USVI	experiment	no	no	no	Eukaryota	Sar	Alveolata	Dinophyceae	Suessiales	Symbiodiniaceae	Symbiodinium	A-noName
A-noName	PSTRIG_1840b-d8-tf_exp_PS24	0	PSTRIG_1840	PSTRIG_1840b-d8-tf	diseased	Cnidaria	Anthozoa	Scleractinia	Mussidae	Pseudodiploria	strigosa	high	USVI	experiment	no	no	no	Eukaryota	Sar	Alveolata	Dinophyceae	Suessiales	Symbiodiniaceae	Symbiodinium	A-noName
A-noName	exp_SS6_S130	0	SSID_1350	SSID_1350c-t1	healthy	Cnidaria	Anthozoa	Scleractinia	Siderastreidae	Siderastrea	siderea	moderate	USVI	experiment	no	no	no	Eukaryota	Sar	Alveolata	Dinophyceae	Suessiales	Symbiodiniaceae	Symbiodinium	A-noName
A-noName	DLAB_1390-d1-t1_exp_DL17	0	DLAB_1390	DLAB_1390-d1-t1	diseased	Cnidaria	Hexacorallia	Scleractinia	Faviidae	Diploria	labyrinthiformis	high	USVI	experiment	no	no	no	Eukaryota	Sar	Alveolata	Dinophyceae	Suessiales	Symbiodiniaceae	Symbiodinium	A-noName
A-noName	exp_MC3_S102	0	MCAV_1356	MCAV_1356b-t1	healthy	Cnidaria	Anthozoa	Scleractinia	Montastraeidae	Montastraea	cavernosa	moderate	USVI	experiment	no	no	no	Eukaryota	Sar	Alveolata	Dinophyceae	Suessiales	Symbiodiniaceae	Symbiodinium	A-noName
A-noName	exp_SS10_S162	0	SSID_2199	SSID_2199e-c2-tf	healthy	Cnidaria	Anthozoa	Scleractinia	Siderastreidae	Siderastrea	siderea	moderate	USVI	experiment	no	no	no	Eukaryota	Sar	Alveolata	Dinophyceae	Suessiales	Symbiodiniaceae	Symbiodinium	A-noName
A-noName	exp_CN8_S144	0	CNAT_1848	CNAT_1848d-t1	healthy	Cnidaria	Anthozoa	Scleractinia	Mussidae	Colpophyllia	natans	high	USVI	experiment	no	no	no	Eukaryota	Sar	Alveolata	Dinophyceae	Suessiales	Symbiodiniaceae	Symbiodinium	A-noName
A-noName	DLAB_1307-d3-t1_exp_DL19	0	DLAB_1307	DLAB_1307-d3-t1	diseased	Cnidaria	Hexacorallia	Scleractinia	Faviidae	Diploria	labyrinthiformis	high	USVI	experiment	no	no	no	Eukaryota	Sar	Alveolata	Dinophyceae	Suessiales	Symbiodiniaceae	Symbiodinium	A-noName
A-noName	PAST_1295d-d3-tf_exp-PA19	0	PAST_1295	PAST_1295d-d3-tf	diseased	Cnidaria	Hexacorallia	Scleractinia	Poritidae	Porites	astreoides	low	USVI	experiment	past_d3	yes	disease	Eukaryota	Sar	Alveolata	Dinophyceae	Suessiales	Symbiodiniaceae	Symbiodinium	A-noName
A-noName	exp_MC11_S166	0	MCAV_1356	MCAV_1356d-c3-tf	healthy	Cnidaria	Anthozoa	Scleractinia	Montastraeidae	Montastraea	cavernosa	moderate	USVI	experiment	mcav_c3	yes	control	Eukaryota	Sar	Alveolata	Dinophyceae	Suessiales	Symbiodiniaceae	Symbiodinium	A-noName
A-noName	exp_SS17_S123	0	SSID_1319	SSID_1319h-d1-tf	diseased	Cnidaria	Anthozoa	Scleractinia	Siderastreidae	Siderastrea	siderea	moderate	USVI	experiment	no	no	no	Eukaryota	Sar	Alveolata	Dinophyceae	Suessiales	Symbiodiniaceae	Symbiodinium	A-noName
A-noName	exp_MC23_S167	0	MCAV_1669	MCAV_1669a-d7-tf	unaffected	Cnidaria	Anthozoa	Scleractinia	Montastraeidae	Montastraea	cavernosa	moderate	USVI	experiment	no	no	no	Eukaryota	Sar	Alveolata	Dinophyceae	Suessiales	Symbiodiniaceae	Symbiodinium	A-noName
A-noName	PSTRIG_1840e-t1_exp_PS8	0	PSTRIG_1840	PSTRIG_1840e-t1	healthy	Cnidaria	Anthozoa	Scleractinia	Mussidae	Pseudodiploria	strigosa	high	USVI	experiment	no	no	no	Eukaryota	Sar	Alveolata	Dinophyceae	Suessiales	Symbiodiniaceae	Symbiodinium	A-noName
A-noName	exp_CN23_S169	0	CNAT_1833	CNAT_1833d-d7-tf	diseased	Cnidaria	Anthozoa	Scleractinia	Mussidae	Colpophyllia	natans	high	USVI	experiment	no	no	no	Eukaryota	Sar	Alveolata	Dinophyceae	Suessiales	Symbiodiniaceae	Symbiodinium	A-noName
A-noName	OANN_1342A-t1_exp_OA20	0	OANN_1342	OANN_1342A-t1	healthy	Cnidaria	Hexacorallia	Scleractinia	Merulinidae	Orbicella	annularis	moderate	USVI	experiment	no	no	no	Eukaryota	Sar	Alveolata	Dinophyceae	Suessiales	Symbiodiniaceae	Symbiodinium	A-noName
A-noName	exp-PA10_S132	0	PAST_1304	PAST_1304g-c2-tf	healthy	Cnidaria	Hexacorallia	Scleractinia	Poritidae	Porites	astreoides	low	USVI	experiment	no	no	no	Eukaryota	Sar	Alveolata	Dinophyceae	Suessiales	Symbiodiniaceae	Symbiodinium	A-noName
A-noName	PSTRIG_1347e-t1_exp_PS5	0	PSTRIG_1347	PSTRIG_1347e-t1	healthy	Cnidaria	Anthozoa	Scleractinia	Mussidae	Pseudodiploria	strigosa	high	USVI	experiment	no	no	no	Eukaryota	Sar	Alveolata	Dinophyceae	Suessiales	Symbiodiniaceae	Symbiodinium	A-noName
A-noName	exp_CN1_S183	0	CNAT_1345	CNAT_1345d-t1	healthy	Cnidaria	Anthozoa	Scleractinia	Mussidae	Colpophyllia	natans	high	USVI	experiment	no	no	no	Eukaryota	Sar	Alveolata	Dinophyceae	Suessiales	Symbiodiniaceae	Symbiodinium	A-noName
A-noName	exp_CN4_S112	0	CNAT_1692	CNAT_1692d-t1	healthy	Cnidaria	Anthozoa	Scleractinia	Mussidae	Colpophyllia	natans	high	USVI	experiment	no	no	no	Eukaryota	Sar	Alveolata	Dinophyceae	Suessiales	Symbiodiniaceae	Symbiodinium	A-noName
A-noName	PAST_1633f-t1_exp-PA8	0	PAST_1633	PAST_1633f-t1	healthy	Cnidaria	Hexacorallia	Scleractinia	Poritidae	Porites	astreoides	low	USVI	experiment	no	no	no	Eukaryota	Sar	Alveolata	Dinophyceae	Suessiales	Symbiodiniaceae	Symbiodinium	A-noName
A-noName	exp_MC16_S111	0	MCAV_1363	MCAV_1363a-c8-tf	healthy	Cnidaria	Anthozoa	Scleractinia	Montastraeidae	Montastraea	cavernosa	moderate	USVI	experiment	mcav_c8	yes	control	Eukaryota	Sar	Alveolata	Dinophyceae	Suessiales	Symbiodiniaceae	Symbiodinium	A-noName
A-noName	PSTRIG_1842a-d6-tf_exp_PS22	0	PSTRIG_1842	PSTRIG_1842a-d6-tf	unaffected	Cnidaria	Anthozoa	Scleractinia	Mussidae	Pseudodiploria	strigosa	high	USVI	experiment	no	no	no	Eukaryota	Sar	Alveolata	Dinophyceae	Suessiales	Symbiodiniaceae	Symbiodinium	A-noName
A-noName	PAST_1681b-c1-tf_exp-PA9	0	PAST_1681	PAST_1681b-c1-tf	healthy	Cnidaria	Hexacorallia	Scleractinia	Poritidae	Porites	astreoides	low	USVI	experiment	past_c1	yes	control	Eukaryota	Sar	Alveolata	Dinophyceae	Suessiales	Symbiodiniaceae	Symbiodinium	A-noName
A-noName	exp_MC2_S189	0	MCAV_1379	MCAV_1379e-t1	healthy	Cnidaria	Anthozoa	Scleractinia	Montastraeidae	Montastraea	cavernosa	moderate	USVI	experiment	no	no	no	Eukaryota	Sar	Alveolata	Dinophyceae	Suessiales	Symbiodiniaceae	Symbiodinium	A-noName
A-noName	OANN_1831c-t1_exp_OA14	0	OANN_1831	OANN_1831c-t1	healthy	Cnidaria	Hexacorallia	Scleractinia	Merulinidae	Orbicella	annularis	moderate	USVI	experiment	no	no	no	Eukaryota	Sar	Alveolata	Dinophyceae	Suessiales	Symbiodiniaceae	Symbiodinium	A-noName
A-noName	OANN_1364a-c7-tf_exp_OA27	0	OANN_1364	OANN_1364a-c7-tf	healthy	Cnidaria	Hexacorallia	Scleractinia	Merulinidae	Orbicella	annularis	moderate	USVI	experiment	oann_c7	yes	control	Eukaryota	Sar	Alveolata	Dinophyceae	Suessiales	Symbiodiniaceae	Symbiodinium	A-noName
A-noName	OANN_1831b-c2-tf_exp_OA22	0	OANN_1831	OANN_1831b-c2-tf	healthy	Cnidaria	Hexacorallia	Scleractinia	Merulinidae	Orbicella	annularis	moderate	USVI	experiment	oann_c2	yes	control	Eukaryota	Sar	Alveolata	Dinophyceae	Suessiales	Symbiodiniaceae	Symbiodinium	A-noName
A-noName	DLAB_1322-d4-t1_exp_DL20	0	DLAB_1322	DLAB_1322-d4-t1	diseased	Cnidaria	Hexacorallia	Scleractinia	Faviidae	Diploria	labyrinthiformis	high	USVI	experiment	no	no	no	Eukaryota	Sar	Alveolata	Dinophyceae	Suessiales	Symbiodiniaceae	Symbiodinium	A-noName
A-noName	OANN_1305a-c3-tf_exp_OA23	0	OANN_1305	OANN_1305a-c3-tf	healthy	Cnidaria	Hexacorallia	Scleractinia	Merulinidae	Orbicella	annularis	moderate	USVI	experiment	oann_c3	yes	control	Eukaryota	Sar	Alveolata	Dinophyceae	Suessiales	Symbiodiniaceae	Symbiodinium	A-noName
A-noName	exp_MC18_S127	0	MCAV_1379	MCAV_1379c-d2-tf	unaffected	Cnidaria	Anthozoa	Scleractinia	Montastraeidae	Montastraea	cavernosa	moderate	USVI	experiment	mcav_d2	yes	disease	Eukaryota	Sar	Alveolata	Dinophyceae	Suessiales	Symbiodiniaceae	Symbiodinium	A-noName
A-noName	PAST_1666b-c5-tf_exp-PA13	0	PAST_1666	PAST_1666b-c5-tf	healthy	Cnidaria	Hexacorallia	Scleractinia	Poritidae	Porites	astreoides	low	USVI	experiment	past_c5	yes	control	Eukaryota	Sar	Alveolata	Dinophyceae	Suessiales	Symbiodiniaceae	Symbiodinium	A-noName
A-noName	PAST_1304e-d2-tf_exp-PA18	0	PAST_1304	PAST_1304e-d2-tf	diseased	Cnidaria	Hexacorallia	Scleractinia	Poritidae	Porites	astreoides	low	USVI	experiment	past_d2	yes	disease	Eukaryota	Sar	Alveolata	Dinophyceae	Suessiales	Symbiodiniaceae	Symbiodinium	A-noName
A-noName	PSTRIG_1842b-c6-tf_exp_PS14	0	PSTRIG_1842	PSTRIG_1842b-c6-tf	healthy	Cnidaria	Anthozoa	Scleractinia	Mussidae	Pseudodiploria	strigosa	high	USVI	experiment	no	no	no	Eukaryota	Sar	Alveolata	Dinophyceae	Suessiales	Symbiodiniaceae	Symbiodinium	A-noName
A-noName	exp_CN3_S104	0	CNAT_1863	CNAT_1863h-t1	healthy	Cnidaria	Anthozoa	Scleractinia	Mussidae	Colpophyllia	natans	high	USVI	experiment	no	no	no	Eukaryota	Sar	Alveolata	Dinophyceae	Suessiales	Symbiodiniaceae	Symbiodinium	A-noName
A-noName	exp_SS9_S154	0	SSID_1319	SSID_1319a-c1-tf	healthy	Cnidaria	Anthozoa	Scleractinia	Siderastreidae	Siderastrea	siderea	moderate	USVI	experiment	no	no	no	Eukaryota	Sar	Alveolata	Dinophyceae	Suessiales	Symbiodiniaceae	Symbiodinium	A-noName
A-noName	exp_CN7_S136	0	CNAT_1833	CNAT_1833c-t1	healthy	Cnidaria	Anthozoa	Scleractinia	Mussidae	Colpophyllia	natans	high	USVI	experiment	no	no	no	Eukaryota	Sar	Alveolata	Dinophyceae	Suessiales	Symbiodiniaceae	Symbiodinium	A-noName
A-noName	exp_MC6_S126	0	MCAV_1368	MCAV_1368c-t1	healthy	Cnidaria	Anthozoa	Scleractinia	Montastraeidae	Montastraea	cavernosa	moderate	USVI	experiment	no	no	no	Eukaryota	Sar	Alveolata	Dinophyceae	Suessiales	Symbiodiniaceae	Symbiodinium	A-noName
A-noName	exp_CN16_S113	0	CNAT_1848	CNAT_1848b-c8-tf	healthy	Cnidaria	Anthozoa	Scleractinia	Mussidae	Colpophyllia	natans	high	USVI	experiment	cnat_c8	yes	control	Eukaryota	Sar	Alveolata	Dinophyceae	Suessiales	Symbiodiniaceae	Symbiodinium	A-noName
A-noName	PAST_1681a-d1-tf_exp-PA17	0	PAST_1681	PAST_1681a-d1-tf	diseased	Cnidaria	Hexacorallia	Scleractinia	Poritidae	Porites	astreoides	low	USVI	experiment	past_d1	yes	disease	Eukaryota	Sar	Alveolata	Dinophyceae	Suessiales	Symbiodiniaceae	Symbiodinium	A-noName
A-noName	exp-PA2_S157	0	PAST_1304	PAST_1304d-t1	healthy	Cnidaria	Hexacorallia	Scleractinia	Poritidae	Porites	astreoides	low	USVI	experiment	no	no	no	Eukaryota	Sar	Alveolata	Dinophyceae	Suessiales	Symbiodiniaceae	Symbiodinium	A-noName
A-noName	exp_MC22_S159	0	MCAV_1338	MCAV_1338e-d6-tf	diseased	Cnidaria	Anthozoa	Scleractinia	Montastraeidae	Montastraea	cavernosa	moderate	USVI	experiment	mcav_d7	yes	disease	Eukaryota	Sar	Alveolata	Dinophyceae	Suessiales	Symbiodiniaceae	Symbiodinium	A-noName
A-noName	exp_SS24_S179	0	SSID_1826	SSID_1826c-d8-tf	diseased	Cnidaria	Anthozoa	Scleractinia	Siderastreidae	Siderastrea	siderea	moderate	USVI	experiment	no	no	no	Eukaryota	Sar	Alveolata	Dinophyceae	Suessiales	Symbiodiniaceae	Symbiodinium	A-noName
A-noName	exp_MC4_S110	0	MCAV_1226	MCAV_1226e-t1	healthy	Cnidaria	Anthozoa	Scleractinia	Montastraeidae	Montastraea	cavernosa	moderate	USVI	experiment	no	no	no	Eukaryota	Sar	Alveolata	Dinophyceae	Suessiales	Symbiodiniaceae	Symbiodinium	A-noName
A-noName	exp_SS23_S171	0	SSID_1654	SSID_1654a-d7-tf	diseased	Cnidaria	Anthozoa	Scleractinia	Siderastreidae	Siderastrea	siderea	moderate	USVI	experiment	no	no	no	Eukaryota	Sar	Alveolata	Dinophyceae	Suessiales	Symbiodiniaceae	Symbiodinium	A-noName
A-noName	PSTRIG_1842c-t1_exp_PS6	0	PSTRIG_1842	PSTRIG_1842c-t1	healthy	Cnidaria	Anthozoa	Scleractinia	Mussidae	Pseudodiploria	strigosa	high	USVI	experiment	no	no	no	Eukaryota	Sar	Alveolata	Dinophyceae	Suessiales	Symbiodiniaceae	Symbiodinium	A-noName
A-noName	DLAB_1307-d3-tf_exp_DL27	0	DLAB_1307	DLAB_1307-d3-tf	diseased	Cnidaria	Hexacorallia	Scleractinia	Faviidae	Diploria	labyrinthiformis	high	USVI	experiment	no	no	no	Eukaryota	Sar	Alveolata	Dinophyceae	Suessiales	Symbiodiniaceae	Symbiodinium	A-noName
A-noName	OANN_1338c-d5-tf_exp_OA33	0	OANN_1338	OANN_1338c-d5-tf	diseased	Cnidaria	Hexacorallia	Scleractinia	Merulinidae	Orbicella	annularis	moderate	USVI	experiment	no	no	no	Eukaryota	Sar	Alveolata	Dinophyceae	Suessiales	Symbiodiniaceae	Symbiodinium	A-noName
A-noName	exp_MC12_S174	0	MCAV_1226	MCAV_1226b-c4-tf	healthy	Cnidaria	Anthozoa	Scleractinia	Montastraeidae	Montastraea	cavernosa	moderate	USVI	experiment	no	no	no	Eukaryota	Sar	Alveolata	Dinophyceae	Suessiales	Symbiodiniaceae	Symbiodinium	A-noName
A-noName	exp_SS1_S185	0	SSID_1319	SSID_1319d-t1	healthy	Cnidaria	Anthozoa	Scleractinia	Siderastreidae	Siderastrea	siderea	moderate	USVI	experiment	no	no	no	Eukaryota	Sar	Alveolata	Dinophyceae	Suessiales	Symbiodiniaceae	Symbiodinium	A-noName
A-noName	DLAB_1323-c6-tf_exp_DL14	0	DLAB_1323	DLAB_1323-c6-tf	healthy	Cnidaria	Hexacorallia	Scleractinia	Faviidae	Diploria	labyrinthiformis	high	USVI	experiment	no	no	no	Eukaryota	Sar	Alveolata	Dinophyceae	Suessiales	Symbiodiniaceae	Symbiodinium	A-noName
A-noName	OANN_1305e-t1_exp_OA15	0	OANN_1305	OANN_1305e-t1	healthy	Cnidaria	Hexacorallia	Scleractinia	Merulinidae	Orbicella	annularis	moderate	USVI	experiment	no	no	no	Eukaryota	Sar	Alveolata	Dinophyceae	Suessiales	Symbiodiniaceae	Symbiodinium	A-noName
A-noName	OANN_1338a-c5-tf_exp_OA25	0	OANN_1338	OANN_1338a-c5-tf	healthy	Cnidaria	Hexacorallia	Scleractinia	Merulinidae	Orbicella	annularis	moderate	USVI	experiment	no	no	no	Eukaryota	Sar	Alveolata	Dinophyceae	Suessiales	Symbiodiniaceae	Symbiodinium	A-noName
A-noName	DLAB_1365-c5-tf_exp_DL13	0	DLAB_1365	DLAB_1365-c5-tf	healthy	Cnidaria	Hexacorallia	Scleractinia	Faviidae	Diploria	labyrinthiformis	high	USVI	experiment	no	no	no	Eukaryota	Sar	Alveolata	Dinophyceae	Suessiales	Symbiodiniaceae	Symbiodinium	A-noName
A-noName	exp_SS7_S138	0	SSID_1654	SSID_1654d-t1	healthy	Cnidaria	Anthozoa	Scleractinia	Siderastreidae	Siderastrea	siderea	moderate	USVI	experiment	no	no	no	Eukaryota	Sar	Alveolata	Dinophyceae	Suessiales	Symbiodiniaceae	Symbiodinium	A-noName
A-noName	PSTRIG_1672c-d3-tf_exp_PS19	0	PSTRIG_1672	PSTRIG_1672c-d3-tf	unaffected	Cnidaria	Anthozoa	Scleractinia	Mussidae	Pseudodiploria	strigosa	high	USVI	experiment	pstr_d3	yes	disease	Eukaryota	Sar	Alveolata	Dinophyceae	Suessiales	Symbiodiniaceae	Symbiodinium	A-noName
A-noName	exp_CN10_S160	0	CNAT_1661	CNAT_1661b-c2-tf	healthy	Cnidaria	Anthozoa	Scleractinia	Mussidae	Colpophyllia	natans	high	USVI	experiment	cnat_c2	yes	control	Eukaryota	Sar	Alveolata	Dinophyceae	Suessiales	Symbiodiniaceae	Symbiodinium	A-noName
A-noName	exp_SS11_S170	0	SSID_1339	SSID_1339c-c3-tf	healthy	Cnidaria	Anthozoa	Scleractinia	Siderastreidae	Siderastrea	siderea	moderate	USVI	experiment	no	no	no	Eukaryota	Sar	Alveolata	Dinophyceae	Suessiales	Symbiodiniaceae	Symbiodinium	A-noName
A-noName	DLAB_1312-c4-t1_exp_DL4	0	DLAB_1312	DLAB_1312-c4-t1	healthy	Cnidaria	Hexacorallia	Scleractinia	Faviidae	Diploria	labyrinthiformis	high	USVI	experiment	no	no	no	Eukaryota	Sar	Alveolata	Dinophyceae	Suessiales	Symbiodiniaceae	Symbiodinium	A-noName
A-noName	DLAB_1365-c5-t1_exp_DL5	0	DLAB_1365	DLAB_1365-c5-t1	healthy	Cnidaria	Hexacorallia	Scleractinia	Faviidae	Diploria	labyrinthiformis	high	USVI	experiment	no	no	no	Eukaryota	Sar	Alveolata	Dinophyceae	Suessiales	Symbiodiniaceae	Symbiodinium	A-noName
A-noName	PAST_1295e-c3-tf_exp-PA11	0	PAST_1295	PAST_1295e-c3-tf	healthy	Cnidaria	Hexacorallia	Scleractinia	Poritidae	Porites	astreoides	low	USVI	experiment	no	no	no	Eukaryota	Sar	Alveolata	Dinophyceae	Suessiales	Symbiodiniaceae	Symbiodinium	A-noName
A-noName	DLAB_1335-c8-t1_exp_DL8	0	DLAB_1335	DLAB_1335-c8-t1	healthy	Cnidaria	Hexacorallia	Scleractinia	Faviidae	Diploria	labyrinthiformis	high	USVI	experiment	no	no	no	Eukaryota	Sar	Alveolata	Dinophyceae	Suessiales	Symbiodiniaceae	Symbiodinium	A-noName
A-noName	exp_CN17_S121	0	CNAT_1345	CNAT_1345b-d1-tf	diseased	Cnidaria	Anthozoa	Scleractinia	Mussidae	Colpophyllia	natans	high	USVI	experiment	no	no	no	Eukaryota	Sar	Alveolata	Dinophyceae	Suessiales	Symbiodiniaceae	Symbiodinium	A-noName
A-noName	OANN_1338b-t1_exp_OA17	0	OANN_1338	OANN_1338b-t1	healthy	Cnidaria	Hexacorallia	Scleractinia	Merulinidae	Orbicella	annularis	moderate	USVI	experiment	no	no	no	Eukaryota	Sar	Alveolata	Dinophyceae	Suessiales	Symbiodiniaceae	Symbiodinium	A-noName
A-noName	exp_MC19_S135	0	MCAV_1356	MCAV_1356e-d3-tf	diseased	Cnidaria	Anthozoa	Scleractinia	Montastraeidae	Montastraea	cavernosa	moderate	USVI	experiment	mcav_d3	yes	disease	Eukaryota	Sar	Alveolata	Dinophyceae	Suessiales	Symbiodiniaceae	Symbiodinium	A-noName
A-noName	exp-PA4_S180	0	PAST_1858	PAST_1858b-t1	healthy	Cnidaria	Hexacorallia	Scleractinia	Poritidae	Porites	astreoides	low	USVI	experiment	no	no	no	Eukaryota	Sar	Alveolata	Dinophyceae	Suessiales	Symbiodiniaceae	Symbiodinium	A-noName
A-noName	DLAB_1323-c6-t1_exp_DL6	0	DLAB_1323	DLAB_1323-c6-t1	healthy	Cnidaria	Hexacorallia	Scleractinia	Faviidae	Diploria	labyrinthiformis	high	USVI	experiment	no	no	no	Eukaryota	Sar	Alveolata	Dinophyceae	Suessiales	Symbiodiniaceae	Symbiodinium	A-noName
A-noName	OANN_1305b-d3-tf_exp_OA31	0	OANN_1305	OANN_1305b-d3-tf	unaffected	Cnidaria	Hexacorallia	Scleractinia	Merulinidae	Orbicella	annularis	moderate	USVI	experiment	oann_d3	yes	disease	Eukaryota	Sar	Alveolata	Dinophyceae	Suessiales	Symbiodiniaceae	Symbiodinium	A-noName
A-noName	exp_MC13_S182	0	MCAV_1662	MCAV_1662d-c5-tf	healthy	Cnidaria	Anthozoa	Scleractinia	Montastraeidae	Montastraea	cavernosa	moderate	USVI	experiment	mcav_c5	yes	control	Eukaryota	Sar	Alveolata	Dinophyceae	Suessiales	Symbiodiniaceae	Symbiodinium	A-noName
A-noName	PAST_1666c-d5-tf_exp-PA21	0	PAST_1666	PAST_1666c-d5-tf	diseased	Cnidaria	Hexacorallia	Scleractinia	Poritidae	Porites	astreoides	low	USVI	experiment	past_d5	yes	disease	Eukaryota	Sar	Alveolata	Dinophyceae	Suessiales	Symbiodiniaceae	Symbiodinium	A-noName
A-noName	OANN_1327d-t1_exp_OA13	0	OANN_1327	OANN_1327d-t1	healthy	Cnidaria	Hexacorallia	Scleractinia	Merulinidae	Orbicella	annularis	moderate	USVI	experiment	no	no	no	Eukaryota	Sar	Alveolata	Dinophyceae	Suessiales	Symbiodiniaceae	Symbiodinium	A-noName
A-noName	OANN_1327a-d1-tf_exp_OA29	0	OANN_1327	OANN_1327a-d1-tf	diseased	Cnidaria	Hexacorallia	Scleractinia	Merulinidae	Orbicella	annularis	moderate	USVI	experiment	oann_d1	yes	disease	Eukaryota	Sar	Alveolata	Dinophyceae	Suessiales	Symbiodiniaceae	Symbiodinium	A-noName
A-noName	exp-PA5_S187	0	PAST_1666	PAST_1666a-t1	healthy	Cnidaria	Hexacorallia	Scleractinia	Poritidae	Porites	astreoides	low	USVI	experiment	no	no	no	Eukaryota	Sar	Alveolata	Dinophyceae	Suessiales	Symbiodiniaceae	Symbiodinium	A-noName
A-noName	OANN_1327b-c1-tf_exp_OA21	0	OANN_1327	OANN_1327b-c1-tf	healthy	Cnidaria	Hexacorallia	Scleractinia	Merulinidae	Orbicella	annularis	moderate	USVI	experiment	oann_c1	yes	control	Eukaryota	Sar	Alveolata	Dinophyceae	Suessiales	Symbiodiniaceae	Symbiodinium	A-noName
A-noName	PSTRIG_1672e-c3-tf_exp_PS11	0	PSTRIG_1672	PSTRIG_1672e-c3-tf	healthy	Cnidaria	Anthozoa	Scleractinia	Mussidae	Pseudodiploria	strigosa	high	USVI	experiment	pstr_c3	yes	control	Eukaryota	Sar	Alveolata	Dinophyceae	Suessiales	Symbiodiniaceae	Symbiodinium	A-noName
A-noName	exp_MC14_S190	0	MCAV_1368	MCAV_1368a-c6-tf	healthy	Cnidaria	Anthozoa	Scleractinia	Montastraeidae	Montastraea	cavernosa	moderate	USVI	experiment	mcav_c6	yes	control	Eukaryota	Sar	Alveolata	Dinophyceae	Suessiales	Symbiodiniaceae	Symbiodinium	A-noName
A-noName	PSTRIG_1672c-t1_exp_PS3	0	PSTRIG_1672	PSTRIG_1672c-t1	healthy	Cnidaria	Anthozoa	Scleractinia	Mussidae	Pseudodiploria	strigosa	high	USVI	experiment	no	no	no	Eukaryota	Sar	Alveolata	Dinophyceae	Suessiales	Symbiodiniaceae	Symbiodinium	A-noName
A-noName	exp_MC15_S103	0	MCAV_1669	MCAV_1669c-c7-tf	healthy	Cnidaria	Anthozoa	Scleractinia	Montastraeidae	Montastraea	cavernosa	moderate	USVI	experiment	mcav_c7	yes	control	Eukaryota	Sar	Alveolata	Dinophyceae	Suessiales	Symbiodiniaceae	Symbiodinium	A-noName
A-noName	PSTRIG_1864a-c7-tf_exp_PS15	0	PSTRIG_1864	PSTRIG_1864a-c7-tf	healthy	Cnidaria	Anthozoa	Scleractinia	Mussidae	Pseudodiploria	strigosa	high	USVI	experiment	pstr_c7	yes	control	Eukaryota	Sar	Alveolata	Dinophyceae	Suessiales	Symbiodiniaceae	Symbiodinium	A-noName
A-noName	DLAB_1312-c4-tf_exp_DL12	0	DLAB_1312	DLAB_1312-c4-tf	healthy	Cnidaria	Hexacorallia	Scleractinia	Faviidae	Diploria	labyrinthiformis	high	USVI	experiment	no	no	no	Eukaryota	Sar	Alveolata	Dinophyceae	Suessiales	Symbiodiniaceae	Symbiodinium	A-noName
A-noName	DLAB_1313-c2-t1_exp_DL2	0	DLAB_1313	DLAB_1313-c2-t1	healthy	Cnidaria	Hexacorallia	Scleractinia	Faviidae	Diploria	labyrinthiformis	high	USVI	experiment	no	no	no	Eukaryota	Sar	Alveolata	Dinophyceae	Suessiales	Symbiodiniaceae	Symbiodinium	A-noName
A13	DLAB_1650-d7-t1_exp_DL23	0	DLAB_1650	DLAB_1650-d7-t1	diseased	Cnidaria	Hexacorallia	Scleractinia	Faviidae	Diploria	labyrinthiformis	high	USVI	experiment	no	no	no	Eukaryota	Sar	Alveolata	Dinophyceae	Suessiales	Symbiodiniaceae	Symbiodinium	A13
A13	exp_CN13_S184	0	CNAT_1655	CNAT_1655d-c5-tf	healthy	Cnidaria	Anthozoa	Scleractinia	Mussidae	Colpophyllia	natans	high	USVI	experiment	no	no	no	Eukaryota	Sar	Alveolata	Dinophyceae	Suessiales	Symbiodiniaceae	Symbiodinium	A13
A13	OANN_1364b-d7-tf_exp_OA35	0	OANN_1364	OANN_1364b-d7-tf	diseased	Cnidaria	Hexacorallia	Scleractinia	Merulinidae	Orbicella	annularis	moderate	USVI	experiment	oann_d7	yes	disease	Eukaryota	Sar	Alveolata	Dinophyceae	Suessiales	Symbiodiniaceae	Symbiodinium	A13
A13	exp_SS3_S106	0	SSID_1339	SSID_1339z-t1	healthy	Cnidaria	Anthozoa	Scleractinia	Siderastreidae	Siderastrea	siderea	moderate	USVI	experiment	no	no	no	Eukaryota	Sar	Alveolata	Dinophyceae	Suessiales	Symbiodiniaceae	Symbiodinium	A13
A13	exp_MC24_S175	0	MCAV_1363	MCAV_1363b-d8-tf	unaffected	Cnidaria	Anthozoa	Scleractinia	Montastraeidae	Montastraea	cavernosa	moderate	USVI	experiment	mcav_d8	yes	disease	Eukaryota	Sar	Alveolata	Dinophyceae	Suessiales	Symbiodiniaceae	Symbiodinium	A13
A13	exp_MC16_S111	0	MCAV_1363	MCAV_1363a-c8-tf	healthy	Cnidaria	Anthozoa	Scleractinia	Montastraeidae	Montastraea	cavernosa	moderate	USVI	experiment	mcav_c8	yes	control	Eukaryota	Sar	Alveolata	Dinophyceae	Suessiales	Symbiodiniaceae	Symbiodinium	A13
A13	exp_CN19_S137	0	CNAT_1863	CNAT_1863nl-d3-tf	diseased	Cnidaria	Anthozoa	Scleractinia	Mussidae	Colpophyllia	natans	high	USVI	experiment	cnat_d3	yes	disease	Eukaryota	Sar	Alveolata	Dinophyceae	Suessiales	Symbiodiniaceae	Symbiodinium	A13
A13	OANN_1835c-t1_exp_OA18	0	OANN_1835	OANN_1835c-t1	healthy	Cnidaria	Hexacorallia	Scleractinia	Merulinidae	Orbicella	annularis	moderate	USVI	experiment	no	no	no	Eukaryota	Sar	Alveolata	Dinophyceae	Suessiales	Symbiodiniaceae	Symbiodinium	A13
A13	exp_SS6_S130	0	SSID_1350	SSID_1350c-t1	healthy	Cnidaria	Anthozoa	Scleractinia	Siderastreidae	Siderastrea	siderea	moderate	USVI	experiment	no	no	no	Eukaryota	Sar	Alveolata	Dinophyceae	Suessiales	Symbiodiniaceae	Symbiodinium	A13
A13	DLAB_1301-c3-t1_exp_DL3	0	DLAB_1301	DLAB_1301-c3-t1	healthy	Cnidaria	Hexacorallia	Scleractinia	Faviidae	Diploria	labyrinthiformis	high	USVI	experiment	no	no	no	Eukaryota	Sar	Alveolata	Dinophyceae	Suessiales	Symbiodiniaceae	Symbiodinium	A13
A13	DLAB_1694-d5-tf_exp_DL29	0	DLAB_1694	DLAB_1694-d5-tf	diseased	Cnidaria	Hexacorallia	Scleractinia	Faviidae	Diploria	labyrinthiformis	high	USVI	experiment	no	no	no	Eukaryota	Sar	Alveolata	Dinophyceae	Suessiales	Symbiodiniaceae	Symbiodinium	A13
A13	PAST_1827c-c7-tf_exp-PA15	0	PAST_1827	PAST_1827c-c7-tf	healthy	Cnidaria	Hexacorallia	Scleractinia	Poritidae	Porites	astreoides	low	USVI	experiment	past_c7	yes	control	Eukaryota	Sar	Alveolata	Dinophyceae	Suessiales	Symbiodiniaceae	Symbiodinium	A13
A13	DLAB_1369-c1-tf_exp_DL9	0	DLAB_1369	DLAB_1369-c1-tf	healthy	Cnidaria	Hexacorallia	Scleractinia	Faviidae	Diploria	labyrinthiformis	high	USVI	experiment	no	no	no	Eukaryota	Sar	Alveolata	Dinophyceae	Suessiales	Symbiodiniaceae	Symbiodinium	A13
A13	exp_CN3_S104	0	CNAT_1863	CNAT_1863h-t1	healthy	Cnidaria	Anthozoa	Scleractinia	Mussidae	Colpophyllia	natans	high	USVI	experiment	no	no	no	Eukaryota	Sar	Alveolata	Dinophyceae	Suessiales	Symbiodiniaceae	Symbiodinium	A13
A13	exp_SS4_S114	0	SSID_1659	SSID_1659a-t1	healthy	Cnidaria	Anthozoa	Scleractinia	Siderastreidae	Siderastrea	siderea	moderate	USVI	experiment	no	no	no	Eukaryota	Sar	Alveolata	Dinophyceae	Suessiales	Symbiodiniaceae	Symbiodinium	A13
A13	exp-PA4_S180	0	PAST_1858	PAST_1858b-t1	healthy	Cnidaria	Hexacorallia	Scleractinia	Poritidae	Porites	astreoides	low	USVI	experiment	no	no	no	Eukaryota	Sar	Alveolata	Dinophyceae	Suessiales	Symbiodiniaceae	Symbiodinium	A13
A13	PAST_1858c-d4-tf_exp-PA20	0	PAST_1858	PAST_1858c-d4-tf	unaffected	Cnidaria	Hexacorallia	Scleractinia	Poritidae	Porites	astreoides	low	USVI	experiment	past_d4	yes	disease	Eukaryota	Sar	Alveolata	Dinophyceae	Suessiales	Symbiodiniaceae	Symbiodinium	A13
A13	PSTRIG_1320a-c4-tf_exp_PS12	0	PSTRIG_1320	PSTRIG_1320a-c4-tf	healthy	Cnidaria	Anthozoa	Scleractinia	Mussidae	Pseudodiploria	strigosa	high	USVI	experiment	no	no	no	Eukaryota	Sar	Alveolata	Dinophyceae	Suessiales	Symbiodiniaceae	Symbiodinium	A13
A13	DLAB_1695-c7-tf_exp_DL15	0	DLAB_1695	DLAB_1695-c7-tf	healthy	Cnidaria	Hexacorallia	Scleractinia	Faviidae	Diploria	labyrinthiformis	high	USVI	experiment	no	no	no	Eukaryota	Sar	Alveolata	Dinophyceae	Suessiales	Symbiodiniaceae	Symbiodinium	A13
A13	DLAB_1301-c3-tf_exp_DL11	0	DLAB_1301	DLAB_1301-c3-tf	healthy	Cnidaria	Hexacorallia	Scleractinia	Faviidae	Diploria	labyrinthiformis	high	USVI	experiment	no	no	no	Eukaryota	Sar	Alveolata	Dinophyceae	Suessiales	Symbiodiniaceae	Symbiodinium	A13
A13	DLAB_1322-d4-t1_exp_DL20	0	DLAB_1322	DLAB_1322-d4-t1	diseased	Cnidaria	Hexacorallia	Scleractinia	Faviidae	Diploria	labyrinthiformis	high	USVI	experiment	no	no	no	Eukaryota	Sar	Alveolata	Dinophyceae	Suessiales	Symbiodiniaceae	Symbiodinium	A13
A13	exp_MC18_S127	0	MCAV_1379	MCAV_1379c-d2-tf	unaffected	Cnidaria	Anthozoa	Scleractinia	Montastraeidae	Montastraea	cavernosa	moderate	USVI	experiment	mcav_d2	yes	disease	Eukaryota	Sar	Alveolata	Dinophyceae	Suessiales	Symbiodiniaceae	Symbiodinium	A13
A13	exp_CN18_S129	0	CNAT_1661	CNAT_1661a-d2-tf	diseased	Cnidaria	Anthozoa	Scleractinia	Mussidae	Colpophyllia	natans	high	USVI	experiment	cnat_d2	yes	disease	Eukaryota	Sar	Alveolata	Dinophyceae	Suessiales	Symbiodiniaceae	Symbiodinium	A13
A13	DLAB_1390-d1-t1_exp_DL17	0	DLAB_1390	DLAB_1390-d1-t1	diseased	Cnidaria	Hexacorallia	Scleractinia	Faviidae	Diploria	labyrinthiformis	high	USVI	experiment	no	no	no	Eukaryota	Sar	Alveolata	Dinophyceae	Suessiales	Symbiodiniaceae	Symbiodinium	A13
A13	exp_MC3_S102	0	MCAV_1356	MCAV_1356b-t1	healthy	Cnidaria	Anthozoa	Scleractinia	Montastraeidae	Montastraea	cavernosa	moderate	USVI	experiment	no	no	no	Eukaryota	Sar	Alveolata	Dinophyceae	Suessiales	Symbiodiniaceae	Symbiodinium	A13
A13	OANN_1610a-t1_exp_OA16	0	OANN_1610	OANN_1610a-t1	healthy	Cnidaria	Hexacorallia	Scleractinia	Merulinidae	Orbicella	annularis	moderate	USVI	experiment	no	no	no	Eukaryota	Sar	Alveolata	Dinophyceae	Suessiales	Symbiodiniaceae	Symbiodinium	A13
A13	OANN_1835a-d6-tf_exp_OA34	0	OANN_1835	OANN_1835a-d6-tf	diseased	Cnidaria	Hexacorallia	Scleractinia	Merulinidae	Orbicella	annularis	moderate	USVI	experiment	oann_d6	yes	disease	Eukaryota	Sar	Alveolata	Dinophyceae	Suessiales	Symbiodiniaceae	Symbiodinium	A13
A13	DLAB_1307-d3-t1_exp_DL19	0	DLAB_1307	DLAB_1307-d3-t1	diseased	Cnidaria	Hexacorallia	Scleractinia	Faviidae	Diploria	labyrinthiformis	high	USVI	experiment	no	no	no	Eukaryota	Sar	Alveolata	Dinophyceae	Suessiales	Symbiodiniaceae	Symbiodinium	A13
A13	exp_CN24_S177	0	CNAT_1848	CNAT_1848a-d8-tf	diseased	Cnidaria	Anthozoa	Scleractinia	Mussidae	Colpophyllia	natans	high	USVI	experiment	cnat_d8	yes	disease	Eukaryota	Sar	Alveolata	Dinophyceae	Suessiales	Symbiodiniaceae	Symbiodinium	A13
A13	exp_SS13_S186	0	SSID_1613	SSID_1613b-c5-tf	healthy	Cnidaria	Anthozoa	Scleractinia	Siderastreidae	Siderastrea	siderea	moderate	USVI	experiment	no	no	no	Eukaryota	Sar	Alveolata	Dinophyceae	Suessiales	Symbiodiniaceae	Symbiodinium	A13
A13	exp_CN11_S168	0	CNAT_1863	CNAT_1863a-c3-tf	healthy	Cnidaria	Anthozoa	Scleractinia	Mussidae	Colpophyllia	natans	high	USVI	experiment	cnat_c3	yes	control	Eukaryota	Sar	Alveolata	Dinophyceae	Suessiales	Symbiodiniaceae	Symbiodinium	A13
A13	exp_SS12_S178	0	SSID_1659	SSID_1659d-c4-tf	healthy	Cnidaria	Anthozoa	Scleractinia	Siderastreidae	Siderastrea	siderea	moderate	USVI	experiment	no	no	no	Eukaryota	Sar	Alveolata	Dinophyceae	Suessiales	Symbiodiniaceae	Symbiodinium	A13
A13	DLAB_1365-c5-tf_exp_DL13	0	DLAB_1365	DLAB_1365-c5-tf	healthy	Cnidaria	Hexacorallia	Scleractinia	Faviidae	Diploria	labyrinthiformis	high	USVI	experiment	no	no	no	Eukaryota	Sar	Alveolata	Dinophyceae	Suessiales	Symbiodiniaceae	Symbiodinium	A13
A13	PSTRIG_1870b-t1_exp_PS1	0	PSTRIG_1870	PSTRIG_1870b-t1	healthy	Cnidaria	Anthozoa	Scleractinia	Mussidae	Pseudodiploria	strigosa	high	USVI	experiment	no	no	no	Eukaryota	Sar	Alveolata	Dinophyceae	Suessiales	Symbiodiniaceae	Symbiodinium	A13
A13	exp_CN5_S120	0	CNAT_1655	CNAT_1655b-t1	healthy	Cnidaria	Anthozoa	Scleractinia	Mussidae	Colpophyllia	natans	high	USVI	experiment	no	no	no	Eukaryota	Sar	Alveolata	Dinophyceae	Suessiales	Symbiodiniaceae	Symbiodinium	A13
A13	DLAB_1695-c7-t1_exp_DL7	0	DLAB_1695	DLAB_1695-c7-t1	healthy	Cnidaria	Hexacorallia	Scleractinia	Faviidae	Diploria	labyrinthiformis	high	USVI	experiment	no	no	no	Eukaryota	Sar	Alveolata	Dinophyceae	Suessiales	Symbiodiniaceae	Symbiodinium	A13
A13	PSTRIG_1326a-t1_exp_PS2	0	PSTRIG_1326	PSTRIG_1326a-t1	healthy	Cnidaria	Anthozoa	Scleractinia	Mussidae	Pseudodiploria	strigosa	high	USVI	experiment	no	no	no	Eukaryota	Sar	Alveolata	Dinophyceae	Suessiales	Symbiodiniaceae	Symbiodinium	A13
A13	OANN_1835b-c6-tf_exp_OA26	0	OANN_1835	OANN_1835b-c6-tf	healthy	Cnidaria	Hexacorallia	Scleractinia	Merulinidae	Orbicella	annularis	moderate	USVI	experiment	oann_c6	yes	control	Eukaryota	Sar	Alveolata	Dinophyceae	Suessiales	Symbiodiniaceae	Symbiodinium	A13
A13	DLAB_1307-d3-tf_exp_DL27	0	DLAB_1307	DLAB_1307-d3-tf	diseased	Cnidaria	Hexacorallia	Scleractinia	Faviidae	Diploria	labyrinthiformis	high	USVI	experiment	no	no	no	Eukaryota	Sar	Alveolata	Dinophyceae	Suessiales	Symbiodiniaceae	Symbiodinium	A13
A13	exp_SS14_S194	0	SSID_1350	SSID_1350e-c6-tf	healthy	Cnidaria	Anthozoa	Scleractinia	Siderastreidae	Siderastrea	siderea	moderate	USVI	experiment	no	no	no	Eukaryota	Sar	Alveolata	Dinophyceae	Suessiales	Symbiodiniaceae	Symbiodinium	A13
A13	exp-PA5_S187	0	PAST_1666	PAST_1666a-t1	healthy	Cnidaria	Hexacorallia	Scleractinia	Poritidae	Porites	astreoides	low	USVI	experiment	no	no	no	Eukaryota	Sar	Alveolata	Dinophyceae	Suessiales	Symbiodiniaceae	Symbiodinium	A13
A13	exp_CN20_S145	0	CNAT_1692	CNAT_1692a-d4-tf	diseased	Cnidaria	Anthozoa	Scleractinia	Mussidae	Colpophyllia	natans	high	USVI	experiment	cnat_d4	yes	disease	Eukaryota	Sar	Alveolata	Dinophyceae	Suessiales	Symbiodiniaceae	Symbiodinium	A13
A13	exp_SS21_S155	0	SSID_1613	SSID_1613a-d5-tf	diseased	Cnidaria	Anthozoa	Scleractinia	Siderastreidae	Siderastrea	siderea	moderate	USVI	experiment	no	no	no	Eukaryota	Sar	Alveolata	Dinophyceae	Suessiales	Symbiodiniaceae	Symbiodinium	A13
A13	DLAB_1369-c1-t1_exp_DL1	0	DLAB_1369	DLAB_1369-c1-t1	healthy	Cnidaria	Hexacorallia	Scleractinia	Faviidae	Diploria	labyrinthiformis	high	USVI	experiment	no	no	no	Eukaryota	Sar	Alveolata	Dinophyceae	Suessiales	Symbiodiniaceae	Symbiodinium	A13
A13	exp_CN2_S191	0	CNAT_1661	CNAT_1661e-t1	healthy	Cnidaria	Anthozoa	Scleractinia	Mussidae	Colpophyllia	natans	high	USVI	experiment	no	no	no	Eukaryota	Sar	Alveolata	Dinophyceae	Suessiales	Symbiodiniaceae	Symbiodinium	A13
A13	DLAB_1650-d7-tf_exp_DL31	0	DLAB_1650	DLAB_1650-d7-tf	diseased	Cnidaria	Hexacorallia	Scleractinia	Faviidae	Diploria	labyrinthiformis	high	USVI	experiment	no	no	no	Eukaryota	Sar	Alveolata	Dinophyceae	Suessiales	Symbiodiniaceae	Symbiodinium	A13
A13	exp_SS7_S138	0	SSID_1654	SSID_1654d-t1	healthy	Cnidaria	Anthozoa	Scleractinia	Siderastreidae	Siderastrea	siderea	moderate	USVI	experiment	no	no	no	Eukaryota	Sar	Alveolata	Dinophyceae	Suessiales	Symbiodiniaceae	Symbiodinium	A13
A13	PSTRIG_1326d-d2-tf_exp_PS18	0	PSTRIG_1326	PSTRIG_1326d-d2-tf	diseased	Cnidaria	Anthozoa	Scleractinia	Mussidae	Pseudodiploria	strigosa	high	USVI	experiment	no	no	no	Eukaryota	Sar	Alveolata	Dinophyceae	Suessiales	Symbiodiniaceae	Symbiodinium	A13
A13	exp-PA10_S132	0	PAST_1304	PAST_1304g-c2-tf	healthy	Cnidaria	Hexacorallia	Scleractinia	Poritidae	Porites	astreoides	low	USVI	experiment	no	no	no	Eukaryota	Sar	Alveolata	Dinophyceae	Suessiales	Symbiodiniaceae	Symbiodinium	A13
A13	exp_CN14_S192	0	CNAT_1370	CNAT_1370b-c6-tf	healthy	Cnidaria	Anthozoa	Scleractinia	Mussidae	Colpophyllia	natans	high	USVI	experiment	cnat_c6	yes	control	Eukaryota	Sar	Alveolata	Dinophyceae	Suessiales	Symbiodiniaceae	Symbiodinium	A13
A13	exp_SS19_S139	0	SSID_1339	SSID_1339a-d3-tf	diseased	Cnidaria	Anthozoa	Scleractinia	Siderastreidae	Siderastrea	siderea	moderate	USVI	experiment	no	no	no	Eukaryota	Sar	Alveolata	Dinophyceae	Suessiales	Symbiodiniaceae	Symbiodinium	A13
A13	exp_MC17_S119	0	MCAV_1360	MCAV_1360d-d1-tf	diseased	Cnidaria	Anthozoa	Scleractinia	Montastraeidae	Montastraea	cavernosa	moderate	USVI	experiment	mcav_d1	yes	disease	Eukaryota	Sar	Alveolata	Dinophyceae	Suessiales	Symbiodiniaceae	Symbiodinium	A13
A13	exp_CN21_S153	0	CNAT_1655	CNAT_1655a-d5-tf	diseased	Cnidaria	Anthozoa	Scleractinia	Mussidae	Colpophyllia	natans	high	USVI	experiment	no	no	no	Eukaryota	Sar	Alveolata	Dinophyceae	Suessiales	Symbiodiniaceae	Symbiodinium	A13
A13	exp_SS22_S163	0	SSID_1350	SSID_1350g-d6-tf	diseased	Cnidaria	Anthozoa	Scleractinia	Siderastreidae	Siderastrea	siderea	moderate	USVI	experiment	no	no	no	Eukaryota	Sar	Alveolata	Dinophyceae	Suessiales	Symbiodiniaceae	Symbiodinium	A13
A13	PAST_2186a-d6-tf_exp-PA22	0	PAST_2186	PAST_2186a-d6-tf	diseased	Cnidaria	Hexacorallia	Scleractinia	Poritidae	Porites	astreoides	low	USVI	experiment	past_d6	yes	disease	Eukaryota	Sar	Alveolata	Dinophyceae	Suessiales	Symbiodiniaceae	Symbiodinium	A13
A13	PSTRIG_1320b-d4-tf_exp_PS20	0	PSTRIG_1320	PSTRIG_1320b-d4-tf	diseased	Cnidaria	Anthozoa	Scleractinia	Mussidae	Pseudodiploria	strigosa	high	USVI	experiment	no	no	no	Eukaryota	Sar	Alveolata	Dinophyceae	Suessiales	Symbiodiniaceae	Symbiodinium	A13
A13	DLAB_1839-d2-t1_exp_DL18	0	DLAB_1839	DLAB_1839-d2-t1	diseased	Cnidaria	Hexacorallia	Scleractinia	Faviidae	Diploria	labyrinthiformis	high	USVI	experiment	no	no	no	Eukaryota	Sar	Alveolata	Dinophyceae	Suessiales	Symbiodiniaceae	Symbiodinium	A13
A13	PSTRIG_1870d-d1-tf_exp_PS17	0	PSTRIG_1870	PSTRIG_1870d-d1-tf	diseased	Cnidaria	Anthozoa	Scleractinia	Mussidae	Pseudodiploria	strigosa	high	USVI	experiment	no	no	no	Eukaryota	Sar	Alveolata	Dinophyceae	Suessiales	Symbiodiniaceae	Symbiodinium	A13
A13	PAST_1295c-t1_exp-PA3	0	PAST_1295	PAST_1295c-t1	healthy	Cnidaria	Hexacorallia	Scleractinia	Poritidae	Porites	astreoides	low	USVI	experiment	no	no	no	Eukaryota	Sar	Alveolata	Dinophyceae	Suessiales	Symbiodiniaceae	Symbiodinium	A13
A13	exp-PA2_S157	0	PAST_1304	PAST_1304d-t1	healthy	Cnidaria	Hexacorallia	Scleractinia	Poritidae	Porites	astreoides	low	USVI	experiment	no	no	no	Eukaryota	Sar	Alveolata	Dinophyceae	Suessiales	Symbiodiniaceae	Symbiodinium	A13
A13	exp_CN15_S105	0	CNAT_1833	CNAT_1833a-c7-tf	healthy	Cnidaria	Anthozoa	Scleractinia	Mussidae	Colpophyllia	natans	high	USVI	experiment	no	no	no	Eukaryota	Sar	Alveolata	Dinophyceae	Suessiales	Symbiodiniaceae	Symbiodinium	A13
A13	exp_SS2_S193	0	SSID_2199	SSID_2199c-t1	healthy	Cnidaria	Anthozoa	Scleractinia	Siderastreidae	Siderastrea	siderea	moderate	USVI	experiment	no	no	no	Eukaryota	Sar	Alveolata	Dinophyceae	Suessiales	Symbiodiniaceae	Symbiodinium	A13
A13	PAST_1827e-d7-tf_exp-PA23	0	PAST_1827	PAST_1827e-d7-tf	diseased	Cnidaria	Hexacorallia	Scleractinia	Poritidae	Porites	astreoides	low	USVI	experiment	past_d7	yes	disease	Eukaryota	Sar	Alveolata	Dinophyceae	Suessiales	Symbiodiniaceae	Symbiodinium	A13
A13	exp_CN22_S161	0	CNAT_1370	CNAT_1370a-d6-tf	diseased	Cnidaria	Anthozoa	Scleractinia	Mussidae	Colpophyllia	natans	high	USVI	experiment	cnat_d6	yes	disease	Eukaryota	Sar	Alveolata	Dinophyceae	Suessiales	Symbiodiniaceae	Symbiodinium	A13
A13	exp_CN4_S112	0	CNAT_1692	CNAT_1692d-t1	healthy	Cnidaria	Anthozoa	Scleractinia	Mussidae	Colpophyllia	natans	high	USVI	experiment	no	no	no	Eukaryota	Sar	Alveolata	Dinophyceae	Suessiales	Symbiodiniaceae	Symbiodinium	A13
A13	exp_SS5_S122	0	SSID_1613	SSID_1613e-t1	healthy	Cnidaria	Anthozoa	Scleractinia	Siderastreidae	Siderastrea	siderea	moderate	USVI	experiment	no	no	no	Eukaryota	Sar	Alveolata	Dinophyceae	Suessiales	Symbiodiniaceae	Symbiodinium	A13
A13	PSTRIG_1320f-t1_exp_PS4	0	PSTRIG_1320	PSTRIG_1320f-t1	healthy	Cnidaria	Anthozoa	Scleractinia	Mussidae	Pseudodiploria	strigosa	high	USVI	experiment	no	no	no	Eukaryota	Sar	Alveolata	Dinophyceae	Suessiales	Symbiodiniaceae	Symbiodinium	A13
A13	DLAB_1839-d2-tf_exp_DL26	0	DLAB_1839	DLAB_1839-d2-tf	diseased	Cnidaria	Hexacorallia	Scleractinia	Faviidae	Diploria	labyrinthiformis	high	USVI	experiment	no	no	no	Eukaryota	Sar	Alveolata	Dinophyceae	Suessiales	Symbiodiniaceae	Symbiodinium	A13
A13	exp_CN12_S176	0	CNAT_1692	CNAT_1692b-c4-tf	healthy	Cnidaria	Anthozoa	Scleractinia	Mussidae	Colpophyllia	natans	high	USVI	experiment	cnat_c4	yes	control	Eukaryota	Sar	Alveolata	Dinophyceae	Suessiales	Symbiodiniaceae	Symbiodinium	A13
A13	PAST_1295d-d3-tf_exp-PA19	0	PAST_1295	PAST_1295d-d3-tf	diseased	Cnidaria	Hexacorallia	Scleractinia	Poritidae	Porites	astreoides	low	USVI	experiment	past_d3	yes	disease	Eukaryota	Sar	Alveolata	Dinophyceae	Suessiales	Symbiodiniaceae	Symbiodinium	A13
A13	DLAB_1302-d8-t1_exp_DL24	0	DLAB_1302	DLAB_1302-d8-t1	diseased	Cnidaria	Hexacorallia	Scleractinia	Faviidae	Diploria	labyrinthiformis	high	USVI	experiment	no	no	no	Eukaryota	Sar	Alveolata	Dinophyceae	Suessiales	Symbiodiniaceae	Symbiodinium	A13
A13	DLAB_1323-c6-t1_exp_DL6	0	DLAB_1323	DLAB_1323-c6-t1	healthy	Cnidaria	Hexacorallia	Scleractinia	Faviidae	Diploria	labyrinthiformis	high	USVI	experiment	no	no	no	Eukaryota	Sar	Alveolata	Dinophyceae	Suessiales	Symbiodiniaceae	Symbiodinium	A13
A13	exp_MC19_S135	0	MCAV_1356	MCAV_1356e-d3-tf	diseased	Cnidaria	Anthozoa	Scleractinia	Montastraeidae	Montastraea	cavernosa	moderate	USVI	experiment	mcav_d3	yes	disease	Eukaryota	Sar	Alveolata	Dinophyceae	Suessiales	Symbiodiniaceae	Symbiodinium	A13
A13	PAST_1858a-c4-tf_exp-PA12	0	PAST_1858	PAST_1858a-c4-tf	healthy	Cnidaria	Hexacorallia	Scleractinia	Poritidae	Porites	astreoides	low	USVI	experiment	no	no	no	Eukaryota	Sar	Alveolata	Dinophyceae	Suessiales	Symbiodiniaceae	Symbiodinium	A13
A13	exp_CN23_S169	0	CNAT_1833	CNAT_1833d-d7-tf	diseased	Cnidaria	Anthozoa	Scleractinia	Mussidae	Colpophyllia	natans	high	USVI	experiment	no	no	no	Eukaryota	Sar	Alveolata	Dinophyceae	Suessiales	Symbiodiniaceae	Symbiodinium	A13
A13	exp_MC4_S110	0	MCAV_1226	MCAV_1226e-t1	healthy	Cnidaria	Anthozoa	Scleractinia	Montastraeidae	Montastraea	cavernosa	moderate	USVI	experiment	no	no	no	Eukaryota	Sar	Alveolata	Dinophyceae	Suessiales	Symbiodiniaceae	Symbiodinium	A13
A13	OANN_1831a-d2-tf_exp_OA30	0	OANN_1831	OANN_1831a-d2-tf	diseased	Cnidaria	Hexacorallia	Scleractinia	Merulinidae	Orbicella	annularis	moderate	USVI	experiment	no	no	no	Eukaryota	Sar	Alveolata	Dinophyceae	Suessiales	Symbiodiniaceae	Symbiodinium	A13
A13	exp_CN9_S152	0	CNAT_1345	CNAT_1345a-c1-tf	healthy	Cnidaria	Anthozoa	Scleractinia	Mussidae	Colpophyllia	natans	high	USVI	experiment	no	no	no	Eukaryota	Sar	Alveolata	Dinophyceae	Suessiales	Symbiodiniaceae	Symbiodinium	A13
A13	exp-PA1_S148	0	PAST_1681	PAST_1681d-t1	healthy	Cnidaria	Hexacorallia	Scleractinia	Poritidae	Porites	astreoides	low	USVI	experiment	no	no	no	Eukaryota	Sar	Alveolata	Dinophyceae	Suessiales	Symbiodiniaceae	Symbiodinium	A13
A13	DLAB_1313-c2-tf_exp_DL10	0	DLAB_1313	DLAB_1313-c2-tf	healthy	Cnidaria	Hexacorallia	Scleractinia	Faviidae	Diploria	labyrinthiformis	high	USVI	experiment	no	no	no	Eukaryota	Sar	Alveolata	Dinophyceae	Suessiales	Symbiodiniaceae	Symbiodinium	A13
A13	PAST_1633f-t1_exp-PA8	0	PAST_1633	PAST_1633f-t1	healthy	Cnidaria	Hexacorallia	Scleractinia	Poritidae	Porites	astreoides	low	USVI	experiment	no	no	no	Eukaryota	Sar	Alveolata	Dinophyceae	Suessiales	Symbiodiniaceae	Symbiodinium	A13
A13	OANN_1305e-t1_exp_OA15	0	OANN_1305	OANN_1305e-t1	healthy	Cnidaria	Hexacorallia	Scleractinia	Merulinidae	Orbicella	annularis	moderate	USVI	experiment	no	no	no	Eukaryota	Sar	Alveolata	Dinophyceae	Suessiales	Symbiodiniaceae	Symbiodinium	A13
A13	DLAB_1323-c6-tf_exp_DL14	0	DLAB_1323	DLAB_1323-c6-tf	healthy	Cnidaria	Hexacorallia	Scleractinia	Faviidae	Diploria	labyrinthiformis	high	USVI	experiment	no	no	no	Eukaryota	Sar	Alveolata	Dinophyceae	Suessiales	Symbiodiniaceae	Symbiodinium	A13
A13	exp_MC2_S189	0	MCAV_1379	MCAV_1379e-t1	healthy	Cnidaria	Anthozoa	Scleractinia	Montastraeidae	Montastraea	cavernosa	moderate	USVI	experiment	no	no	no	Eukaryota	Sar	Alveolata	Dinophyceae	Suessiales	Symbiodiniaceae	Symbiodinium	A13
A13	PSTRIG_1864b-d7-tf_exp_PS23	0	PSTRIG_1864	PSTRIG_1864b-d7-tf	diseased	Cnidaria	Anthozoa	Scleractinia	Mussidae	Pseudodiploria	strigosa	high	USVI	experiment	pstr_d7	yes	disease	Eukaryota	Sar	Alveolata	Dinophyceae	Suessiales	Symbiodiniaceae	Symbiodinium	A13
A13	exp_CN6_S128	0	CNAT_1370	CNAT_1370d-t1	healthy	Cnidaria	Anthozoa	Scleractinia	Mussidae	Colpophyllia	natans	high	USVI	experiment	no	no	no	Eukaryota	Sar	Alveolata	Dinophyceae	Suessiales	Symbiodiniaceae	Symbiodinium	A13
A13	exp_MC5_S118	0	MCAV_1662	MCAV_1662a-t1	healthy	Cnidaria	Anthozoa	Scleractinia	Montastraeidae	Montastraea	cavernosa	moderate	USVI	experiment	no	no	no	Eukaryota	Sar	Alveolata	Dinophyceae	Suessiales	Symbiodiniaceae	Symbiodinium	A13
A13	exp_MC9_S150	0	MCAV_1360	MCAV_1360c-c1-tf	healthy	Cnidaria	Anthozoa	Scleractinia	Montastraeidae	Montastraea	cavernosa	moderate	USVI	experiment	mcav_c1	yes	control	Eukaryota	Sar	Alveolata	Dinophyceae	Suessiales	Symbiodiniaceae	Symbiodinium	A13
A13	exp_MC1_S181	0	MCAV_1360	MCAV_1360d-t1	healthy	Cnidaria	Anthozoa	Scleractinia	Montastraeidae	Montastraea	cavernosa	moderate	USVI	experiment	no	no	no	Eukaryota	Sar	Alveolata	Dinophyceae	Suessiales	Symbiodiniaceae	Symbiodinium	A13
A13	DLAB_1312-c4-t1_exp_DL4	0	DLAB_1312	DLAB_1312-c4-t1	healthy	Cnidaria	Hexacorallia	Scleractinia	Faviidae	Diploria	labyrinthiformis	high	USVI	experiment	no	no	no	Eukaryota	Sar	Alveolata	Dinophyceae	Suessiales	Symbiodiniaceae	Symbiodinium	A13
A13	exp_SS15_S107	0	SSID_1654	SSID_1654b-c7-tf	healthy	Cnidaria	Anthozoa	Scleractinia	Siderastreidae	Siderastrea	siderea	moderate	USVI	experiment	no	no	no	Eukaryota	Sar	Alveolata	Dinophyceae	Suessiales	Symbiodiniaceae	Symbiodinium	A13
A13	exp-PA7_S101	0	PAST_1827	PAST_1827ca-t1	healthy	Cnidaria	Hexacorallia	Scleractinia	Poritidae	Porites	astreoides	low	USVI	experiment	no	no	no	Eukaryota	Sar	Alveolata	Dinophyceae	Suessiales	Symbiodiniaceae	Symbiodinium	A13
A13	PSTRIG_1840a-c8-tf_exp_PS16	0	PSTRIG_1840	PSTRIG_1840a-c8-tf	healthy	Cnidaria	Anthozoa	Scleractinia	Mussidae	Pseudodiploria	strigosa	high	USVI	experiment	pstr_c8	yes	control	Eukaryota	Sar	Alveolata	Dinophyceae	Suessiales	Symbiodiniaceae	Symbiodinium	A13
A13	DLAB_1335-c8-t1_exp_DL8	0	DLAB_1335	DLAB_1335-c8-t1	healthy	Cnidaria	Hexacorallia	Scleractinia	Faviidae	Diploria	labyrinthiformis	high	USVI	experiment	no	no	no	Eukaryota	Sar	Alveolata	Dinophyceae	Suessiales	Symbiodiniaceae	Symbiodinium	A13
A13	exp_MC20_S143	0	MCAV_1226	MCAV_1226a-d4-tf	unaffected	Cnidaria	Anthozoa	Scleractinia	Montastraeidae	Montastraea	cavernosa	moderate	USVI	experiment	mcav_d4	yes	disease	Eukaryota	Sar	Alveolata	Dinophyceae	Suessiales	Symbiodiniaceae	Symbiodinium	A13
A13	PSTRIG_1864d-t1_exp_PS7	0	PSTRIG_1864	PSTRIG_1864d-t1	healthy	Cnidaria	Anthozoa	Scleractinia	Mussidae	Pseudodiploria	strigosa	high	USVI	experiment	no	no	no	Eukaryota	Sar	Alveolata	Dinophyceae	Suessiales	Symbiodiniaceae	Symbiodinium	A13
A13	DLAB_1694-d5-t1_exp_DL21	0	DLAB_1694	DLAB_1694-d5-t1	diseased	Cnidaria	Hexacorallia	Scleractinia	Faviidae	Diploria	labyrinthiformis	high	USVI	experiment	no	no	no	Eukaryota	Sar	Alveolata	Dinophyceae	Suessiales	Symbiodiniaceae	Symbiodinium	A13
A13	exp_SS8_S146	0	SSID_1826	SSID_1826a-t1	healthy	Cnidaria	Anthozoa	Scleractinia	Siderastreidae	Siderastrea	siderea	moderate	USVI	experiment	no	no	no	Eukaryota	Sar	Alveolata	Dinophyceae	Suessiales	Symbiodiniaceae	Symbiodinium	A13
A13	PSTRIG_1326e-c2-tf_exp_PS10	0	PSTRIG_1326	PSTRIG_1326e-c2-tf	healthy	Cnidaria	Anthozoa	Scleractinia	Mussidae	Pseudodiploria	strigosa	high	USVI	experiment	no	no	no	Eukaryota	Sar	Alveolata	Dinophyceae	Suessiales	Symbiodiniaceae	Symbiodinium	A13
A13	PAST_1633a-c8-tf_exp-PA16	0	PAST_1633	PAST_1633a-c8-tf	healthy	Cnidaria	Hexacorallia	Scleractinia	Poritidae	Porites	astreoides	low	USVI	experiment	no	no	no	Eukaryota	Sar	Alveolata	Dinophyceae	Suessiales	Symbiodiniaceae	Symbiodinium	A13
A13	DLAB_1312-c4-tf_exp_DL12	0	DLAB_1312	DLAB_1312-c4-tf	healthy	Cnidaria	Hexacorallia	Scleractinia	Faviidae	Diploria	labyrinthiformis	high	USVI	experiment	no	no	no	Eukaryota	Sar	Alveolata	Dinophyceae	Suessiales	Symbiodiniaceae	Symbiodinium	A13
A13	exp_SS16_S115	0	SSID_1826	SSID_1826e-c8-tf	healthy	Cnidaria	Anthozoa	Scleractinia	Siderastreidae	Siderastrea	siderea	moderate	USVI	experiment	no	no	no	Eukaryota	Sar	Alveolata	Dinophyceae	Suessiales	Symbiodiniaceae	Symbiodinium	A13
A13	OANN_1327b-c1-tf_exp_OA21	0	OANN_1327	OANN_1327b-c1-tf	healthy	Cnidaria	Hexacorallia	Scleractinia	Merulinidae	Orbicella	annularis	moderate	USVI	experiment	oann_c1	yes	control	Eukaryota	Sar	Alveolata	Dinophyceae	Suessiales	Symbiodiniaceae	Symbiodinium	A13
A13	PSTRIG_1842c-t1_exp_PS6	0	PSTRIG_1842	PSTRIG_1842c-t1	healthy	Cnidaria	Anthozoa	Scleractinia	Mussidae	Pseudodiploria	strigosa	high	USVI	experiment	no	no	no	Eukaryota	Sar	Alveolata	Dinophyceae	Suessiales	Symbiodiniaceae	Symbiodinium	A13
A13	exp_SS23_S171	0	SSID_1654	SSID_1654a-d7-tf	diseased	Cnidaria	Anthozoa	Scleractinia	Siderastreidae	Siderastrea	siderea	moderate	USVI	experiment	no	no	no	Eukaryota	Sar	Alveolata	Dinophyceae	Suessiales	Symbiodiniaceae	Symbiodinium	A13
A13	PAST_2186b-c6-tf_exp-PA14	0	PAST_2186	PAST_2186b-c6-tf	healthy	Cnidaria	Hexacorallia	Scleractinia	Poritidae	Porites	astreoides	low	USVI	experiment	past_c6	yes	control	Eukaryota	Sar	Alveolata	Dinophyceae	Suessiales	Symbiodiniaceae	Symbiodinium	A13
A13	exp_MC7_S134	0	MCAV_1669	MCAV_1669c-t1	healthy	Cnidaria	Anthozoa	Scleractinia	Montastraeidae	Montastraea	cavernosa	moderate	USVI	experiment	no	no	no	Eukaryota	Sar	Alveolata	Dinophyceae	Suessiales	Symbiodiniaceae	Symbiodinium	A13
A13	exp_CN8_S144	0	CNAT_1848	CNAT_1848d-t1	healthy	Cnidaria	Anthozoa	Scleractinia	Mussidae	Colpophyllia	natans	high	USVI	experiment	no	no	no	Eukaryota	Sar	Alveolata	Dinophyceae	Suessiales	Symbiodiniaceae	Symbiodinium	A13
A13	exp_SS9_S154	0	SSID_1319	SSID_1319a-c1-tf	healthy	Cnidaria	Anthozoa	Scleractinia	Siderastreidae	Siderastrea	siderea	moderate	USVI	experiment	no	no	no	Eukaryota	Sar	Alveolata	Dinophyceae	Suessiales	Symbiodiniaceae	Symbiodinium	A13
A13	exp_MC11_S166	0	MCAV_1356	MCAV_1356d-c3-tf	healthy	Cnidaria	Anthozoa	Scleractinia	Montastraeidae	Montastraea	cavernosa	moderate	USVI	experiment	mcav_c3	yes	control	Eukaryota	Sar	Alveolata	Dinophyceae	Suessiales	Symbiodiniaceae	Symbiodinium	A13
A13	PAST_1633b-d8-tf_exp-PA24	0	PAST_1633	PAST_1633b-d8-tf	unaffected	Cnidaria	Hexacorallia	Scleractinia	Poritidae	Porites	astreoides	low	USVI	experiment	no	no	no	Eukaryota	Sar	Alveolata	Dinophyceae	Suessiales	Symbiodiniaceae	Symbiodinium	A13
A13	exp_CN16_S113	0	CNAT_1848	CNAT_1848b-c8-tf	healthy	Cnidaria	Anthozoa	Scleractinia	Mussidae	Colpophyllia	natans	high	USVI	experiment	cnat_c8	yes	control	Eukaryota	Sar	Alveolata	Dinophyceae	Suessiales	Symbiodiniaceae	Symbiodinium	A13
A13	exp_SS20_S147	0	SSID_1659	SSID_1659e-d4-tf	unaffected	Cnidaria	Anthozoa	Scleractinia	Siderastreidae	Siderastrea	siderea	moderate	USVI	experiment	no	no	no	Eukaryota	Sar	Alveolata	Dinophyceae	Suessiales	Symbiodiniaceae	Symbiodinium	A13
A13	exp_MC22_S159	0	MCAV_1338	MCAV_1338e-d6-tf	diseased	Cnidaria	Anthozoa	Scleractinia	Montastraeidae	Montastraea	cavernosa	moderate	USVI	experiment	mcav_d7	yes	disease	Eukaryota	Sar	Alveolata	Dinophyceae	Suessiales	Symbiodiniaceae	Symbiodinium	A13
A13	OANN_1342A-t1_exp_OA20	0	OANN_1342	OANN_1342A-t1	healthy	Cnidaria	Hexacorallia	Scleractinia	Merulinidae	Orbicella	annularis	moderate	USVI	experiment	no	no	no	Eukaryota	Sar	Alveolata	Dinophyceae	Suessiales	Symbiodiniaceae	Symbiodinium	A13
A13	exp_SS24_S179	0	SSID_1826	SSID_1826c-d8-tf	diseased	Cnidaria	Anthozoa	Scleractinia	Siderastreidae	Siderastrea	siderea	moderate	USVI	experiment	no	no	no	Eukaryota	Sar	Alveolata	Dinophyceae	Suessiales	Symbiodiniaceae	Symbiodinium	A13
A13	PAST_2186d-t1_exp-PA6	0	PAST_2186	PAST_2186d-t1	healthy	Cnidaria	Hexacorallia	Scleractinia	Poritidae	Porites	astreoides	low	USVI	experiment	no	no	no	Eukaryota	Sar	Alveolata	Dinophyceae	Suessiales	Symbiodiniaceae	Symbiodinium	A13
A13	exp_MC8_S142	0	MCAV_1363	MCAV_1363a-t1	healthy	Cnidaria	Anthozoa	Scleractinia	Montastraeidae	Montastraea	cavernosa	moderate	USVI	experiment	no	no	no	Eukaryota	Sar	Alveolata	Dinophyceae	Suessiales	Symbiodiniaceae	Symbiodinium	A13
A13	exp_CN1_S183	0	CNAT_1345	CNAT_1345d-t1	healthy	Cnidaria	Anthozoa	Scleractinia	Mussidae	Colpophyllia	natans	high	USVI	experiment	no	no	no	Eukaryota	Sar	Alveolata	Dinophyceae	Suessiales	Symbiodiniaceae	Symbiodinium	A13
A13	PSTRIG_1347b-c5-tf_exp_PS13	0	PSTRIG_1347	PSTRIG_1347b-c5-tf	healthy	Cnidaria	Anthozoa	Scleractinia	Mussidae	Pseudodiploria	strigosa	high	USVI	experiment	pstr_c5	yes	control	Eukaryota	Sar	Alveolata	Dinophyceae	Suessiales	Symbiodiniaceae	Symbiodinium	A13
A13	PAST_1295e-c3-tf_exp-PA11	0	PAST_1295	PAST_1295e-c3-tf	healthy	Cnidaria	Hexacorallia	Scleractinia	Poritidae	Porites	astreoides	low	USVI	experiment	no	no	no	Eukaryota	Sar	Alveolata	Dinophyceae	Suessiales	Symbiodiniaceae	Symbiodinium	A13
A13	exp_MC12_S174	0	MCAV_1226	MCAV_1226b-c4-tf	healthy	Cnidaria	Anthozoa	Scleractinia	Montastraeidae	Montastraea	cavernosa	moderate	USVI	experiment	no	no	no	Eukaryota	Sar	Alveolata	Dinophyceae	Suessiales	Symbiodiniaceae	Symbiodinium	A13
A13	PSTRIG_1842a-d6-tf_exp_PS22	0	PSTRIG_1842	PSTRIG_1842a-d6-tf	unaffected	Cnidaria	Anthozoa	Scleractinia	Mussidae	Pseudodiploria	strigosa	high	USVI	experiment	no	no	no	Eukaryota	Sar	Alveolata	Dinophyceae	Suessiales	Symbiodiniaceae	Symbiodinium	A13
A13	exp_SS18_S131	0	SSID_2199	SSID_2199d-d2-tf	diseased	Cnidaria	Anthozoa	Scleractinia	Siderastreidae	Siderastrea	siderea	moderate	USVI	experiment	no	no	no	Eukaryota	Sar	Alveolata	Dinophyceae	Suessiales	Symbiodiniaceae	Symbiodinium	A13
A13	exp_MC23_S167	0	MCAV_1669	MCAV_1669a-d7-tf	unaffected	Cnidaria	Anthozoa	Scleractinia	Montastraeidae	Montastraea	cavernosa	moderate	USVI	experiment	no	no	no	Eukaryota	Sar	Alveolata	Dinophyceae	Suessiales	Symbiodiniaceae	Symbiodinium	A13
A13	OANN_1364a-c7-tf_exp_OA27	0	OANN_1364	OANN_1364a-c7-tf	healthy	Cnidaria	Hexacorallia	Scleractinia	Merulinidae	Orbicella	annularis	moderate	USVI	experiment	oann_c7	yes	control	Eukaryota	Sar	Alveolata	Dinophyceae	Suessiales	Symbiodiniaceae	Symbiodinium	A13
A13	exp_MC10_S158	0	MCAV_1379	MCAV_1379e-c2-tf	healthy	Cnidaria	Anthozoa	Scleractinia	Montastraeidae	Montastraea	cavernosa	moderate	USVI	experiment	no	no	no	Eukaryota	Sar	Alveolata	Dinophyceae	Suessiales	Symbiodiniaceae	Symbiodinium	A13
A13	OANN_1831b-c2-tf_exp_OA22	0	OANN_1831	OANN_1831b-c2-tf	healthy	Cnidaria	Hexacorallia	Scleractinia	Merulinidae	Orbicella	annularis	moderate	USVI	experiment	oann_c2	yes	control	Eukaryota	Sar	Alveolata	Dinophyceae	Suessiales	Symbiodiniaceae	Symbiodinium	A13
A13	PSTRIG_1672c-d3-tf_exp_PS19	0	PSTRIG_1672	PSTRIG_1672c-d3-tf	unaffected	Cnidaria	Anthozoa	Scleractinia	Mussidae	Pseudodiploria	strigosa	high	USVI	experiment	pstr_d3	yes	disease	Eukaryota	Sar	Alveolata	Dinophyceae	Suessiales	Symbiodiniaceae	Symbiodinium	A13
A13	exp_CN10_S160	0	CNAT_1661	CNAT_1661b-c2-tf	healthy	Cnidaria	Anthozoa	Scleractinia	Mussidae	Colpophyllia	natans	high	USVI	experiment	cnat_c2	yes	control	Eukaryota	Sar	Alveolata	Dinophyceae	Suessiales	Symbiodiniaceae	Symbiodinium	A13
A13	DLAB_1314-d6-t1_exp_DL22	0	DLAB_1314	DLAB_1314-d6-t1	diseased	Cnidaria	Hexacorallia	Scleractinia	Faviidae	Diploria	labyrinthiformis	high	USVI	experiment	no	no	no	Eukaryota	Sar	Alveolata	Dinophyceae	Suessiales	Symbiodiniaceae	Symbiodinium	A13
A13	PAST_1666b-c5-tf_exp-PA13	0	PAST_1666	PAST_1666b-c5-tf	healthy	Cnidaria	Hexacorallia	Scleractinia	Poritidae	Porites	astreoides	low	USVI	experiment	past_c5	yes	control	Eukaryota	Sar	Alveolata	Dinophyceae	Suessiales	Symbiodiniaceae	Symbiodinium	A13
A13	OANN_1327a-d1-tf_exp_OA29	0	OANN_1327	OANN_1327a-d1-tf	diseased	Cnidaria	Hexacorallia	Scleractinia	Merulinidae	Orbicella	annularis	moderate	USVI	experiment	oann_d1	yes	disease	Eukaryota	Sar	Alveolata	Dinophyceae	Suessiales	Symbiodiniaceae	Symbiodinium	A13
A13	PSTRIG_1842b-c6-tf_exp_PS14	0	PSTRIG_1842	PSTRIG_1842b-c6-tf	healthy	Cnidaria	Anthozoa	Scleractinia	Mussidae	Pseudodiploria	strigosa	high	USVI	experiment	no	no	no	Eukaryota	Sar	Alveolata	Dinophyceae	Suessiales	Symbiodiniaceae	Symbiodinium	A13
A13	OANN_1338c-d5-tf_exp_OA33	0	OANN_1338	OANN_1338c-d5-tf	diseased	Cnidaria	Hexacorallia	Scleractinia	Merulinidae	Orbicella	annularis	moderate	USVI	experiment	no	no	no	Eukaryota	Sar	Alveolata	Dinophyceae	Suessiales	Symbiodiniaceae	Symbiodinium	A13
A13	OANN_1338b-t1_exp_OA17	0	OANN_1338	OANN_1338b-t1	healthy	Cnidaria	Hexacorallia	Scleractinia	Merulinidae	Orbicella	annularis	moderate	USVI	experiment	no	no	no	Eukaryota	Sar	Alveolata	Dinophyceae	Suessiales	Symbiodiniaceae	Symbiodinium	A13
A13	exp_CN7_S136	0	CNAT_1833	CNAT_1833c-t1	healthy	Cnidaria	Anthozoa	Scleractinia	Mussidae	Colpophyllia	natans	high	USVI	experiment	no	no	no	Eukaryota	Sar	Alveolata	Dinophyceae	Suessiales	Symbiodiniaceae	Symbiodinium	A13
A13	exp_MC6_S126	0	MCAV_1368	MCAV_1368c-t1	healthy	Cnidaria	Anthozoa	Scleractinia	Montastraeidae	Montastraea	cavernosa	moderate	USVI	experiment	no	no	no	Eukaryota	Sar	Alveolata	Dinophyceae	Suessiales	Symbiodiniaceae	Symbiodinium	A13
A13	exp_OA18_S173	0	OANN_1835	OANN_1835c_t1	healthy	Cnidaria	Hexacorallia	Scleractinia	Merulinidae	Orbicella	annularis	moderate	USVI	experiment	no	no	no	Eukaryota	Sar	Alveolata	Dinophyceae	Suessiales	Symbiodiniaceae	Symbiodinium	A13
A13	exp_SS17_S123	0	SSID_1319	SSID_1319h-d1-tf	diseased	Cnidaria	Anthozoa	Scleractinia	Siderastreidae	Siderastrea	siderea	moderate	USVI	experiment	no	no	no	Eukaryota	Sar	Alveolata	Dinophyceae	Suessiales	Symbiodiniaceae	Symbiodinium	A13
A13	OANN_1327d-t1_exp_OA13	0	OANN_1327	OANN_1327d-t1	healthy	Cnidaria	Hexacorallia	Scleractinia	Merulinidae	Orbicella	annularis	moderate	USVI	experiment	no	no	no	Eukaryota	Sar	Alveolata	Dinophyceae	Suessiales	Symbiodiniaceae	Symbiodinium	A13
A13	PSTRIG_1864a-c7-tf_exp_PS15	0	PSTRIG_1864	PSTRIG_1864a-c7-tf	healthy	Cnidaria	Anthozoa	Scleractinia	Mussidae	Pseudodiploria	strigosa	high	USVI	experiment	pstr_c7	yes	control	Eukaryota	Sar	Alveolata	Dinophyceae	Suessiales	Symbiodiniaceae	Symbiodinium	A13
A13	OANN_1305a-c3-tf_exp_OA23	0	OANN_1305	OANN_1305a-c3-tf	healthy	Cnidaria	Hexacorallia	Scleractinia	Merulinidae	Orbicella	annularis	moderate	USVI	experiment	oann_c3	yes	control	Eukaryota	Sar	Alveolata	Dinophyceae	Suessiales	Symbiodiniaceae	Symbiodinium	A13
A13	PSTRIG_1840b-d8-tf_exp_PS24	0	PSTRIG_1840	PSTRIG_1840b-d8-tf	diseased	Cnidaria	Anthozoa	Scleractinia	Mussidae	Pseudodiploria	strigosa	high	USVI	experiment	no	no	no	Eukaryota	Sar	Alveolata	Dinophyceae	Suessiales	Symbiodiniaceae	Symbiodinium	A13
A13	DLAB_1365-c5-t1_exp_DL5	0	DLAB_1365	DLAB_1365-c5-t1	healthy	Cnidaria	Hexacorallia	Scleractinia	Faviidae	Diploria	labyrinthiformis	high	USVI	experiment	no	no	no	Eukaryota	Sar	Alveolata	Dinophyceae	Suessiales	Symbiodiniaceae	Symbiodinium	A13
A13	exp_MC21_S151	0	MCAV_1662	MCAV_1662h-d5-tf	unaffected	Cnidaria	Anthozoa	Scleractinia	Montastraeidae	Montastraea	cavernosa	moderate	USVI	experiment	mcav_d5	yes	disease	Eukaryota	Sar	Alveolata	Dinophyceae	Suessiales	Symbiodiniaceae	Symbiodinium	A13
A13	PSTRIG_1870a-c1-tf_exp_PS9	0	PSTRIG_1870	PSTRIG_1870a-c1-tf	healthy	Cnidaria	Anthozoa	Scleractinia	Mussidae	Pseudodiploria	strigosa	high	USVI	experiment	no	no	no	Eukaryota	Sar	Alveolata	Dinophyceae	Suessiales	Symbiodiniaceae	Symbiodinium	A13
A13	exp_SS11_S170	0	SSID_1339	SSID_1339c-c3-tf	healthy	Cnidaria	Anthozoa	Scleractinia	Siderastreidae	Siderastrea	siderea	moderate	USVI	experiment	no	no	no	Eukaryota	Sar	Alveolata	Dinophyceae	Suessiales	Symbiodiniaceae	Symbiodinium	A13
A13	exp_SS10_S162	0	SSID_2199	SSID_2199e-c2-tf	healthy	Cnidaria	Anthozoa	Scleractinia	Siderastreidae	Siderastrea	siderea	moderate	USVI	experiment	no	no	no	Eukaryota	Sar	Alveolata	Dinophyceae	Suessiales	Symbiodiniaceae	Symbiodinium	A13
A13	PSTRIG_1347a-d5-tf_exp_PS21	0	PSTRIG_1347	PSTRIG_1347a-d5-tf	diseased	Cnidaria	Anthozoa	Scleractinia	Mussidae	Pseudodiploria	strigosa	high	USVI	experiment	pstr_d5	yes	disease	Eukaryota	Sar	Alveolata	Dinophyceae	Suessiales	Symbiodiniaceae	Symbiodinium	A13
A13	PSTRIG_1672e-c3-tf_exp_PS11	0	PSTRIG_1672	PSTRIG_1672e-c3-tf	healthy	Cnidaria	Anthozoa	Scleractinia	Mussidae	Pseudodiploria	strigosa	high	USVI	experiment	pstr_c3	yes	control	Eukaryota	Sar	Alveolata	Dinophyceae	Suessiales	Symbiodiniaceae	Symbiodinium	A13
A13	DLAB_1313-c2-t1_exp_DL2	0	DLAB_1313	DLAB_1313-c2-t1	healthy	Cnidaria	Hexacorallia	Scleractinia	Faviidae	Diploria	labyrinthiformis	high	USVI	experiment	no	no	no	Eukaryota	Sar	Alveolata	Dinophyceae	Suessiales	Symbiodiniaceae	Symbiodinium	A13
A13	OANN_1831c-t1_exp_OA14	0	OANN_1831	OANN_1831c-t1	healthy	Cnidaria	Hexacorallia	Scleractinia	Merulinidae	Orbicella	annularis	moderate	USVI	experiment	no	no	no	Eukaryota	Sar	Alveolata	Dinophyceae	Suessiales	Symbiodiniaceae	Symbiodinium	A13
A13	PSTRIG_1672c-t1_exp_PS3	0	PSTRIG_1672	PSTRIG_1672c-t1	healthy	Cnidaria	Anthozoa	Scleractinia	Mussidae	Pseudodiploria	strigosa	high	USVI	experiment	no	no	no	Eukaryota	Sar	Alveolata	Dinophyceae	Suessiales	Symbiodiniaceae	Symbiodinium	A13
A13	OANN_1305b-d3-tf_exp_OA31	0	OANN_1305	OANN_1305b-d3-tf	unaffected	Cnidaria	Hexacorallia	Scleractinia	Merulinidae	Orbicella	annularis	moderate	USVI	experiment	oann_d3	yes	disease	Eukaryota	Sar	Alveolata	Dinophyceae	Suessiales	Symbiodiniaceae	Symbiodinium	A13
A13	PSTRIG_1840e-t1_exp_PS8	0	PSTRIG_1840	PSTRIG_1840e-t1	healthy	Cnidaria	Anthozoa	Scleractinia	Mussidae	Pseudodiploria	strigosa	high	USVI	experiment	no	no	no	Eukaryota	Sar	Alveolata	Dinophyceae	Suessiales	Symbiodiniaceae	Symbiodinium	A13
A13	PAST_1666c-d5-tf_exp-PA21	0	PAST_1666	PAST_1666c-d5-tf	diseased	Cnidaria	Hexacorallia	Scleractinia	Poritidae	Porites	astreoides	low	USVI	experiment	past_d5	yes	disease	Eukaryota	Sar	Alveolata	Dinophyceae	Suessiales	Symbiodiniaceae	Symbiodinium	A13
A13	PSTRIG_1347e-t1_exp_PS5	0	PSTRIG_1347	PSTRIG_1347e-t1	healthy	Cnidaria	Anthozoa	Scleractinia	Mussidae	Pseudodiploria	strigosa	high	USVI	experiment	no	no	no	Eukaryota	Sar	Alveolata	Dinophyceae	Suessiales	Symbiodiniaceae	Symbiodinium	A13
A13	PAST_1304e-d2-tf_exp-PA18	0	PAST_1304	PAST_1304e-d2-tf	diseased	Cnidaria	Hexacorallia	Scleractinia	Poritidae	Porites	astreoides	low	USVI	experiment	past_d2	yes	disease	Eukaryota	Sar	Alveolata	Dinophyceae	Suessiales	Symbiodiniaceae	Symbiodinium	A13
A13	exp_MC13_S182	0	MCAV_1662	MCAV_1662d-c5-tf	healthy	Cnidaria	Anthozoa	Scleractinia	Montastraeidae	Montastraea	cavernosa	moderate	USVI	experiment	mcav_c5	yes	control	Eukaryota	Sar	Alveolata	Dinophyceae	Suessiales	Symbiodiniaceae	Symbiodinium	A13
A13	OANN_1338a-c5-tf_exp_OA25	0	OANN_1338	OANN_1338a-c5-tf	healthy	Cnidaria	Hexacorallia	Scleractinia	Merulinidae	Orbicella	annularis	moderate	USVI	experiment	no	no	no	Eukaryota	Sar	Alveolata	Dinophyceae	Suessiales	Symbiodiniaceae	Symbiodinium	A13
A13	PAST_1681b-c1-tf_exp-PA9	0	PAST_1681	PAST_1681b-c1-tf	healthy	Cnidaria	Hexacorallia	Scleractinia	Poritidae	Porites	astreoides	low	USVI	experiment	past_c1	yes	control	Eukaryota	Sar	Alveolata	Dinophyceae	Suessiales	Symbiodiniaceae	Symbiodinium	A13
A13	exp_CN17_S121	0	CNAT_1345	CNAT_1345b-d1-tf	diseased	Cnidaria	Anthozoa	Scleractinia	Mussidae	Colpophyllia	natans	high	USVI	experiment	no	no	no	Eukaryota	Sar	Alveolata	Dinophyceae	Suessiales	Symbiodiniaceae	Symbiodinium	A13
A13	exp_SS1_S185	0	SSID_1319	SSID_1319d-t1	healthy	Cnidaria	Anthozoa	Scleractinia	Siderastreidae	Siderastrea	siderea	moderate	USVI	experiment	no	no	no	Eukaryota	Sar	Alveolata	Dinophyceae	Suessiales	Symbiodiniaceae	Symbiodinium	A13
A13	PAST_1681a-d1-tf_exp-PA17	0	PAST_1681	PAST_1681a-d1-tf	diseased	Cnidaria	Hexacorallia	Scleractinia	Poritidae	Porites	astreoides	low	USVI	experiment	past_d1	yes	disease	Eukaryota	Sar	Alveolata	Dinophyceae	Suessiales	Symbiodiniaceae	Symbiodinium	A13
A13	exp_MC15_S103	0	MCAV_1669	MCAV_1669c-c7-tf	healthy	Cnidaria	Anthozoa	Scleractinia	Montastraeidae	Montastraea	cavernosa	moderate	USVI	experiment	mcav_c7	yes	control	Eukaryota	Sar	Alveolata	Dinophyceae	Suessiales	Symbiodiniaceae	Symbiodinium	A13
A13	exp_MC14_S190	0	MCAV_1368	MCAV_1368a-c6-tf	healthy	Cnidaria	Anthozoa	Scleractinia	Montastraeidae	Montastraea	cavernosa	moderate	USVI	experiment	mcav_c6	yes	control	Eukaryota	Sar	Alveolata	Dinophyceae	Suessiales	Symbiodiniaceae	Symbiodinium	A13
A4	exp_SS4_S114	0	SSID_1659	SSID_1659a-t1	healthy	Cnidaria	Anthozoa	Scleractinia	Siderastreidae	Siderastrea	siderea	moderate	USVI	experiment	no	no	no	Eukaryota	Sar	Alveolata	Dinophyceae	Suessiales	Symbiodiniaceae	Symbiodinium	A4
A4	DLAB_1695-c7-tf_exp_DL15	0	DLAB_1695	DLAB_1695-c7-tf	healthy	Cnidaria	Hexacorallia	Scleractinia	Faviidae	Diploria	labyrinthiformis	high	USVI	experiment	no	no	no	Eukaryota	Sar	Alveolata	Dinophyceae	Suessiales	Symbiodiniaceae	Symbiodinium	A4
A4	exp_MC8_S142	0	MCAV_1363	MCAV_1363a-t1	healthy	Cnidaria	Anthozoa	Scleractinia	Montastraeidae	Montastraea	cavernosa	moderate	USVI	experiment	no	no	no	Eukaryota	Sar	Alveolata	Dinophyceae	Suessiales	Symbiodiniaceae	Symbiodinium	A4
A4	DLAB_1307-d3-t1_exp_DL19	0	DLAB_1307	DLAB_1307-d3-t1	diseased	Cnidaria	Hexacorallia	Scleractinia	Faviidae	Diploria	labyrinthiformis	high	USVI	experiment	no	no	no	Eukaryota	Sar	Alveolata	Dinophyceae	Suessiales	Symbiodiniaceae	Symbiodinium	A4
A4	exp_SS14_S194	0	SSID_1350	SSID_1350e-c6-tf	healthy	Cnidaria	Anthozoa	Scleractinia	Siderastreidae	Siderastrea	siderea	moderate	USVI	experiment	no	no	no	Eukaryota	Sar	Alveolata	Dinophyceae	Suessiales	Symbiodiniaceae	Symbiodinium	A4
A4	DLAB_1839-d2-tf_exp_DL26	0	DLAB_1839	DLAB_1839-d2-tf	diseased	Cnidaria	Hexacorallia	Scleractinia	Faviidae	Diploria	labyrinthiformis	high	USVI	experiment	no	no	no	Eukaryota	Sar	Alveolata	Dinophyceae	Suessiales	Symbiodiniaceae	Symbiodinium	A4
A4	exp_MC7_S134	0	MCAV_1669	MCAV_1669c-t1	healthy	Cnidaria	Anthozoa	Scleractinia	Montastraeidae	Montastraea	cavernosa	moderate	USVI	experiment	no	no	no	Eukaryota	Sar	Alveolata	Dinophyceae	Suessiales	Symbiodiniaceae	Symbiodinium	A4
A4	PAST_1858c-d4-tf_exp-PA20	0	PAST_1858	PAST_1858c-d4-tf	unaffected	Cnidaria	Hexacorallia	Scleractinia	Poritidae	Porites	astreoides	low	USVI	experiment	past_d4	yes	disease	Eukaryota	Sar	Alveolata	Dinophyceae	Suessiales	Symbiodiniaceae	Symbiodinium	A4
A4	PAST_1633a-c8-tf_exp-PA16	0	PAST_1633	PAST_1633a-c8-tf	healthy	Cnidaria	Hexacorallia	Scleractinia	Poritidae	Porites	astreoides	low	USVI	experiment	no	no	no	Eukaryota	Sar	Alveolata	Dinophyceae	Suessiales	Symbiodiniaceae	Symbiodinium	A4
A4	exp_SS3_S106	0	SSID_1339	SSID_1339z-t1	healthy	Cnidaria	Anthozoa	Scleractinia	Siderastreidae	Siderastrea	siderea	moderate	USVI	experiment	no	no	no	Eukaryota	Sar	Alveolata	Dinophyceae	Suessiales	Symbiodiniaceae	Symbiodinium	A4
A4	PAST_1827e-d7-tf_exp-PA23	0	PAST_1827	PAST_1827e-d7-tf	diseased	Cnidaria	Hexacorallia	Scleractinia	Poritidae	Porites	astreoides	low	USVI	experiment	past_d7	yes	disease	Eukaryota	Sar	Alveolata	Dinophyceae	Suessiales	Symbiodiniaceae	Symbiodinium	A4
A4	exp_SS16_S115	0	SSID_1826	SSID_1826e-c8-tf	healthy	Cnidaria	Anthozoa	Scleractinia	Siderastreidae	Siderastrea	siderea	moderate	USVI	experiment	no	no	no	Eukaryota	Sar	Alveolata	Dinophyceae	Suessiales	Symbiodiniaceae	Symbiodinium	A4
A4	PAST_2186a-d6-tf_exp-PA22	0	PAST_2186	PAST_2186a-d6-tf	diseased	Cnidaria	Hexacorallia	Scleractinia	Poritidae	Porites	astreoides	low	USVI	experiment	past_d6	yes	disease	Eukaryota	Sar	Alveolata	Dinophyceae	Suessiales	Symbiodiniaceae	Symbiodinium	A4
A4	PAST_1827c-c7-tf_exp-PA15	0	PAST_1827	PAST_1827c-c7-tf	healthy	Cnidaria	Hexacorallia	Scleractinia	Poritidae	Porites	astreoides	low	USVI	experiment	past_c7	yes	control	Eukaryota	Sar	Alveolata	Dinophyceae	Suessiales	Symbiodiniaceae	Symbiodinium	A4
A4	DLAB_1307-d3-tf_exp_DL27	0	DLAB_1307	DLAB_1307-d3-tf	diseased	Cnidaria	Hexacorallia	Scleractinia	Faviidae	Diploria	labyrinthiformis	high	USVI	experiment	no	no	no	Eukaryota	Sar	Alveolata	Dinophyceae	Suessiales	Symbiodiniaceae	Symbiodinium	A4
A4	exp_SS5_S122	0	SSID_1613	SSID_1613e-t1	healthy	Cnidaria	Anthozoa	Scleractinia	Siderastreidae	Siderastrea	siderea	moderate	USVI	experiment	no	no	no	Eukaryota	Sar	Alveolata	Dinophyceae	Suessiales	Symbiodiniaceae	Symbiodinium	A4
A4	OANN_1610a-t1_exp_OA16	0	OANN_1610	OANN_1610a-t1	healthy	Cnidaria	Hexacorallia	Scleractinia	Merulinidae	Orbicella	annularis	moderate	USVI	experiment	no	no	no	Eukaryota	Sar	Alveolata	Dinophyceae	Suessiales	Symbiodiniaceae	Symbiodinium	A4
A4	OANN_1835a-d6-tf_exp_OA34	0	OANN_1835	OANN_1835a-d6-tf	diseased	Cnidaria	Hexacorallia	Scleractinia	Merulinidae	Orbicella	annularis	moderate	USVI	experiment	oann_d6	yes	disease	Eukaryota	Sar	Alveolata	Dinophyceae	Suessiales	Symbiodiniaceae	Symbiodinium	A4
A4	OANN_1364b-d7-tf_exp_OA35	0	OANN_1364	OANN_1364b-d7-tf	diseased	Cnidaria	Hexacorallia	Scleractinia	Merulinidae	Orbicella	annularis	moderate	USVI	experiment	oann_d7	yes	disease	Eukaryota	Sar	Alveolata	Dinophyceae	Suessiales	Symbiodiniaceae	Symbiodinium	A4
A4	DLAB_1839-d2-t1_exp_DL18	0	DLAB_1839	DLAB_1839-d2-t1	diseased	Cnidaria	Hexacorallia	Scleractinia	Faviidae	Diploria	labyrinthiformis	high	USVI	experiment	no	no	no	Eukaryota	Sar	Alveolata	Dinophyceae	Suessiales	Symbiodiniaceae	Symbiodinium	A4
A4	PSTRIG_1864b-d7-tf_exp_PS23	0	PSTRIG_1864	PSTRIG_1864b-d7-tf	diseased	Cnidaria	Anthozoa	Scleractinia	Mussidae	Pseudodiploria	strigosa	high	USVI	experiment	pstr_d7	yes	disease	Eukaryota	Sar	Alveolata	Dinophyceae	Suessiales	Symbiodiniaceae	Symbiodinium	A4
A4	exp_CN6_S128	0	CNAT_1370	CNAT_1370d-t1	healthy	Cnidaria	Anthozoa	Scleractinia	Mussidae	Colpophyllia	natans	high	USVI	experiment	no	no	no	Eukaryota	Sar	Alveolata	Dinophyceae	Suessiales	Symbiodiniaceae	Symbiodinium	A4
A4	DLAB_1301-c3-tf_exp_DL11	0	DLAB_1301	DLAB_1301-c3-tf	healthy	Cnidaria	Hexacorallia	Scleractinia	Faviidae	Diploria	labyrinthiformis	high	USVI	experiment	no	no	no	Eukaryota	Sar	Alveolata	Dinophyceae	Suessiales	Symbiodiniaceae	Symbiodinium	A4
A4	exp_MC9_S150	0	MCAV_1360	MCAV_1360c-c1-tf	healthy	Cnidaria	Anthozoa	Scleractinia	Montastraeidae	Montastraea	cavernosa	moderate	USVI	experiment	mcav_c1	yes	control	Eukaryota	Sar	Alveolata	Dinophyceae	Suessiales	Symbiodiniaceae	Symbiodinium	A4
A4	exp_CN5_S120	0	CNAT_1655	CNAT_1655b-t1	healthy	Cnidaria	Anthozoa	Scleractinia	Mussidae	Colpophyllia	natans	high	USVI	experiment	no	no	no	Eukaryota	Sar	Alveolata	Dinophyceae	Suessiales	Symbiodiniaceae	Symbiodinium	A4
A4	DLAB_1301-c3-t1_exp_DL3	0	DLAB_1301	DLAB_1301-c3-t1	healthy	Cnidaria	Hexacorallia	Scleractinia	Faviidae	Diploria	labyrinthiformis	high	USVI	experiment	no	no	no	Eukaryota	Sar	Alveolata	Dinophyceae	Suessiales	Symbiodiniaceae	Symbiodinium	A4
A4	exp_SS6_S130	0	SSID_1350	SSID_1350c-t1	healthy	Cnidaria	Anthozoa	Scleractinia	Siderastreidae	Siderastrea	siderea	moderate	USVI	experiment	no	no	no	Eukaryota	Sar	Alveolata	Dinophyceae	Suessiales	Symbiodiniaceae	Symbiodinium	A4
A4	PSTRIG_1840a-c8-tf_exp_PS16	0	PSTRIG_1840	PSTRIG_1840a-c8-tf	healthy	Cnidaria	Anthozoa	Scleractinia	Mussidae	Pseudodiploria	strigosa	high	USVI	experiment	pstr_c8	yes	control	Eukaryota	Sar	Alveolata	Dinophyceae	Suessiales	Symbiodiniaceae	Symbiodinium	A4
A4	exp_CN1_S183	0	CNAT_1345	CNAT_1345d-t1	healthy	Cnidaria	Anthozoa	Scleractinia	Mussidae	Colpophyllia	natans	high	USVI	experiment	no	no	no	Eukaryota	Sar	Alveolata	Dinophyceae	Suessiales	Symbiodiniaceae	Symbiodinium	A4
A4	exp_CN13_S184	0	CNAT_1655	CNAT_1655d-c5-tf	healthy	Cnidaria	Anthozoa	Scleractinia	Mussidae	Colpophyllia	natans	high	USVI	experiment	no	no	no	Eukaryota	Sar	Alveolata	Dinophyceae	Suessiales	Symbiodiniaceae	Symbiodinium	A4
A4	PAST_1633f-t1_exp-PA8	0	PAST_1633	PAST_1633f-t1	healthy	Cnidaria	Hexacorallia	Scleractinia	Poritidae	Porites	astreoides	low	USVI	experiment	no	no	no	Eukaryota	Sar	Alveolata	Dinophyceae	Suessiales	Symbiodiniaceae	Symbiodinium	A4
A4	exp_SS13_S186	0	SSID_1613	SSID_1613b-c5-tf	healthy	Cnidaria	Anthozoa	Scleractinia	Siderastreidae	Siderastrea	siderea	moderate	USVI	experiment	no	no	no	Eukaryota	Sar	Alveolata	Dinophyceae	Suessiales	Symbiodiniaceae	Symbiodinium	A4
A4	PAST_1633b-d8-tf_exp-PA24	0	PAST_1633	PAST_1633b-d8-tf	unaffected	Cnidaria	Hexacorallia	Scleractinia	Poritidae	Porites	astreoides	low	USVI	experiment	no	no	no	Eukaryota	Sar	Alveolata	Dinophyceae	Suessiales	Symbiodiniaceae	Symbiodinium	A4
A4	exp_SS12_S178	0	SSID_1659	SSID_1659d-c4-tf	healthy	Cnidaria	Anthozoa	Scleractinia	Siderastreidae	Siderastrea	siderea	moderate	USVI	experiment	no	no	no	Eukaryota	Sar	Alveolata	Dinophyceae	Suessiales	Symbiodiniaceae	Symbiodinium	A4
A4	exp_CN11_S168	0	CNAT_1863	CNAT_1863a-c3-tf	healthy	Cnidaria	Anthozoa	Scleractinia	Mussidae	Colpophyllia	natans	high	USVI	experiment	cnat_c3	yes	control	Eukaryota	Sar	Alveolata	Dinophyceae	Suessiales	Symbiodiniaceae	Symbiodinium	A4
A4	PAST_1858a-c4-tf_exp-PA12	0	PAST_1858	PAST_1858a-c4-tf	healthy	Cnidaria	Hexacorallia	Scleractinia	Poritidae	Porites	astreoides	low	USVI	experiment	no	no	no	Eukaryota	Sar	Alveolata	Dinophyceae	Suessiales	Symbiodiniaceae	Symbiodinium	A4
A4	OANN_1364a-c7-tf_exp_OA27	0	OANN_1364	OANN_1364a-c7-tf	healthy	Cnidaria	Hexacorallia	Scleractinia	Merulinidae	Orbicella	annularis	moderate	USVI	experiment	oann_c7	yes	control	Eukaryota	Sar	Alveolata	Dinophyceae	Suessiales	Symbiodiniaceae	Symbiodinium	A4
A4	OANN_1831b-c2-tf_exp_OA22	0	OANN_1831	OANN_1831b-c2-tf	healthy	Cnidaria	Hexacorallia	Scleractinia	Merulinidae	Orbicella	annularis	moderate	USVI	experiment	oann_c2	yes	control	Eukaryota	Sar	Alveolata	Dinophyceae	Suessiales	Symbiodiniaceae	Symbiodinium	A4
A4	DLAB_1695-c7-t1_exp_DL7	0	DLAB_1695	DLAB_1695-c7-t1	healthy	Cnidaria	Hexacorallia	Scleractinia	Faviidae	Diploria	labyrinthiformis	high	USVI	experiment	no	no	no	Eukaryota	Sar	Alveolata	Dinophyceae	Suessiales	Symbiodiniaceae	Symbiodinium	A4
A4	DLAB_1312-c4-t1_exp_DL4	0	DLAB_1312	DLAB_1312-c4-t1	healthy	Cnidaria	Hexacorallia	Scleractinia	Faviidae	Diploria	labyrinthiformis	high	USVI	experiment	no	no	no	Eukaryota	Sar	Alveolata	Dinophyceae	Suessiales	Symbiodiniaceae	Symbiodinium	A4
A4	exp_CN9_S152	0	CNAT_1345	CNAT_1345a-c1-tf	healthy	Cnidaria	Anthozoa	Scleractinia	Mussidae	Colpophyllia	natans	high	USVI	experiment	no	no	no	Eukaryota	Sar	Alveolata	Dinophyceae	Suessiales	Symbiodiniaceae	Symbiodinium	A4
A4	exp_CN18_S129	0	CNAT_1661	CNAT_1661a-d2-tf	diseased	Cnidaria	Anthozoa	Scleractinia	Mussidae	Colpophyllia	natans	high	USVI	experiment	cnat_d2	yes	disease	Eukaryota	Sar	Alveolata	Dinophyceae	Suessiales	Symbiodiniaceae	Symbiodinium	A4
A4	exp_MC17_S119	0	MCAV_1360	MCAV_1360d-d1-tf	diseased	Cnidaria	Anthozoa	Scleractinia	Montastraeidae	Montastraea	cavernosa	moderate	USVI	experiment	mcav_d1	yes	disease	Eukaryota	Sar	Alveolata	Dinophyceae	Suessiales	Symbiodiniaceae	Symbiodinium	A4
A4	PSTRIG_1842b-c6-tf_exp_PS14	0	PSTRIG_1842	PSTRIG_1842b-c6-tf	healthy	Cnidaria	Anthozoa	Scleractinia	Mussidae	Pseudodiploria	strigosa	high	USVI	experiment	no	no	no	Eukaryota	Sar	Alveolata	Dinophyceae	Suessiales	Symbiodiniaceae	Symbiodinium	A4
A4	DLAB_1369-c1-tf_exp_DL9	0	DLAB_1369	DLAB_1369-c1-tf	healthy	Cnidaria	Hexacorallia	Scleractinia	Faviidae	Diploria	labyrinthiformis	high	USVI	experiment	no	no	no	Eukaryota	Sar	Alveolata	Dinophyceae	Suessiales	Symbiodiniaceae	Symbiodinium	A4
A4	PSTRIG_1864d-t1_exp_PS7	0	PSTRIG_1864	PSTRIG_1864d-t1	healthy	Cnidaria	Anthozoa	Scleractinia	Mussidae	Pseudodiploria	strigosa	high	USVI	experiment	no	no	no	Eukaryota	Sar	Alveolata	Dinophyceae	Suessiales	Symbiodiniaceae	Symbiodinium	A4
A4	exp_CN20_S145	0	CNAT_1692	CNAT_1692a-d4-tf	diseased	Cnidaria	Anthozoa	Scleractinia	Mussidae	Colpophyllia	natans	high	USVI	experiment	cnat_d4	yes	disease	Eukaryota	Sar	Alveolata	Dinophyceae	Suessiales	Symbiodiniaceae	Symbiodinium	A4
A4	DLAB_1369-c1-t1_exp_DL1	0	DLAB_1369	DLAB_1369-c1-t1	healthy	Cnidaria	Hexacorallia	Scleractinia	Faviidae	Diploria	labyrinthiformis	high	USVI	experiment	no	no	no	Eukaryota	Sar	Alveolata	Dinophyceae	Suessiales	Symbiodiniaceae	Symbiodinium	A4
A4	PSTRIG_1320a-c4-tf_exp_PS12	0	PSTRIG_1320	PSTRIG_1320a-c4-tf	healthy	Cnidaria	Anthozoa	Scleractinia	Mussidae	Pseudodiploria	strigosa	high	USVI	experiment	no	no	no	Eukaryota	Sar	Alveolata	Dinophyceae	Suessiales	Symbiodiniaceae	Symbiodinium	A4
A4	exp_MC10_S158	0	MCAV_1379	MCAV_1379e-c2-tf	healthy	Cnidaria	Anthozoa	Scleractinia	Montastraeidae	Montastraea	cavernosa	moderate	USVI	experiment	no	no	no	Eukaryota	Sar	Alveolata	Dinophyceae	Suessiales	Symbiodiniaceae	Symbiodinium	A4
A4	DLAB_1312-c4-tf_exp_DL12	0	DLAB_1312	DLAB_1312-c4-tf	healthy	Cnidaria	Hexacorallia	Scleractinia	Faviidae	Diploria	labyrinthiformis	high	USVI	experiment	no	no	no	Eukaryota	Sar	Alveolata	Dinophyceae	Suessiales	Symbiodiniaceae	Symbiodinium	A4
A4	DLAB_1322-d4-t1_exp_DL20	0	DLAB_1322	DLAB_1322-d4-t1	diseased	Cnidaria	Hexacorallia	Scleractinia	Faviidae	Diploria	labyrinthiformis	high	USVI	experiment	no	no	no	Eukaryota	Sar	Alveolata	Dinophyceae	Suessiales	Symbiodiniaceae	Symbiodinium	A4
A4	PSTRIG_1840b-d8-tf_exp_PS24	0	PSTRIG_1840	PSTRIG_1840b-d8-tf	diseased	Cnidaria	Anthozoa	Scleractinia	Mussidae	Pseudodiploria	strigosa	high	USVI	experiment	no	no	no	Eukaryota	Sar	Alveolata	Dinophyceae	Suessiales	Symbiodiniaceae	Symbiodinium	A4
A4	exp_SS15_S107	0	SSID_1654	SSID_1654b-c7-tf	healthy	Cnidaria	Anthozoa	Scleractinia	Siderastreidae	Siderastrea	siderea	moderate	USVI	experiment	no	no	no	Eukaryota	Sar	Alveolata	Dinophyceae	Suessiales	Symbiodiniaceae	Symbiodinium	A4
A4	DLAB_1694-d5-tf_exp_DL29	0	DLAB_1694	DLAB_1694-d5-tf	diseased	Cnidaria	Hexacorallia	Scleractinia	Faviidae	Diploria	labyrinthiformis	high	USVI	experiment	no	no	no	Eukaryota	Sar	Alveolata	Dinophyceae	Suessiales	Symbiodiniaceae	Symbiodinium	A4
A4	PAST_2186b-c6-tf_exp-PA14	0	PAST_2186	PAST_2186b-c6-tf	healthy	Cnidaria	Hexacorallia	Scleractinia	Poritidae	Porites	astreoides	low	USVI	experiment	past_c6	yes	control	Eukaryota	Sar	Alveolata	Dinophyceae	Suessiales	Symbiodiniaceae	Symbiodinium	A4
A4	PSTRIG_1870a-c1-tf_exp_PS9	0	PSTRIG_1870	PSTRIG_1870a-c1-tf	healthy	Cnidaria	Anthozoa	Scleractinia	Mussidae	Pseudodiploria	strigosa	high	USVI	experiment	no	no	no	Eukaryota	Sar	Alveolata	Dinophyceae	Suessiales	Symbiodiniaceae	Symbiodinium	A4
A4	exp_CN8_S144	0	CNAT_1848	CNAT_1848d-t1	healthy	Cnidaria	Anthozoa	Scleractinia	Mussidae	Colpophyllia	natans	high	USVI	experiment	no	no	no	Eukaryota	Sar	Alveolata	Dinophyceae	Suessiales	Symbiodiniaceae	Symbiodinium	A4
A4	exp_MC16_S111	0	MCAV_1363	MCAV_1363a-c8-tf	healthy	Cnidaria	Anthozoa	Scleractinia	Montastraeidae	Montastraea	cavernosa	moderate	USVI	experiment	mcav_c8	yes	control	Eukaryota	Sar	Alveolata	Dinophyceae	Suessiales	Symbiodiniaceae	Symbiodinium	A4
A4	exp_CN7_S136	0	CNAT_1833	CNAT_1833c-t1	healthy	Cnidaria	Anthozoa	Scleractinia	Mussidae	Colpophyllia	natans	high	USVI	experiment	no	no	no	Eukaryota	Sar	Alveolata	Dinophyceae	Suessiales	Symbiodiniaceae	Symbiodinium	A4
A4	DLAB_1302-d8-t1_exp_DL24	0	DLAB_1302	DLAB_1302-d8-t1	diseased	Cnidaria	Hexacorallia	Scleractinia	Faviidae	Diploria	labyrinthiformis	high	USVI	experiment	no	no	no	Eukaryota	Sar	Alveolata	Dinophyceae	Suessiales	Symbiodiniaceae	Symbiodinium	A4
A4	exp_OA18_S173	0	OANN_1835	OANN_1835c_t1	healthy	Cnidaria	Hexacorallia	Scleractinia	Merulinidae	Orbicella	annularis	moderate	USVI	experiment	no	no	no	Eukaryota	Sar	Alveolata	Dinophyceae	Suessiales	Symbiodiniaceae	Symbiodinium	A4
A4	exp_SS17_S123	0	SSID_1319	SSID_1319h-d1-tf	diseased	Cnidaria	Anthozoa	Scleractinia	Siderastreidae	Siderastrea	siderea	moderate	USVI	experiment	no	no	no	Eukaryota	Sar	Alveolata	Dinophyceae	Suessiales	Symbiodiniaceae	Symbiodinium	A4
A4	PSTRIG_1840e-t1_exp_PS8	0	PSTRIG_1840	PSTRIG_1840e-t1	healthy	Cnidaria	Anthozoa	Scleractinia	Mussidae	Pseudodiploria	strigosa	high	USVI	experiment	no	no	no	Eukaryota	Sar	Alveolata	Dinophyceae	Suessiales	Symbiodiniaceae	Symbiodinium	A4
A4	PSTRIG_1870b-t1_exp_PS1	0	PSTRIG_1870	PSTRIG_1870b-t1	healthy	Cnidaria	Anthozoa	Scleractinia	Mussidae	Pseudodiploria	strigosa	high	USVI	experiment	no	no	no	Eukaryota	Sar	Alveolata	Dinophyceae	Suessiales	Symbiodiniaceae	Symbiodinium	A4
A4	OANN_1342A-t1_exp_OA20	0	OANN_1342	OANN_1342A-t1	healthy	Cnidaria	Hexacorallia	Scleractinia	Merulinidae	Orbicella	annularis	moderate	USVI	experiment	no	no	no	Eukaryota	Sar	Alveolata	Dinophyceae	Suessiales	Symbiodiniaceae	Symbiodinium	A4
A4	PAST_2186d-t1_exp-PA6	0	PAST_2186	PAST_2186d-t1	healthy	Cnidaria	Hexacorallia	Scleractinia	Poritidae	Porites	astreoides	low	USVI	experiment	no	no	no	Eukaryota	Sar	Alveolata	Dinophyceae	Suessiales	Symbiodiniaceae	Symbiodinium	A4
A4	OANN_1831a-d2-tf_exp_OA30	0	OANN_1831	OANN_1831a-d2-tf	diseased	Cnidaria	Hexacorallia	Scleractinia	Merulinidae	Orbicella	annularis	moderate	USVI	experiment	no	no	no	Eukaryota	Sar	Alveolata	Dinophyceae	Suessiales	Symbiodiniaceae	Symbiodinium	A4
A4	OANN_1835b-c6-tf_exp_OA26	0	OANN_1835	OANN_1835b-c6-tf	healthy	Cnidaria	Hexacorallia	Scleractinia	Merulinidae	Orbicella	annularis	moderate	USVI	experiment	oann_c6	yes	control	Eukaryota	Sar	Alveolata	Dinophyceae	Suessiales	Symbiodiniaceae	Symbiodinium	A4
A4	exp-PA1_S148	0	PAST_1681	PAST_1681d-t1	healthy	Cnidaria	Hexacorallia	Scleractinia	Poritidae	Porites	astreoides	low	USVI	experiment	no	no	no	Eukaryota	Sar	Alveolata	Dinophyceae	Suessiales	Symbiodiniaceae	Symbiodinium	A4
A4	DLAB_1313-c2-tf_exp_DL10	0	DLAB_1313	DLAB_1313-c2-tf	healthy	Cnidaria	Hexacorallia	Scleractinia	Faviidae	Diploria	labyrinthiformis	high	USVI	experiment	no	no	no	Eukaryota	Sar	Alveolata	Dinophyceae	Suessiales	Symbiodiniaceae	Symbiodinium	A4
A4	exp_CN21_S153	0	CNAT_1655	CNAT_1655a-d5-tf	diseased	Cnidaria	Anthozoa	Scleractinia	Mussidae	Colpophyllia	natans	high	USVI	experiment	no	no	no	Eukaryota	Sar	Alveolata	Dinophyceae	Suessiales	Symbiodiniaceae	Symbiodinium	A4
A4	exp_CN12_S176	0	CNAT_1692	CNAT_1692b-c4-tf	healthy	Cnidaria	Anthozoa	Scleractinia	Mussidae	Colpophyllia	natans	high	USVI	experiment	cnat_c4	yes	control	Eukaryota	Sar	Alveolata	Dinophyceae	Suessiales	Symbiodiniaceae	Symbiodinium	A4
A4	exp_SS18_S131	0	SSID_2199	SSID_2199d-d2-tf	diseased	Cnidaria	Anthozoa	Scleractinia	Siderastreidae	Siderastrea	siderea	moderate	USVI	experiment	no	no	no	Eukaryota	Sar	Alveolata	Dinophyceae	Suessiales	Symbiodiniaceae	Symbiodinium	A4
A4	exp_CN24_S177	0	CNAT_1848	CNAT_1848a-d8-tf	diseased	Cnidaria	Anthozoa	Scleractinia	Mussidae	Colpophyllia	natans	high	USVI	experiment	cnat_d8	yes	disease	Eukaryota	Sar	Alveolata	Dinophyceae	Suessiales	Symbiodiniaceae	Symbiodinium	A4
A4	PSTRIG_1870d-d1-tf_exp_PS17	0	PSTRIG_1870	PSTRIG_1870d-d1-tf	diseased	Cnidaria	Anthozoa	Scleractinia	Mussidae	Pseudodiploria	strigosa	high	USVI	experiment	no	no	no	Eukaryota	Sar	Alveolata	Dinophyceae	Suessiales	Symbiodiniaceae	Symbiodinium	A4
A4	exp_MC23_S167	0	MCAV_1669	MCAV_1669a-d7-tf	unaffected	Cnidaria	Anthozoa	Scleractinia	Montastraeidae	Montastraea	cavernosa	moderate	USVI	experiment	no	no	no	Eukaryota	Sar	Alveolata	Dinophyceae	Suessiales	Symbiodiniaceae	Symbiodinium	A4
A4	exp_SS7_S138	0	SSID_1654	SSID_1654d-t1	healthy	Cnidaria	Anthozoa	Scleractinia	Siderastreidae	Siderastrea	siderea	moderate	USVI	experiment	no	no	no	Eukaryota	Sar	Alveolata	Dinophyceae	Suessiales	Symbiodiniaceae	Symbiodinium	A4
A4	exp_MC1_S181	0	MCAV_1360	MCAV_1360d-t1	healthy	Cnidaria	Anthozoa	Scleractinia	Montastraeidae	Montastraea	cavernosa	moderate	USVI	experiment	no	no	no	Eukaryota	Sar	Alveolata	Dinophyceae	Suessiales	Symbiodiniaceae	Symbiodinium	A4
A4	exp_CN10_S160	0	CNAT_1661	CNAT_1661b-c2-tf	healthy	Cnidaria	Anthozoa	Scleractinia	Mussidae	Colpophyllia	natans	high	USVI	experiment	cnat_c2	yes	control	Eukaryota	Sar	Alveolata	Dinophyceae	Suessiales	Symbiodiniaceae	Symbiodinium	A4
A4	exp_CN14_S192	0	CNAT_1370	CNAT_1370b-c6-tf	healthy	Cnidaria	Anthozoa	Scleractinia	Mussidae	Colpophyllia	natans	high	USVI	experiment	cnat_c6	yes	control	Eukaryota	Sar	Alveolata	Dinophyceae	Suessiales	Symbiodiniaceae	Symbiodinium	A4
A4	PAST_1666b-c5-tf_exp-PA13	0	PAST_1666	PAST_1666b-c5-tf	healthy	Cnidaria	Hexacorallia	Scleractinia	Poritidae	Porites	astreoides	low	USVI	experiment	past_c5	yes	control	Eukaryota	Sar	Alveolata	Dinophyceae	Suessiales	Symbiodiniaceae	Symbiodinium	A4
A4	exp_SS19_S139	0	SSID_1339	SSID_1339a-d3-tf	diseased	Cnidaria	Anthozoa	Scleractinia	Siderastreidae	Siderastrea	siderea	moderate	USVI	experiment	no	no	no	Eukaryota	Sar	Alveolata	Dinophyceae	Suessiales	Symbiodiniaceae	Symbiodinium	A4
A4	exp-PA7_S101	0	PAST_1827	PAST_1827ca-t1	healthy	Cnidaria	Hexacorallia	Scleractinia	Poritidae	Porites	astreoides	low	USVI	experiment	no	no	no	Eukaryota	Sar	Alveolata	Dinophyceae	Suessiales	Symbiodiniaceae	Symbiodinium	A4
A4	PSTRIG_1320f-t1_exp_PS4	0	PSTRIG_1320	PSTRIG_1320f-t1	healthy	Cnidaria	Anthozoa	Scleractinia	Mussidae	Pseudodiploria	strigosa	high	USVI	experiment	no	no	no	Eukaryota	Sar	Alveolata	Dinophyceae	Suessiales	Symbiodiniaceae	Symbiodinium	A4
A4	exp_MC24_S175	0	MCAV_1363	MCAV_1363b-d8-tf	unaffected	Cnidaria	Anthozoa	Scleractinia	Montastraeidae	Montastraea	cavernosa	moderate	USVI	experiment	mcav_d8	yes	disease	Eukaryota	Sar	Alveolata	Dinophyceae	Suessiales	Symbiodiniaceae	Symbiodinium	A4
A4	PSTRIG_1320b-d4-tf_exp_PS20	0	PSTRIG_1320	PSTRIG_1320b-d4-tf	diseased	Cnidaria	Anthozoa	Scleractinia	Mussidae	Pseudodiploria	strigosa	high	USVI	experiment	no	no	no	Eukaryota	Sar	Alveolata	Dinophyceae	Suessiales	Symbiodiniaceae	Symbiodinium	A4
A4	exp_MC11_S166	0	MCAV_1356	MCAV_1356d-c3-tf	healthy	Cnidaria	Anthozoa	Scleractinia	Montastraeidae	Montastraea	cavernosa	moderate	USVI	experiment	mcav_c3	yes	control	Eukaryota	Sar	Alveolata	Dinophyceae	Suessiales	Symbiodiniaceae	Symbiodinium	A4
A4	OANN_1831c-t1_exp_OA14	0	OANN_1831	OANN_1831c-t1	healthy	Cnidaria	Hexacorallia	Scleractinia	Merulinidae	Orbicella	annularis	moderate	USVI	experiment	no	no	no	Eukaryota	Sar	Alveolata	Dinophyceae	Suessiales	Symbiodiniaceae	Symbiodinium	A4
A4	PSTRIG_1326e-c2-tf_exp_PS10	0	PSTRIG_1326	PSTRIG_1326e-c2-tf	healthy	Cnidaria	Anthozoa	Scleractinia	Mussidae	Pseudodiploria	strigosa	high	USVI	experiment	no	no	no	Eukaryota	Sar	Alveolata	Dinophyceae	Suessiales	Symbiodiniaceae	Symbiodinium	A4
A4	PAST_1295c-t1_exp-PA3	0	PAST_1295	PAST_1295c-t1	healthy	Cnidaria	Hexacorallia	Scleractinia	Poritidae	Porites	astreoides	low	USVI	experiment	no	no	no	Eukaryota	Sar	Alveolata	Dinophyceae	Suessiales	Symbiodiniaceae	Symbiodinium	A4
A4	exp_CN15_S105	0	CNAT_1833	CNAT_1833a-c7-tf	healthy	Cnidaria	Anthozoa	Scleractinia	Mussidae	Colpophyllia	natans	high	USVI	experiment	no	no	no	Eukaryota	Sar	Alveolata	Dinophyceae	Suessiales	Symbiodiniaceae	Symbiodinium	A4
A4	exp_CN19_S137	0	CNAT_1863	CNAT_1863nl-d3-tf	diseased	Cnidaria	Anthozoa	Scleractinia	Mussidae	Colpophyllia	natans	high	USVI	experiment	cnat_d3	yes	disease	Eukaryota	Sar	Alveolata	Dinophyceae	Suessiales	Symbiodiniaceae	Symbiodinium	A4
A4	exp_MC18_S127	0	MCAV_1379	MCAV_1379c-d2-tf	unaffected	Cnidaria	Anthozoa	Scleractinia	Montastraeidae	Montastraea	cavernosa	moderate	USVI	experiment	mcav_d2	yes	disease	Eukaryota	Sar	Alveolata	Dinophyceae	Suessiales	Symbiodiniaceae	Symbiodinium	A4
A4	PSTRIG_1842c-t1_exp_PS6	0	PSTRIG_1842	PSTRIG_1842c-t1	healthy	Cnidaria	Anthozoa	Scleractinia	Mussidae	Pseudodiploria	strigosa	high	USVI	experiment	no	no	no	Eukaryota	Sar	Alveolata	Dinophyceae	Suessiales	Symbiodiniaceae	Symbiodinium	A4
A4	DLAB_1390-d1-t1_exp_DL17	0	DLAB_1390	DLAB_1390-d1-t1	diseased	Cnidaria	Hexacorallia	Scleractinia	Faviidae	Diploria	labyrinthiformis	high	USVI	experiment	no	no	no	Eukaryota	Sar	Alveolata	Dinophyceae	Suessiales	Symbiodiniaceae	Symbiodinium	A4
A4	exp_MC3_S102	0	MCAV_1356	MCAV_1356b-t1	healthy	Cnidaria	Anthozoa	Scleractinia	Montastraeidae	Montastraea	cavernosa	moderate	USVI	experiment	no	no	no	Eukaryota	Sar	Alveolata	Dinophyceae	Suessiales	Symbiodiniaceae	Symbiodinium	A4
A4	PSTRIG_1347b-c5-tf_exp_PS13	0	PSTRIG_1347	PSTRIG_1347b-c5-tf	healthy	Cnidaria	Anthozoa	Scleractinia	Mussidae	Pseudodiploria	strigosa	high	USVI	experiment	pstr_c5	yes	control	Eukaryota	Sar	Alveolata	Dinophyceae	Suessiales	Symbiodiniaceae	Symbiodinium	A4
A4	PAST_1295e-c3-tf_exp-PA11	0	PAST_1295	PAST_1295e-c3-tf	healthy	Cnidaria	Hexacorallia	Scleractinia	Poritidae	Porites	astreoides	low	USVI	experiment	no	no	no	Eukaryota	Sar	Alveolata	Dinophyceae	Suessiales	Symbiodiniaceae	Symbiodinium	A4
A4	exp_SS1_S185	0	SSID_1319	SSID_1319d-t1	healthy	Cnidaria	Anthozoa	Scleractinia	Siderastreidae	Siderastrea	siderea	moderate	USVI	experiment	no	no	no	Eukaryota	Sar	Alveolata	Dinophyceae	Suessiales	Symbiodiniaceae	Symbiodinium	A4
A4	DLAB_1323-c6-tf_exp_DL14	0	DLAB_1323	DLAB_1323-c6-tf	healthy	Cnidaria	Hexacorallia	Scleractinia	Faviidae	Diploria	labyrinthiformis	high	USVI	experiment	no	no	no	Eukaryota	Sar	Alveolata	Dinophyceae	Suessiales	Symbiodiniaceae	Symbiodinium	A4
A4	DLAB_1313-c2-t1_exp_DL2	0	DLAB_1313	DLAB_1313-c2-t1	healthy	Cnidaria	Hexacorallia	Scleractinia	Faviidae	Diploria	labyrinthiformis	high	USVI	experiment	no	no	no	Eukaryota	Sar	Alveolata	Dinophyceae	Suessiales	Symbiodiniaceae	Symbiodinium	A4
A4	DLAB_1323-c6-t1_exp_DL6	0	DLAB_1323	DLAB_1323-c6-t1	healthy	Cnidaria	Hexacorallia	Scleractinia	Faviidae	Diploria	labyrinthiformis	high	USVI	experiment	no	no	no	Eukaryota	Sar	Alveolata	Dinophyceae	Suessiales	Symbiodiniaceae	Symbiodinium	A4
A4	DLAB_1365-c5-tf_exp_DL13	0	DLAB_1365	DLAB_1365-c5-tf	healthy	Cnidaria	Hexacorallia	Scleractinia	Faviidae	Diploria	labyrinthiformis	high	USVI	experiment	no	no	no	Eukaryota	Sar	Alveolata	Dinophyceae	Suessiales	Symbiodiniaceae	Symbiodinium	A4
A4	exp_MC19_S135	0	MCAV_1356	MCAV_1356e-d3-tf	diseased	Cnidaria	Anthozoa	Scleractinia	Montastraeidae	Montastraea	cavernosa	moderate	USVI	experiment	mcav_d3	yes	disease	Eukaryota	Sar	Alveolata	Dinophyceae	Suessiales	Symbiodiniaceae	Symbiodinium	A4
A4	exp_MC22_S159	0	MCAV_1338	MCAV_1338e-d6-tf	diseased	Cnidaria	Anthozoa	Scleractinia	Montastraeidae	Montastraea	cavernosa	moderate	USVI	experiment	mcav_d7	yes	disease	Eukaryota	Sar	Alveolata	Dinophyceae	Suessiales	Symbiodiniaceae	Symbiodinium	A4
A4	DLAB_1650-d7-t1_exp_DL23	0	DLAB_1650	DLAB_1650-d7-t1	diseased	Cnidaria	Hexacorallia	Scleractinia	Faviidae	Diploria	labyrinthiformis	high	USVI	experiment	no	no	no	Eukaryota	Sar	Alveolata	Dinophyceae	Suessiales	Symbiodiniaceae	Symbiodinium	A4
A4	exp_MC4_S110	0	MCAV_1226	MCAV_1226e-t1	healthy	Cnidaria	Anthozoa	Scleractinia	Montastraeidae	Montastraea	cavernosa	moderate	USVI	experiment	no	no	no	Eukaryota	Sar	Alveolata	Dinophyceae	Suessiales	Symbiodiniaceae	Symbiodinium	A4
A4	PSTRIG_1326a-t1_exp_PS2	0	PSTRIG_1326	PSTRIG_1326a-t1	healthy	Cnidaria	Anthozoa	Scleractinia	Mussidae	Pseudodiploria	strigosa	high	USVI	experiment	no	no	no	Eukaryota	Sar	Alveolata	Dinophyceae	Suessiales	Symbiodiniaceae	Symbiodinium	A4
A4	PAST_1304e-d2-tf_exp-PA18	0	PAST_1304	PAST_1304e-d2-tf	diseased	Cnidaria	Hexacorallia	Scleractinia	Poritidae	Porites	astreoides	low	USVI	experiment	past_d2	yes	disease	Eukaryota	Sar	Alveolata	Dinophyceae	Suessiales	Symbiodiniaceae	Symbiodinium	A4
A4	exp_CN4_S112	0	CNAT_1692	CNAT_1692d-t1	healthy	Cnidaria	Anthozoa	Scleractinia	Mussidae	Colpophyllia	natans	high	USVI	experiment	no	no	no	Eukaryota	Sar	Alveolata	Dinophyceae	Suessiales	Symbiodiniaceae	Symbiodinium	A4
A4	DLAB_1335-c8-t1_exp_DL8	0	DLAB_1335	DLAB_1335-c8-t1	healthy	Cnidaria	Hexacorallia	Scleractinia	Faviidae	Diploria	labyrinthiformis	high	USVI	experiment	no	no	no	Eukaryota	Sar	Alveolata	Dinophyceae	Suessiales	Symbiodiniaceae	Symbiodinium	A4
A4	PSTRIG_1842a-d6-tf_exp_PS22	0	PSTRIG_1842	PSTRIG_1842a-d6-tf	unaffected	Cnidaria	Anthozoa	Scleractinia	Mussidae	Pseudodiploria	strigosa	high	USVI	experiment	no	no	no	Eukaryota	Sar	Alveolata	Dinophyceae	Suessiales	Symbiodiniaceae	Symbiodinium	A4
A4	OANN_1338b-t1_exp_OA17	0	OANN_1338	OANN_1338b-t1	healthy	Cnidaria	Hexacorallia	Scleractinia	Merulinidae	Orbicella	annularis	moderate	USVI	experiment	no	no	no	Eukaryota	Sar	Alveolata	Dinophyceae	Suessiales	Symbiodiniaceae	Symbiodinium	A4
A4	exp_SS21_S155	0	SSID_1613	SSID_1613a-d5-tf	diseased	Cnidaria	Anthozoa	Scleractinia	Siderastreidae	Siderastrea	siderea	moderate	USVI	experiment	no	no	no	Eukaryota	Sar	Alveolata	Dinophyceae	Suessiales	Symbiodiniaceae	Symbiodinium	A4
A4	OANN_1338a-c5-tf_exp_OA25	0	OANN_1338	OANN_1338a-c5-tf	healthy	Cnidaria	Hexacorallia	Scleractinia	Merulinidae	Orbicella	annularis	moderate	USVI	experiment	no	no	no	Eukaryota	Sar	Alveolata	Dinophyceae	Suessiales	Symbiodiniaceae	Symbiodinium	A4
A4	exp_MC6_S126	0	MCAV_1368	MCAV_1368c-t1	healthy	Cnidaria	Anthozoa	Scleractinia	Montastraeidae	Montastraea	cavernosa	moderate	USVI	experiment	no	no	no	Eukaryota	Sar	Alveolata	Dinophyceae	Suessiales	Symbiodiniaceae	Symbiodinium	A4
A4	DLAB_1650-d7-tf_exp_DL31	0	DLAB_1650	DLAB_1650-d7-tf	diseased	Cnidaria	Hexacorallia	Scleractinia	Faviidae	Diploria	labyrinthiformis	high	USVI	experiment	no	no	no	Eukaryota	Sar	Alveolata	Dinophyceae	Suessiales	Symbiodiniaceae	Symbiodinium	A4
A4	exp_MC5_S118	0	MCAV_1662	MCAV_1662a-t1	healthy	Cnidaria	Anthozoa	Scleractinia	Montastraeidae	Montastraea	cavernosa	moderate	USVI	experiment	no	no	no	Eukaryota	Sar	Alveolata	Dinophyceae	Suessiales	Symbiodiniaceae	Symbiodinium	A4
A4	OANN_1835c-t1_exp_OA18	0	OANN_1835	OANN_1835c-t1	healthy	Cnidaria	Hexacorallia	Scleractinia	Merulinidae	Orbicella	annularis	moderate	USVI	experiment	no	no	no	Eukaryota	Sar	Alveolata	Dinophyceae	Suessiales	Symbiodiniaceae	Symbiodinium	A4
A4	exp-PA10_S132	0	PAST_1304	PAST_1304g-c2-tf	healthy	Cnidaria	Hexacorallia	Scleractinia	Poritidae	Porites	astreoides	low	USVI	experiment	no	no	no	Eukaryota	Sar	Alveolata	Dinophyceae	Suessiales	Symbiodiniaceae	Symbiodinium	A4
A4	DLAB_1314-d6-t1_exp_DL22	0	DLAB_1314	DLAB_1314-d6-t1	diseased	Cnidaria	Hexacorallia	Scleractinia	Faviidae	Diploria	labyrinthiformis	high	USVI	experiment	no	no	no	Eukaryota	Sar	Alveolata	Dinophyceae	Suessiales	Symbiodiniaceae	Symbiodinium	A4
A4	exp_CN22_S161	0	CNAT_1370	CNAT_1370a-d6-tf	diseased	Cnidaria	Anthozoa	Scleractinia	Mussidae	Colpophyllia	natans	high	USVI	experiment	cnat_d6	yes	disease	Eukaryota	Sar	Alveolata	Dinophyceae	Suessiales	Symbiodiniaceae	Symbiodinium	A4
A4	exp_MC13_S182	0	MCAV_1662	MCAV_1662d-c5-tf	healthy	Cnidaria	Anthozoa	Scleractinia	Montastraeidae	Montastraea	cavernosa	moderate	USVI	experiment	mcav_c5	yes	control	Eukaryota	Sar	Alveolata	Dinophyceae	Suessiales	Symbiodiniaceae	Symbiodinium	A4
A4	OANN_1338c-d5-tf_exp_OA33	0	OANN_1338	OANN_1338c-d5-tf	diseased	Cnidaria	Hexacorallia	Scleractinia	Merulinidae	Orbicella	annularis	moderate	USVI	experiment	no	no	no	Eukaryota	Sar	Alveolata	Dinophyceae	Suessiales	Symbiodiniaceae	Symbiodinium	A4
A4	exp_CN3_S104	0	CNAT_1863	CNAT_1863h-t1	healthy	Cnidaria	Anthozoa	Scleractinia	Mussidae	Colpophyllia	natans	high	USVI	experiment	no	no	no	Eukaryota	Sar	Alveolata	Dinophyceae	Suessiales	Symbiodiniaceae	Symbiodinium	A4
A4	exp_SS9_S154	0	SSID_1319	SSID_1319a-c1-tf	healthy	Cnidaria	Anthozoa	Scleractinia	Siderastreidae	Siderastrea	siderea	moderate	USVI	experiment	no	no	no	Eukaryota	Sar	Alveolata	Dinophyceae	Suessiales	Symbiodiniaceae	Symbiodinium	A4
A4	PSTRIG_1347a-d5-tf_exp_PS21	0	PSTRIG_1347	PSTRIG_1347a-d5-tf	diseased	Cnidaria	Anthozoa	Scleractinia	Mussidae	Pseudodiploria	strigosa	high	USVI	experiment	pstr_d5	yes	disease	Eukaryota	Sar	Alveolata	Dinophyceae	Suessiales	Symbiodiniaceae	Symbiodinium	A4
A4	exp_SS8_S146	0	SSID_1826	SSID_1826a-t1	healthy	Cnidaria	Anthozoa	Scleractinia	Siderastreidae	Siderastrea	siderea	moderate	USVI	experiment	no	no	no	Eukaryota	Sar	Alveolata	Dinophyceae	Suessiales	Symbiodiniaceae	Symbiodinium	A4
A4	exp_CN16_S113	0	CNAT_1848	CNAT_1848b-c8-tf	healthy	Cnidaria	Anthozoa	Scleractinia	Mussidae	Colpophyllia	natans	high	USVI	experiment	cnat_c8	yes	control	Eukaryota	Sar	Alveolata	Dinophyceae	Suessiales	Symbiodiniaceae	Symbiodinium	A4
A4	exp_CN2_S191	0	CNAT_1661	CNAT_1661e-t1	healthy	Cnidaria	Anthozoa	Scleractinia	Mussidae	Colpophyllia	natans	high	USVI	experiment	no	no	no	Eukaryota	Sar	Alveolata	Dinophyceae	Suessiales	Symbiodiniaceae	Symbiodinium	A4
A4	exp-PA2_S157	0	PAST_1304	PAST_1304d-t1	healthy	Cnidaria	Hexacorallia	Scleractinia	Poritidae	Porites	astreoides	low	USVI	experiment	no	no	no	Eukaryota	Sar	Alveolata	Dinophyceae	Suessiales	Symbiodiniaceae	Symbiodinium	A4
A4	PAST_1666c-d5-tf_exp-PA21	0	PAST_1666	PAST_1666c-d5-tf	diseased	Cnidaria	Hexacorallia	Scleractinia	Poritidae	Porites	astreoides	low	USVI	experiment	past_d5	yes	disease	Eukaryota	Sar	Alveolata	Dinophyceae	Suessiales	Symbiodiniaceae	Symbiodinium	A4
A4	exp_SS2_S193	0	SSID_2199	SSID_2199c-t1	healthy	Cnidaria	Anthozoa	Scleractinia	Siderastreidae	Siderastrea	siderea	moderate	USVI	experiment	no	no	no	Eukaryota	Sar	Alveolata	Dinophyceae	Suessiales	Symbiodiniaceae	Symbiodinium	A4
A4	OANN_1305a-c3-tf_exp_OA23	0	OANN_1305	OANN_1305a-c3-tf	healthy	Cnidaria	Hexacorallia	Scleractinia	Merulinidae	Orbicella	annularis	moderate	USVI	experiment	oann_c3	yes	control	Eukaryota	Sar	Alveolata	Dinophyceae	Suessiales	Symbiodiniaceae	Symbiodinium	A4
A4	PSTRIG_1347e-t1_exp_PS5	0	PSTRIG_1347	PSTRIG_1347e-t1	healthy	Cnidaria	Anthozoa	Scleractinia	Mussidae	Pseudodiploria	strigosa	high	USVI	experiment	no	no	no	Eukaryota	Sar	Alveolata	Dinophyceae	Suessiales	Symbiodiniaceae	Symbiodinium	A4
A4	DLAB_1365-c5-t1_exp_DL5	0	DLAB_1365	DLAB_1365-c5-t1	healthy	Cnidaria	Hexacorallia	Scleractinia	Faviidae	Diploria	labyrinthiformis	high	USVI	experiment	no	no	no	Eukaryota	Sar	Alveolata	Dinophyceae	Suessiales	Symbiodiniaceae	Symbiodinium	A4
A4	exp_SS10_S162	0	SSID_2199	SSID_2199e-c2-tf	healthy	Cnidaria	Anthozoa	Scleractinia	Siderastreidae	Siderastrea	siderea	moderate	USVI	experiment	no	no	no	Eukaryota	Sar	Alveolata	Dinophyceae	Suessiales	Symbiodiniaceae	Symbiodinium	A4
A4	exp_MC12_S174	0	MCAV_1226	MCAV_1226b-c4-tf	healthy	Cnidaria	Anthozoa	Scleractinia	Montastraeidae	Montastraea	cavernosa	moderate	USVI	experiment	no	no	no	Eukaryota	Sar	Alveolata	Dinophyceae	Suessiales	Symbiodiniaceae	Symbiodinium	A4
A4	exp_SS22_S163	0	SSID_1350	SSID_1350g-d6-tf	diseased	Cnidaria	Anthozoa	Scleractinia	Siderastreidae	Siderastrea	siderea	moderate	USVI	experiment	no	no	no	Eukaryota	Sar	Alveolata	Dinophyceae	Suessiales	Symbiodiniaceae	Symbiodinium	A4
A4	OANN_1305e-t1_exp_OA15	0	OANN_1305	OANN_1305e-t1	healthy	Cnidaria	Hexacorallia	Scleractinia	Merulinidae	Orbicella	annularis	moderate	USVI	experiment	no	no	no	Eukaryota	Sar	Alveolata	Dinophyceae	Suessiales	Symbiodiniaceae	Symbiodinium	A4
A4	PAST_1295d-d3-tf_exp-PA19	0	PAST_1295	PAST_1295d-d3-tf	diseased	Cnidaria	Hexacorallia	Scleractinia	Poritidae	Porites	astreoides	low	USVI	experiment	past_d3	yes	disease	Eukaryota	Sar	Alveolata	Dinophyceae	Suessiales	Symbiodiniaceae	Symbiodinium	A4
A4	exp_MC2_S189	0	MCAV_1379	MCAV_1379e-t1	healthy	Cnidaria	Anthozoa	Scleractinia	Montastraeidae	Montastraea	cavernosa	moderate	USVI	experiment	no	no	no	Eukaryota	Sar	Alveolata	Dinophyceae	Suessiales	Symbiodiniaceae	Symbiodinium	A4
A4	exp-PA4_S180	0	PAST_1858	PAST_1858b-t1	healthy	Cnidaria	Hexacorallia	Scleractinia	Poritidae	Porites	astreoides	low	USVI	experiment	no	no	no	Eukaryota	Sar	Alveolata	Dinophyceae	Suessiales	Symbiodiniaceae	Symbiodinium	A4
A4	exp_SS20_S147	0	SSID_1659	SSID_1659e-d4-tf	unaffected	Cnidaria	Anthozoa	Scleractinia	Siderastreidae	Siderastrea	siderea	moderate	USVI	experiment	no	no	no	Eukaryota	Sar	Alveolata	Dinophyceae	Suessiales	Symbiodiniaceae	Symbiodinium	A4
A4	PSTRIG_1864a-c7-tf_exp_PS15	0	PSTRIG_1864	PSTRIG_1864a-c7-tf	healthy	Cnidaria	Anthozoa	Scleractinia	Mussidae	Pseudodiploria	strigosa	high	USVI	experiment	pstr_c7	yes	control	Eukaryota	Sar	Alveolata	Dinophyceae	Suessiales	Symbiodiniaceae	Symbiodinium	A4
A4	exp_CN23_S169	0	CNAT_1833	CNAT_1833d-d7-tf	diseased	Cnidaria	Anthozoa	Scleractinia	Mussidae	Colpophyllia	natans	high	USVI	experiment	no	no	no	Eukaryota	Sar	Alveolata	Dinophyceae	Suessiales	Symbiodiniaceae	Symbiodinium	A4
A4	exp_SS24_S179	0	SSID_1826	SSID_1826c-d8-tf	diseased	Cnidaria	Anthozoa	Scleractinia	Siderastreidae	Siderastrea	siderea	moderate	USVI	experiment	no	no	no	Eukaryota	Sar	Alveolata	Dinophyceae	Suessiales	Symbiodiniaceae	Symbiodinium	A4
A4	exp_MC14_S190	0	MCAV_1368	MCAV_1368a-c6-tf	healthy	Cnidaria	Anthozoa	Scleractinia	Montastraeidae	Montastraea	cavernosa	moderate	USVI	experiment	mcav_c6	yes	control	Eukaryota	Sar	Alveolata	Dinophyceae	Suessiales	Symbiodiniaceae	Symbiodinium	A4
A4	exp_SS11_S170	0	SSID_1339	SSID_1339c-c3-tf	healthy	Cnidaria	Anthozoa	Scleractinia	Siderastreidae	Siderastrea	siderea	moderate	USVI	experiment	no	no	no	Eukaryota	Sar	Alveolata	Dinophyceae	Suessiales	Symbiodiniaceae	Symbiodinium	A4
A4	exp_SS23_S171	0	SSID_1654	SSID_1654a-d7-tf	diseased	Cnidaria	Anthozoa	Scleractinia	Siderastreidae	Siderastrea	siderea	moderate	USVI	experiment	no	no	no	Eukaryota	Sar	Alveolata	Dinophyceae	Suessiales	Symbiodiniaceae	Symbiodinium	A4
A4	OANN_1327a-d1-tf_exp_OA29	0	OANN_1327	OANN_1327a-d1-tf	diseased	Cnidaria	Hexacorallia	Scleractinia	Merulinidae	Orbicella	annularis	moderate	USVI	experiment	oann_d1	yes	disease	Eukaryota	Sar	Alveolata	Dinophyceae	Suessiales	Symbiodiniaceae	Symbiodinium	A4
A4	exp_MC21_S151	0	MCAV_1662	MCAV_1662h-d5-tf	unaffected	Cnidaria	Anthozoa	Scleractinia	Montastraeidae	Montastraea	cavernosa	moderate	USVI	experiment	mcav_d5	yes	disease	Eukaryota	Sar	Alveolata	Dinophyceae	Suessiales	Symbiodiniaceae	Symbiodinium	A4
A4	exp_MC20_S143	0	MCAV_1226	MCAV_1226a-d4-tf	unaffected	Cnidaria	Anthozoa	Scleractinia	Montastraeidae	Montastraea	cavernosa	moderate	USVI	experiment	mcav_d4	yes	disease	Eukaryota	Sar	Alveolata	Dinophyceae	Suessiales	Symbiodiniaceae	Symbiodinium	A4
A4	PAST_1681b-c1-tf_exp-PA9	0	PAST_1681	PAST_1681b-c1-tf	healthy	Cnidaria	Hexacorallia	Scleractinia	Poritidae	Porites	astreoides	low	USVI	experiment	past_c1	yes	control	Eukaryota	Sar	Alveolata	Dinophyceae	Suessiales	Symbiodiniaceae	Symbiodinium	A4
A4	DLAB_1694-d5-t1_exp_DL21	0	DLAB_1694	DLAB_1694-d5-t1	diseased	Cnidaria	Hexacorallia	Scleractinia	Faviidae	Diploria	labyrinthiformis	high	USVI	experiment	no	no	no	Eukaryota	Sar	Alveolata	Dinophyceae	Suessiales	Symbiodiniaceae	Symbiodinium	A4
A4	PSTRIG_1672e-c3-tf_exp_PS11	0	PSTRIG_1672	PSTRIG_1672e-c3-tf	healthy	Cnidaria	Anthozoa	Scleractinia	Mussidae	Pseudodiploria	strigosa	high	USVI	experiment	pstr_c3	yes	control	Eukaryota	Sar	Alveolata	Dinophyceae	Suessiales	Symbiodiniaceae	Symbiodinium	A4
A4	PAST_1681a-d1-tf_exp-PA17	0	PAST_1681	PAST_1681a-d1-tf	diseased	Cnidaria	Hexacorallia	Scleractinia	Poritidae	Porites	astreoides	low	USVI	experiment	past_d1	yes	disease	Eukaryota	Sar	Alveolata	Dinophyceae	Suessiales	Symbiodiniaceae	Symbiodinium	A4
A4	exp_MC15_S103	0	MCAV_1669	MCAV_1669c-c7-tf	healthy	Cnidaria	Anthozoa	Scleractinia	Montastraeidae	Montastraea	cavernosa	moderate	USVI	experiment	mcav_c7	yes	control	Eukaryota	Sar	Alveolata	Dinophyceae	Suessiales	Symbiodiniaceae	Symbiodinium	A4
A4	PSTRIG_1326d-d2-tf_exp_PS18	0	PSTRIG_1326	PSTRIG_1326d-d2-tf	diseased	Cnidaria	Anthozoa	Scleractinia	Mussidae	Pseudodiploria	strigosa	high	USVI	experiment	no	no	no	Eukaryota	Sar	Alveolata	Dinophyceae	Suessiales	Symbiodiniaceae	Symbiodinium	A4
A4	PSTRIG_1672c-d3-tf_exp_PS19	0	PSTRIG_1672	PSTRIG_1672c-d3-tf	unaffected	Cnidaria	Anthozoa	Scleractinia	Mussidae	Pseudodiploria	strigosa	high	USVI	experiment	pstr_d3	yes	disease	Eukaryota	Sar	Alveolata	Dinophyceae	Suessiales	Symbiodiniaceae	Symbiodinium	A4
A4	OANN_1327d-t1_exp_OA13	0	OANN_1327	OANN_1327d-t1	healthy	Cnidaria	Hexacorallia	Scleractinia	Merulinidae	Orbicella	annularis	moderate	USVI	experiment	no	no	no	Eukaryota	Sar	Alveolata	Dinophyceae	Suessiales	Symbiodiniaceae	Symbiodinium	A4
A4	OANN_1327b-c1-tf_exp_OA21	0	OANN_1327	OANN_1327b-c1-tf	healthy	Cnidaria	Hexacorallia	Scleractinia	Merulinidae	Orbicella	annularis	moderate	USVI	experiment	oann_c1	yes	control	Eukaryota	Sar	Alveolata	Dinophyceae	Suessiales	Symbiodiniaceae	Symbiodinium	A4
A4	exp-PA5_S187	0	PAST_1666	PAST_1666a-t1	healthy	Cnidaria	Hexacorallia	Scleractinia	Poritidae	Porites	astreoides	low	USVI	experiment	no	no	no	Eukaryota	Sar	Alveolata	Dinophyceae	Suessiales	Symbiodiniaceae	Symbiodinium	A4
A4	exp_CN17_S121	0	CNAT_1345	CNAT_1345b-d1-tf	diseased	Cnidaria	Anthozoa	Scleractinia	Mussidae	Colpophyllia	natans	high	USVI	experiment	no	no	no	Eukaryota	Sar	Alveolata	Dinophyceae	Suessiales	Symbiodiniaceae	Symbiodinium	A4
A4	OANN_1305b-d3-tf_exp_OA31	0	OANN_1305	OANN_1305b-d3-tf	unaffected	Cnidaria	Hexacorallia	Scleractinia	Merulinidae	Orbicella	annularis	moderate	USVI	experiment	oann_d3	yes	disease	Eukaryota	Sar	Alveolata	Dinophyceae	Suessiales	Symbiodiniaceae	Symbiodinium	A4
A4	PSTRIG_1672c-t1_exp_PS3	0	PSTRIG_1672	PSTRIG_1672c-t1	healthy	Cnidaria	Anthozoa	Scleractinia	Mussidae	Pseudodiploria	strigosa	high	USVI	experiment	no	no	no	Eukaryota	Sar	Alveolata	Dinophyceae	Suessiales	Symbiodiniaceae	Symbiodinium	A4
A4-A4a-noName	exp_MC9_S150	0	MCAV_1360	MCAV_1360c-c1-tf	healthy	Cnidaria	Anthozoa	Scleractinia	Montastraeidae	Montastraea	cavernosa	moderate	USVI	experiment	mcav_c1	yes	control	Eukaryota	Sar	Alveolata	Dinophyceae	Suessiales	Symbiodiniaceae	Symbiodinium	A4-A4a-noName
A4-A4a-noName	exp_SS14_S194	0	SSID_1350	SSID_1350e-c6-tf	healthy	Cnidaria	Anthozoa	Scleractinia	Siderastreidae	Siderastrea	siderea	moderate	USVI	experiment	no	no	no	Eukaryota	Sar	Alveolata	Dinophyceae	Suessiales	Symbiodiniaceae	Symbiodinium	A4-A4a-noName
A4-A4a-noName	OANN_1835a-d6-tf_exp_OA34	0	OANN_1835	OANN_1835a-d6-tf	diseased	Cnidaria	Hexacorallia	Scleractinia	Merulinidae	Orbicella	annularis	moderate	USVI	experiment	oann_d6	yes	disease	Eukaryota	Sar	Alveolata	Dinophyceae	Suessiales	Symbiodiniaceae	Symbiodinium	A4-A4a-noName
A4-A4a-noName	exp_SS12_S178	0	SSID_1659	SSID_1659d-c4-tf	healthy	Cnidaria	Anthozoa	Scleractinia	Siderastreidae	Siderastrea	siderea	moderate	USVI	experiment	no	no	no	Eukaryota	Sar	Alveolata	Dinophyceae	Suessiales	Symbiodiniaceae	Symbiodinium	A4-A4a-noName
A4-A4a-noName	exp_MC8_S142	0	MCAV_1363	MCAV_1363a-t1	healthy	Cnidaria	Anthozoa	Scleractinia	Montastraeidae	Montastraea	cavernosa	moderate	USVI	experiment	no	no	no	Eukaryota	Sar	Alveolata	Dinophyceae	Suessiales	Symbiodiniaceae	Symbiodinium	A4-A4a-noName
A4-A4a-noName	OANN_1835b-c6-tf_exp_OA26	0	OANN_1835	OANN_1835b-c6-tf	healthy	Cnidaria	Hexacorallia	Scleractinia	Merulinidae	Orbicella	annularis	moderate	USVI	experiment	oann_c6	yes	control	Eukaryota	Sar	Alveolata	Dinophyceae	Suessiales	Symbiodiniaceae	Symbiodinium	A4-A4a-noName
A4-A4a-noName	PSTRIG_1842b-c6-tf_exp_PS14	0	PSTRIG_1842	PSTRIG_1842b-c6-tf	healthy	Cnidaria	Anthozoa	Scleractinia	Mussidae	Pseudodiploria	strigosa	high	USVI	experiment	no	no	no	Eukaryota	Sar	Alveolata	Dinophyceae	Suessiales	Symbiodiniaceae	Symbiodinium	A4-A4a-noName
A4-A4a-noName	exp_MC12_S174	0	MCAV_1226	MCAV_1226b-c4-tf	healthy	Cnidaria	Anthozoa	Scleractinia	Montastraeidae	Montastraea	cavernosa	moderate	USVI	experiment	no	no	no	Eukaryota	Sar	Alveolata	Dinophyceae	Suessiales	Symbiodiniaceae	Symbiodinium	A4-A4a-noName
A4-A4a-noName	DLAB_1369-c1-tf_exp_DL9	0	DLAB_1369	DLAB_1369-c1-tf	healthy	Cnidaria	Hexacorallia	Scleractinia	Faviidae	Diploria	labyrinthiformis	high	USVI	experiment	no	no	no	Eukaryota	Sar	Alveolata	Dinophyceae	Suessiales	Symbiodiniaceae	Symbiodinium	A4-A4a-noName
A4-A4a-noName	exp_MC11_S166	0	MCAV_1356	MCAV_1356d-c3-tf	healthy	Cnidaria	Anthozoa	Scleractinia	Montastraeidae	Montastraea	cavernosa	moderate	USVI	experiment	mcav_c3	yes	control	Eukaryota	Sar	Alveolata	Dinophyceae	Suessiales	Symbiodiniaceae	Symbiodinium	A4-A4a-noName
A4-A4a-noName	PSTRIG_1320b-d4-tf_exp_PS20	0	PSTRIG_1320	PSTRIG_1320b-d4-tf	diseased	Cnidaria	Anthozoa	Scleractinia	Mussidae	Pseudodiploria	strigosa	high	USVI	experiment	no	no	no	Eukaryota	Sar	Alveolata	Dinophyceae	Suessiales	Symbiodiniaceae	Symbiodinium	A4-A4a-noName
A4-A4a-noName	PSTRIG_1320a-c4-tf_exp_PS12	0	PSTRIG_1320	PSTRIG_1320a-c4-tf	healthy	Cnidaria	Anthozoa	Scleractinia	Mussidae	Pseudodiploria	strigosa	high	USVI	experiment	no	no	no	Eukaryota	Sar	Alveolata	Dinophyceae	Suessiales	Symbiodiniaceae	Symbiodinium	A4-A4a-noName
A4-A4a-noName	PSTRIG_1870d-d1-tf_exp_PS17	0	PSTRIG_1870	PSTRIG_1870d-d1-tf	diseased	Cnidaria	Anthozoa	Scleractinia	Mussidae	Pseudodiploria	strigosa	high	USVI	experiment	no	no	no	Eukaryota	Sar	Alveolata	Dinophyceae	Suessiales	Symbiodiniaceae	Symbiodinium	A4-A4a-noName
A4-A4a-noName	exp_CN6_S128	0	CNAT_1370	CNAT_1370d-t1	healthy	Cnidaria	Anthozoa	Scleractinia	Mussidae	Colpophyllia	natans	high	USVI	experiment	no	no	no	Eukaryota	Sar	Alveolata	Dinophyceae	Suessiales	Symbiodiniaceae	Symbiodinium	A4-A4a-noName
A4-A4a-noName	PSTRIG_1870b-t1_exp_PS1	0	PSTRIG_1870	PSTRIG_1870b-t1	healthy	Cnidaria	Anthozoa	Scleractinia	Mussidae	Pseudodiploria	strigosa	high	USVI	experiment	no	no	no	Eukaryota	Sar	Alveolata	Dinophyceae	Suessiales	Symbiodiniaceae	Symbiodinium	A4-A4a-noName
A4-A4a-noName	exp_CN5_S120	0	CNAT_1655	CNAT_1655b-t1	healthy	Cnidaria	Anthozoa	Scleractinia	Mussidae	Colpophyllia	natans	high	USVI	experiment	no	no	no	Eukaryota	Sar	Alveolata	Dinophyceae	Suessiales	Symbiodiniaceae	Symbiodinium	A4-A4a-noName
A4-A4a-noName	exp_SS6_S130	0	SSID_1350	SSID_1350c-t1	healthy	Cnidaria	Anthozoa	Scleractinia	Siderastreidae	Siderastrea	siderea	moderate	USVI	experiment	no	no	no	Eukaryota	Sar	Alveolata	Dinophyceae	Suessiales	Symbiodiniaceae	Symbiodinium	A4-A4a-noName
A4-A4a-noName	PAST_1827e-d7-tf_exp-PA23	0	PAST_1827	PAST_1827e-d7-tf	diseased	Cnidaria	Hexacorallia	Scleractinia	Poritidae	Porites	astreoides	low	USVI	experiment	past_d7	yes	disease	Eukaryota	Sar	Alveolata	Dinophyceae	Suessiales	Symbiodiniaceae	Symbiodinium	A4-A4a-noName
A4-A4a-noName	exp_SS15_S107	0	SSID_1654	SSID_1654b-c7-tf	healthy	Cnidaria	Anthozoa	Scleractinia	Siderastreidae	Siderastrea	siderea	moderate	USVI	experiment	no	no	no	Eukaryota	Sar	Alveolata	Dinophyceae	Suessiales	Symbiodiniaceae	Symbiodinium	A4-A4a-noName
A4-A4a-noName	exp_MC7_S134	0	MCAV_1669	MCAV_1669c-t1	healthy	Cnidaria	Anthozoa	Scleractinia	Montastraeidae	Montastraea	cavernosa	moderate	USVI	experiment	no	no	no	Eukaryota	Sar	Alveolata	Dinophyceae	Suessiales	Symbiodiniaceae	Symbiodinium	A4-A4a-noName
A4-A4a-noName	PSTRIG_1840a-c8-tf_exp_PS16	0	PSTRIG_1840	PSTRIG_1840a-c8-tf	healthy	Cnidaria	Anthozoa	Scleractinia	Mussidae	Pseudodiploria	strigosa	high	USVI	experiment	pstr_c8	yes	control	Eukaryota	Sar	Alveolata	Dinophyceae	Suessiales	Symbiodiniaceae	Symbiodinium	A4-A4a-noName
A4-A4a-noName	PSTRIG_1320f-t1_exp_PS4	0	PSTRIG_1320	PSTRIG_1320f-t1	healthy	Cnidaria	Anthozoa	Scleractinia	Mussidae	Pseudodiploria	strigosa	high	USVI	experiment	no	no	no	Eukaryota	Sar	Alveolata	Dinophyceae	Suessiales	Symbiodiniaceae	Symbiodinium	A4-A4a-noName
A4-A4a-noName	exp_SS4_S114	0	SSID_1659	SSID_1659a-t1	healthy	Cnidaria	Anthozoa	Scleractinia	Siderastreidae	Siderastrea	siderea	moderate	USVI	experiment	no	no	no	Eukaryota	Sar	Alveolata	Dinophyceae	Suessiales	Symbiodiniaceae	Symbiodinium	A4-A4a-noName
A4-A4a-noName	exp_SS1_S185	0	SSID_1319	SSID_1319d-t1	healthy	Cnidaria	Anthozoa	Scleractinia	Siderastreidae	Siderastrea	siderea	moderate	USVI	experiment	no	no	no	Eukaryota	Sar	Alveolata	Dinophyceae	Suessiales	Symbiodiniaceae	Symbiodinium	A4-A4a-noName
A4-A4a-noName	exp_SS3_S106	0	SSID_1339	SSID_1339z-t1	healthy	Cnidaria	Anthozoa	Scleractinia	Siderastreidae	Siderastrea	siderea	moderate	USVI	experiment	no	no	no	Eukaryota	Sar	Alveolata	Dinophyceae	Suessiales	Symbiodiniaceae	Symbiodinium	A4-A4a-noName
A4-A4a-noName	exp_MC10_S158	0	MCAV_1379	MCAV_1379e-c2-tf	healthy	Cnidaria	Anthozoa	Scleractinia	Montastraeidae	Montastraea	cavernosa	moderate	USVI	experiment	no	no	no	Eukaryota	Sar	Alveolata	Dinophyceae	Suessiales	Symbiodiniaceae	Symbiodinium	A4-A4a-noName
A4-A4a-noName	exp_SS7_S138	0	SSID_1654	SSID_1654d-t1	healthy	Cnidaria	Anthozoa	Scleractinia	Siderastreidae	Siderastrea	siderea	moderate	USVI	experiment	no	no	no	Eukaryota	Sar	Alveolata	Dinophyceae	Suessiales	Symbiodiniaceae	Symbiodinium	A4-A4a-noName
A4-A4a-noName	exp_MC1_S181	0	MCAV_1360	MCAV_1360d-t1	healthy	Cnidaria	Anthozoa	Scleractinia	Montastraeidae	Montastraea	cavernosa	moderate	USVI	experiment	no	no	no	Eukaryota	Sar	Alveolata	Dinophyceae	Suessiales	Symbiodiniaceae	Symbiodinium	A4-A4a-noName
A4-A4a-noName	exp_SS16_S115	0	SSID_1826	SSID_1826e-c8-tf	healthy	Cnidaria	Anthozoa	Scleractinia	Siderastreidae	Siderastrea	siderea	moderate	USVI	experiment	no	no	no	Eukaryota	Sar	Alveolata	Dinophyceae	Suessiales	Symbiodiniaceae	Symbiodinium	A4-A4a-noName
A4-A4a-noName	DLAB_1650-d7-t1_exp_DL23	0	DLAB_1650	DLAB_1650-d7-t1	diseased	Cnidaria	Hexacorallia	Scleractinia	Faviidae	Diploria	labyrinthiformis	high	USVI	experiment	no	no	no	Eukaryota	Sar	Alveolata	Dinophyceae	Suessiales	Symbiodiniaceae	Symbiodinium	A4-A4a-noName
A4-A4a-noName	PSTRIG_1842c-t1_exp_PS6	0	PSTRIG_1842	PSTRIG_1842c-t1	healthy	Cnidaria	Anthozoa	Scleractinia	Mussidae	Pseudodiploria	strigosa	high	USVI	experiment	no	no	no	Eukaryota	Sar	Alveolata	Dinophyceae	Suessiales	Symbiodiniaceae	Symbiodinium	A4-A4a-noName
A4-A4a-noName	PAST_1827c-c7-tf_exp-PA15	0	PAST_1827	PAST_1827c-c7-tf	healthy	Cnidaria	Hexacorallia	Scleractinia	Poritidae	Porites	astreoides	low	USVI	experiment	past_c7	yes	control	Eukaryota	Sar	Alveolata	Dinophyceae	Suessiales	Symbiodiniaceae	Symbiodinium	A4-A4a-noName
A4-A4a-noName	exp_SS5_S122	0	SSID_1613	SSID_1613e-t1	healthy	Cnidaria	Anthozoa	Scleractinia	Siderastreidae	Siderastrea	siderea	moderate	USVI	experiment	no	no	no	Eukaryota	Sar	Alveolata	Dinophyceae	Suessiales	Symbiodiniaceae	Symbiodinium	A4-A4a-noName
A4-A4a-noName	exp_CN13_S184	0	CNAT_1655	CNAT_1655d-c5-tf	healthy	Cnidaria	Anthozoa	Scleractinia	Mussidae	Colpophyllia	natans	high	USVI	experiment	no	no	no	Eukaryota	Sar	Alveolata	Dinophyceae	Suessiales	Symbiodiniaceae	Symbiodinium	A4-A4a-noName
A4-A4a-noName	PAST_1633f-t1_exp-PA8	0	PAST_1633	PAST_1633f-t1	healthy	Cnidaria	Hexacorallia	Scleractinia	Poritidae	Porites	astreoides	low	USVI	experiment	no	no	no	Eukaryota	Sar	Alveolata	Dinophyceae	Suessiales	Symbiodiniaceae	Symbiodinium	A4-A4a-noName
A4-A4a-noName	PSTRIG_1842a-d6-tf_exp_PS22	0	PSTRIG_1842	PSTRIG_1842a-d6-tf	unaffected	Cnidaria	Anthozoa	Scleractinia	Mussidae	Pseudodiploria	strigosa	high	USVI	experiment	no	no	no	Eukaryota	Sar	Alveolata	Dinophyceae	Suessiales	Symbiodiniaceae	Symbiodinium	A4-A4a-noName
A4-A4a-noName	exp_SS13_S186	0	SSID_1613	SSID_1613b-c5-tf	healthy	Cnidaria	Anthozoa	Scleractinia	Siderastreidae	Siderastrea	siderea	moderate	USVI	experiment	no	no	no	Eukaryota	Sar	Alveolata	Dinophyceae	Suessiales	Symbiodiniaceae	Symbiodinium	A4-A4a-noName
A4-A4a-noName	exp_CN24_S177	0	CNAT_1848	CNAT_1848a-d8-tf	diseased	Cnidaria	Anthozoa	Scleractinia	Mussidae	Colpophyllia	natans	high	USVI	experiment	cnat_d8	yes	disease	Eukaryota	Sar	Alveolata	Dinophyceae	Suessiales	Symbiodiniaceae	Symbiodinium	A4-A4a-noName
A4-A4a-noName	PSTRIG_1864b-d7-tf_exp_PS23	0	PSTRIG_1864	PSTRIG_1864b-d7-tf	diseased	Cnidaria	Anthozoa	Scleractinia	Mussidae	Pseudodiploria	strigosa	high	USVI	experiment	pstr_d7	yes	disease	Eukaryota	Sar	Alveolata	Dinophyceae	Suessiales	Symbiodiniaceae	Symbiodinium	A4-A4a-noName
A4-A4a-noName	PAST_1633a-c8-tf_exp-PA16	0	PAST_1633	PAST_1633a-c8-tf	healthy	Cnidaria	Hexacorallia	Scleractinia	Poritidae	Porites	astreoides	low	USVI	experiment	no	no	no	Eukaryota	Sar	Alveolata	Dinophyceae	Suessiales	Symbiodiniaceae	Symbiodinium	A4-A4a-noName
A4-A4a-noName	PAST_1858a-c4-tf_exp-PA12	0	PAST_1858	PAST_1858a-c4-tf	healthy	Cnidaria	Hexacorallia	Scleractinia	Poritidae	Porites	astreoides	low	USVI	experiment	no	no	no	Eukaryota	Sar	Alveolata	Dinophyceae	Suessiales	Symbiodiniaceae	Symbiodinium	A4-A4a-noName
A4-A4a-noName	exp_MC22_S159	0	MCAV_1338	MCAV_1338e-d6-tf	diseased	Cnidaria	Anthozoa	Scleractinia	Montastraeidae	Montastraea	cavernosa	moderate	USVI	experiment	mcav_d7	yes	disease	Eukaryota	Sar	Alveolata	Dinophyceae	Suessiales	Symbiodiniaceae	Symbiodinium	A4-A4a-noName
A4-A4a-noName	OANN_1835c-t1_exp_OA18	0	OANN_1835	OANN_1835c-t1	healthy	Cnidaria	Hexacorallia	Scleractinia	Merulinidae	Orbicella	annularis	moderate	USVI	experiment	no	no	no	Eukaryota	Sar	Alveolata	Dinophyceae	Suessiales	Symbiodiniaceae	Symbiodinium	A4-A4a-noName
A4-A4a-noName	DLAB_1301-c3-t1_exp_DL3	0	DLAB_1301	DLAB_1301-c3-t1	healthy	Cnidaria	Hexacorallia	Scleractinia	Faviidae	Diploria	labyrinthiformis	high	USVI	experiment	no	no	no	Eukaryota	Sar	Alveolata	Dinophyceae	Suessiales	Symbiodiniaceae	Symbiodinium	A4-A4a-noName
A4-A4a-noName	exp_CN9_S152	0	CNAT_1345	CNAT_1345a-c1-tf	healthy	Cnidaria	Anthozoa	Scleractinia	Mussidae	Colpophyllia	natans	high	USVI	experiment	no	no	no	Eukaryota	Sar	Alveolata	Dinophyceae	Suessiales	Symbiodiniaceae	Symbiodinium	A4-A4a-noName
A4-A4a-noName	exp_CN18_S129	0	CNAT_1661	CNAT_1661a-d2-tf	diseased	Cnidaria	Anthozoa	Scleractinia	Mussidae	Colpophyllia	natans	high	USVI	experiment	cnat_d2	yes	disease	Eukaryota	Sar	Alveolata	Dinophyceae	Suessiales	Symbiodiniaceae	Symbiodinium	A4-A4a-noName
A4-A4a-noName	exp_MC17_S119	0	MCAV_1360	MCAV_1360d-d1-tf	diseased	Cnidaria	Anthozoa	Scleractinia	Montastraeidae	Montastraea	cavernosa	moderate	USVI	experiment	mcav_d1	yes	disease	Eukaryota	Sar	Alveolata	Dinophyceae	Suessiales	Symbiodiniaceae	Symbiodinium	A4-A4a-noName
A4-A4a-noName	exp_CN21_S153	0	CNAT_1655	CNAT_1655a-d5-tf	diseased	Cnidaria	Anthozoa	Scleractinia	Mussidae	Colpophyllia	natans	high	USVI	experiment	no	no	no	Eukaryota	Sar	Alveolata	Dinophyceae	Suessiales	Symbiodiniaceae	Symbiodinium	A4-A4a-noName
A4-A4a-noName	exp_MC24_S175	0	MCAV_1363	MCAV_1363b-d8-tf	unaffected	Cnidaria	Anthozoa	Scleractinia	Montastraeidae	Montastraea	cavernosa	moderate	USVI	experiment	mcav_d8	yes	disease	Eukaryota	Sar	Alveolata	Dinophyceae	Suessiales	Symbiodiniaceae	Symbiodinium	A4-A4a-noName
A4-A4a-noName	OANN_1364b-d7-tf_exp_OA35	0	OANN_1364	OANN_1364b-d7-tf	diseased	Cnidaria	Hexacorallia	Scleractinia	Merulinidae	Orbicella	annularis	moderate	USVI	experiment	oann_d7	yes	disease	Eukaryota	Sar	Alveolata	Dinophyceae	Suessiales	Symbiodiniaceae	Symbiodinium	A4-A4a-noName
A4-A4a-noName	exp_CN7_S136	0	CNAT_1833	CNAT_1833c-t1	healthy	Cnidaria	Anthozoa	Scleractinia	Mussidae	Colpophyllia	natans	high	USVI	experiment	no	no	no	Eukaryota	Sar	Alveolata	Dinophyceae	Suessiales	Symbiodiniaceae	Symbiodinium	A4-A4a-noName
A4-A4a-noName	exp_SS8_S146	0	SSID_1826	SSID_1826a-t1	healthy	Cnidaria	Anthozoa	Scleractinia	Siderastreidae	Siderastrea	siderea	moderate	USVI	experiment	no	no	no	Eukaryota	Sar	Alveolata	Dinophyceae	Suessiales	Symbiodiniaceae	Symbiodinium	A4-A4a-noName
A4-A4a-noName	exp_MC23_S167	0	MCAV_1669	MCAV_1669a-d7-tf	unaffected	Cnidaria	Anthozoa	Scleractinia	Montastraeidae	Montastraea	cavernosa	moderate	USVI	experiment	no	no	no	Eukaryota	Sar	Alveolata	Dinophyceae	Suessiales	Symbiodiniaceae	Symbiodinium	A4-A4a-noName
A4-A4a-noName	DLAB_1695-c7-tf_exp_DL15	0	DLAB_1695	DLAB_1695-c7-tf	healthy	Cnidaria	Hexacorallia	Scleractinia	Faviidae	Diploria	labyrinthiformis	high	USVI	experiment	no	no	no	Eukaryota	Sar	Alveolata	Dinophyceae	Suessiales	Symbiodiniaceae	Symbiodinium	A4-A4a-noName
A4-A4a-noName	DLAB_1301-c3-tf_exp_DL11	0	DLAB_1301	DLAB_1301-c3-tf	healthy	Cnidaria	Hexacorallia	Scleractinia	Faviidae	Diploria	labyrinthiformis	high	USVI	experiment	no	no	no	Eukaryota	Sar	Alveolata	Dinophyceae	Suessiales	Symbiodiniaceae	Symbiodinium	A4-A4a-noName
A4-A4a-noName	DLAB_1322-d4-t1_exp_DL20	0	DLAB_1322	DLAB_1322-d4-t1	diseased	Cnidaria	Hexacorallia	Scleractinia	Faviidae	Diploria	labyrinthiformis	high	USVI	experiment	no	no	no	Eukaryota	Sar	Alveolata	Dinophyceae	Suessiales	Symbiodiniaceae	Symbiodinium	A4-A4a-noName
A4-A4a-noName	exp_MC18_S127	0	MCAV_1379	MCAV_1379c-d2-tf	unaffected	Cnidaria	Anthozoa	Scleractinia	Montastraeidae	Montastraea	cavernosa	moderate	USVI	experiment	mcav_d2	yes	disease	Eukaryota	Sar	Alveolata	Dinophyceae	Suessiales	Symbiodiniaceae	Symbiodinium	A4-A4a-noName
A4-A4a-noName	exp_MC13_S182	0	MCAV_1662	MCAV_1662d-c5-tf	healthy	Cnidaria	Anthozoa	Scleractinia	Montastraeidae	Montastraea	cavernosa	moderate	USVI	experiment	mcav_c5	yes	control	Eukaryota	Sar	Alveolata	Dinophyceae	Suessiales	Symbiodiniaceae	Symbiodinium	A4-A4a-noName
A4-A4a-noName	DLAB_1390-d1-t1_exp_DL17	0	DLAB_1390	DLAB_1390-d1-t1	diseased	Cnidaria	Hexacorallia	Scleractinia	Faviidae	Diploria	labyrinthiformis	high	USVI	experiment	no	no	no	Eukaryota	Sar	Alveolata	Dinophyceae	Suessiales	Symbiodiniaceae	Symbiodinium	A4-A4a-noName
A4-A4a-noName	DLAB_1694-d5-tf_exp_DL29	0	DLAB_1694	DLAB_1694-d5-tf	diseased	Cnidaria	Hexacorallia	Scleractinia	Faviidae	Diploria	labyrinthiformis	high	USVI	experiment	no	no	no	Eukaryota	Sar	Alveolata	Dinophyceae	Suessiales	Symbiodiniaceae	Symbiodinium	A4-A4a-noName
A4-A4a-noName	OANN_1610a-t1_exp_OA16	0	OANN_1610	OANN_1610a-t1	healthy	Cnidaria	Hexacorallia	Scleractinia	Merulinidae	Orbicella	annularis	moderate	USVI	experiment	no	no	no	Eukaryota	Sar	Alveolata	Dinophyceae	Suessiales	Symbiodiniaceae	Symbiodinium	A4-A4a-noName
A4-A4a-noName	exp_CN8_S144	0	CNAT_1848	CNAT_1848d-t1	healthy	Cnidaria	Anthozoa	Scleractinia	Mussidae	Colpophyllia	natans	high	USVI	experiment	no	no	no	Eukaryota	Sar	Alveolata	Dinophyceae	Suessiales	Symbiodiniaceae	Symbiodinium	A4-A4a-noName
A4-A4a-noName	DLAB_1307-d3-t1_exp_DL19	0	DLAB_1307	DLAB_1307-d3-t1	diseased	Cnidaria	Hexacorallia	Scleractinia	Faviidae	Diploria	labyrinthiformis	high	USVI	experiment	no	no	no	Eukaryota	Sar	Alveolata	Dinophyceae	Suessiales	Symbiodiniaceae	Symbiodinium	A4-A4a-noName
A4-A4a-noName	exp_CN12_S176	0	CNAT_1692	CNAT_1692b-c4-tf	healthy	Cnidaria	Anthozoa	Scleractinia	Mussidae	Colpophyllia	natans	high	USVI	experiment	cnat_c4	yes	control	Eukaryota	Sar	Alveolata	Dinophyceae	Suessiales	Symbiodiniaceae	Symbiodinium	A4-A4a-noName
A4-A4a-noName	PAST_1633b-d8-tf_exp-PA24	0	PAST_1633	PAST_1633b-d8-tf	unaffected	Cnidaria	Hexacorallia	Scleractinia	Poritidae	Porites	astreoides	low	USVI	experiment	no	no	no	Eukaryota	Sar	Alveolata	Dinophyceae	Suessiales	Symbiodiniaceae	Symbiodinium	A4-A4a-noName
A4-A4a-noName	exp_CN11_S168	0	CNAT_1863	CNAT_1863a-c3-tf	healthy	Cnidaria	Anthozoa	Scleractinia	Mussidae	Colpophyllia	natans	high	USVI	experiment	cnat_c3	yes	control	Eukaryota	Sar	Alveolata	Dinophyceae	Suessiales	Symbiodiniaceae	Symbiodinium	A4-A4a-noName
A4-A4a-noName	PAST_1295c-t1_exp-PA3	0	PAST_1295	PAST_1295c-t1	healthy	Cnidaria	Hexacorallia	Scleractinia	Poritidae	Porites	astreoides	low	USVI	experiment	no	no	no	Eukaryota	Sar	Alveolata	Dinophyceae	Suessiales	Symbiodiniaceae	Symbiodinium	A4-A4a-noName
A4-A4a-noName	DLAB_1365-c5-tf_exp_DL13	0	DLAB_1365	DLAB_1365-c5-tf	healthy	Cnidaria	Hexacorallia	Scleractinia	Faviidae	Diploria	labyrinthiformis	high	USVI	experiment	no	no	no	Eukaryota	Sar	Alveolata	Dinophyceae	Suessiales	Symbiodiniaceae	Symbiodinium	A4-A4a-noName
A4-A4a-noName	PSTRIG_1864a-c7-tf_exp_PS15	0	PSTRIG_1864	PSTRIG_1864a-c7-tf	healthy	Cnidaria	Anthozoa	Scleractinia	Mussidae	Pseudodiploria	strigosa	high	USVI	experiment	pstr_c7	yes	control	Eukaryota	Sar	Alveolata	Dinophyceae	Suessiales	Symbiodiniaceae	Symbiodinium	A4-A4a-noName
A4-A4a-noName	OANN_1342A-t1_exp_OA20	0	OANN_1342	OANN_1342A-t1	healthy	Cnidaria	Hexacorallia	Scleractinia	Merulinidae	Orbicella	annularis	moderate	USVI	experiment	no	no	no	Eukaryota	Sar	Alveolata	Dinophyceae	Suessiales	Symbiodiniaceae	Symbiodinium	A4-A4a-noName
A4-A4a-noName	PSTRIG_1840b-d8-tf_exp_PS24	0	PSTRIG_1840	PSTRIG_1840b-d8-tf	diseased	Cnidaria	Anthozoa	Scleractinia	Mussidae	Pseudodiploria	strigosa	high	USVI	experiment	no	no	no	Eukaryota	Sar	Alveolata	Dinophyceae	Suessiales	Symbiodiniaceae	Symbiodinium	A4-A4a-noName
A4-A4a-noName	PSTRIG_1326a-t1_exp_PS2	0	PSTRIG_1326	PSTRIG_1326a-t1	healthy	Cnidaria	Anthozoa	Scleractinia	Mussidae	Pseudodiploria	strigosa	high	USVI	experiment	no	no	no	Eukaryota	Sar	Alveolata	Dinophyceae	Suessiales	Symbiodiniaceae	Symbiodinium	A4-A4a-noName
A4-A4a-noName	exp-PA1_S148	0	PAST_1681	PAST_1681d-t1	healthy	Cnidaria	Hexacorallia	Scleractinia	Poritidae	Porites	astreoides	low	USVI	experiment	no	no	no	Eukaryota	Sar	Alveolata	Dinophyceae	Suessiales	Symbiodiniaceae	Symbiodinium	A4-A4a-noName
A4-A4a-noName	exp_SS10_S162	0	SSID_2199	SSID_2199e-c2-tf	healthy	Cnidaria	Anthozoa	Scleractinia	Siderastreidae	Siderastrea	siderea	moderate	USVI	experiment	no	no	no	Eukaryota	Sar	Alveolata	Dinophyceae	Suessiales	Symbiodiniaceae	Symbiodinium	A4-A4a-noName
A4-A4a-noName	DLAB_1313-c2-tf_exp_DL10	0	DLAB_1313	DLAB_1313-c2-tf	healthy	Cnidaria	Hexacorallia	Scleractinia	Faviidae	Diploria	labyrinthiformis	high	USVI	experiment	no	no	no	Eukaryota	Sar	Alveolata	Dinophyceae	Suessiales	Symbiodiniaceae	Symbiodinium	A4-A4a-noName
A4-A4a-noName	exp_MC16_S111	0	MCAV_1363	MCAV_1363a-c8-tf	healthy	Cnidaria	Anthozoa	Scleractinia	Montastraeidae	Montastraea	cavernosa	moderate	USVI	experiment	mcav_c8	yes	control	Eukaryota	Sar	Alveolata	Dinophyceae	Suessiales	Symbiodiniaceae	Symbiodinium	A4-A4a-noName
A4-A4a-noName	exp_CN20_S145	0	CNAT_1692	CNAT_1692a-d4-tf	diseased	Cnidaria	Anthozoa	Scleractinia	Mussidae	Colpophyllia	natans	high	USVI	experiment	cnat_d4	yes	disease	Eukaryota	Sar	Alveolata	Dinophyceae	Suessiales	Symbiodiniaceae	Symbiodinium	A4-A4a-noName
A4-A4a-noName	exp_SS21_S155	0	SSID_1613	SSID_1613a-d5-tf	diseased	Cnidaria	Anthozoa	Scleractinia	Siderastreidae	Siderastrea	siderea	moderate	USVI	experiment	no	no	no	Eukaryota	Sar	Alveolata	Dinophyceae	Suessiales	Symbiodiniaceae	Symbiodinium	A4-A4a-noName
A4-A4a-noName	PAST_1858c-d4-tf_exp-PA20	0	PAST_1858	PAST_1858c-d4-tf	unaffected	Cnidaria	Hexacorallia	Scleractinia	Poritidae	Porites	astreoides	low	USVI	experiment	past_d4	yes	disease	Eukaryota	Sar	Alveolata	Dinophyceae	Suessiales	Symbiodiniaceae	Symbiodinium	A4-A4a-noName
A4-A4a-noName	exp_SS17_S123	0	SSID_1319	SSID_1319h-d1-tf	diseased	Cnidaria	Anthozoa	Scleractinia	Siderastreidae	Siderastrea	siderea	moderate	USVI	experiment	no	no	no	Eukaryota	Sar	Alveolata	Dinophyceae	Suessiales	Symbiodiniaceae	Symbiodinium	A4-A4a-noName
A4-A4a-noName	DLAB_1650-d7-tf_exp_DL31	0	DLAB_1650	DLAB_1650-d7-tf	diseased	Cnidaria	Hexacorallia	Scleractinia	Faviidae	Diploria	labyrinthiformis	high	USVI	experiment	no	no	no	Eukaryota	Sar	Alveolata	Dinophyceae	Suessiales	Symbiodiniaceae	Symbiodinium	A4-A4a-noName
A4-A4a-noName	exp_MC5_S118	0	MCAV_1662	MCAV_1662a-t1	healthy	Cnidaria	Anthozoa	Scleractinia	Montastraeidae	Montastraea	cavernosa	moderate	USVI	experiment	no	no	no	Eukaryota	Sar	Alveolata	Dinophyceae	Suessiales	Symbiodiniaceae	Symbiodinium	A4-A4a-noName
A4-A4a-noName	PSTRIG_1326d-d2-tf_exp_PS18	0	PSTRIG_1326	PSTRIG_1326d-d2-tf	diseased	Cnidaria	Anthozoa	Scleractinia	Mussidae	Pseudodiploria	strigosa	high	USVI	experiment	no	no	no	Eukaryota	Sar	Alveolata	Dinophyceae	Suessiales	Symbiodiniaceae	Symbiodinium	A4-A4a-noName
A4-A4a-noName	DLAB_1695-c7-t1_exp_DL7	0	DLAB_1695	DLAB_1695-c7-t1	healthy	Cnidaria	Hexacorallia	Scleractinia	Faviidae	Diploria	labyrinthiformis	high	USVI	experiment	no	no	no	Eukaryota	Sar	Alveolata	Dinophyceae	Suessiales	Symbiodiniaceae	Symbiodinium	A4-A4a-noName
A4-A4a-noName	exp_CN14_S192	0	CNAT_1370	CNAT_1370b-c6-tf	healthy	Cnidaria	Anthozoa	Scleractinia	Mussidae	Colpophyllia	natans	high	USVI	experiment	cnat_c6	yes	control	Eukaryota	Sar	Alveolata	Dinophyceae	Suessiales	Symbiodiniaceae	Symbiodinium	A4-A4a-noName
A4-A4a-noName	exp_SS19_S139	0	SSID_1339	SSID_1339a-d3-tf	diseased	Cnidaria	Anthozoa	Scleractinia	Siderastreidae	Siderastrea	siderea	moderate	USVI	experiment	no	no	no	Eukaryota	Sar	Alveolata	Dinophyceae	Suessiales	Symbiodiniaceae	Symbiodinium	A4-A4a-noName
A4-A4a-noName	OANN_1327a-d1-tf_exp_OA29	0	OANN_1327	OANN_1327a-d1-tf	diseased	Cnidaria	Hexacorallia	Scleractinia	Merulinidae	Orbicella	annularis	moderate	USVI	experiment	oann_d1	yes	disease	Eukaryota	Sar	Alveolata	Dinophyceae	Suessiales	Symbiodiniaceae	Symbiodinium	A4-A4a-noName
A4-A4a-noName	exp_CN3_S104	0	CNAT_1863	CNAT_1863h-t1	healthy	Cnidaria	Anthozoa	Scleractinia	Mussidae	Colpophyllia	natans	high	USVI	experiment	no	no	no	Eukaryota	Sar	Alveolata	Dinophyceae	Suessiales	Symbiodiniaceae	Symbiodinium	A4-A4a-noName
A4-A4a-noName	PSTRIG_1864d-t1_exp_PS7	0	PSTRIG_1864	PSTRIG_1864d-t1	healthy	Cnidaria	Anthozoa	Scleractinia	Mussidae	Pseudodiploria	strigosa	high	USVI	experiment	no	no	no	Eukaryota	Sar	Alveolata	Dinophyceae	Suessiales	Symbiodiniaceae	Symbiodinium	A4-A4a-noName
A4-A4a-noName	OANN_1338b-t1_exp_OA17	0	OANN_1338	OANN_1338b-t1	healthy	Cnidaria	Hexacorallia	Scleractinia	Merulinidae	Orbicella	annularis	moderate	USVI	experiment	no	no	no	Eukaryota	Sar	Alveolata	Dinophyceae	Suessiales	Symbiodiniaceae	Symbiodinium	A4-A4a-noName
A4-A4a-noName	DLAB_1839-d2-t1_exp_DL18	0	DLAB_1839	DLAB_1839-d2-t1	diseased	Cnidaria	Hexacorallia	Scleractinia	Faviidae	Diploria	labyrinthiformis	high	USVI	experiment	no	no	no	Eukaryota	Sar	Alveolata	Dinophyceae	Suessiales	Symbiodiniaceae	Symbiodinium	A4-A4a-noName
A4-A4a-noName	OANN_1338a-c5-tf_exp_OA25	0	OANN_1338	OANN_1338a-c5-tf	healthy	Cnidaria	Hexacorallia	Scleractinia	Merulinidae	Orbicella	annularis	moderate	USVI	experiment	no	no	no	Eukaryota	Sar	Alveolata	Dinophyceae	Suessiales	Symbiodiniaceae	Symbiodinium	A4-A4a-noName
A4-A4a-noName	PSTRIG_1326e-c2-tf_exp_PS10	0	PSTRIG_1326	PSTRIG_1326e-c2-tf	healthy	Cnidaria	Anthozoa	Scleractinia	Mussidae	Pseudodiploria	strigosa	high	USVI	experiment	no	no	no	Eukaryota	Sar	Alveolata	Dinophyceae	Suessiales	Symbiodiniaceae	Symbiodinium	A4-A4a-noName
A4-A4a-noName	exp-PA2_S157	0	PAST_1304	PAST_1304d-t1	healthy	Cnidaria	Hexacorallia	Scleractinia	Poritidae	Porites	astreoides	low	USVI	experiment	no	no	no	Eukaryota	Sar	Alveolata	Dinophyceae	Suessiales	Symbiodiniaceae	Symbiodinium	A4-A4a-noName
A4-A4a-noName	exp_MC14_S190	0	MCAV_1368	MCAV_1368a-c6-tf	healthy	Cnidaria	Anthozoa	Scleractinia	Montastraeidae	Montastraea	cavernosa	moderate	USVI	experiment	mcav_c6	yes	control	Eukaryota	Sar	Alveolata	Dinophyceae	Suessiales	Symbiodiniaceae	Symbiodinium	A4-A4a-noName
A4-A4a-noName	exp_CN19_S137	0	CNAT_1863	CNAT_1863nl-d3-tf	diseased	Cnidaria	Anthozoa	Scleractinia	Mussidae	Colpophyllia	natans	high	USVI	experiment	cnat_d3	yes	disease	Eukaryota	Sar	Alveolata	Dinophyceae	Suessiales	Symbiodiniaceae	Symbiodinium	A4-A4a-noName
A4-A4a-noName	exp_SS2_S193	0	SSID_2199	SSID_2199c-t1	healthy	Cnidaria	Anthozoa	Scleractinia	Siderastreidae	Siderastrea	siderea	moderate	USVI	experiment	no	no	no	Eukaryota	Sar	Alveolata	Dinophyceae	Suessiales	Symbiodiniaceae	Symbiodinium	A4-A4a-noName
A4-A4a-noName	exp_CN22_S161	0	CNAT_1370	CNAT_1370a-d6-tf	diseased	Cnidaria	Anthozoa	Scleractinia	Mussidae	Colpophyllia	natans	high	USVI	experiment	cnat_d6	yes	disease	Eukaryota	Sar	Alveolata	Dinophyceae	Suessiales	Symbiodiniaceae	Symbiodinium	A4-A4a-noName
A4-A4a-noName	exp_MC3_S102	0	MCAV_1356	MCAV_1356b-t1	healthy	Cnidaria	Anthozoa	Scleractinia	Montastraeidae	Montastraea	cavernosa	moderate	USVI	experiment	no	no	no	Eukaryota	Sar	Alveolata	Dinophyceae	Suessiales	Symbiodiniaceae	Symbiodinium	A4-A4a-noName
A4-A4a-noName	PSTRIG_1870a-c1-tf_exp_PS9	0	PSTRIG_1870	PSTRIG_1870a-c1-tf	healthy	Cnidaria	Anthozoa	Scleractinia	Mussidae	Pseudodiploria	strigosa	high	USVI	experiment	no	no	no	Eukaryota	Sar	Alveolata	Dinophyceae	Suessiales	Symbiodiniaceae	Symbiodinium	A4-A4a-noName
A4-A4a-noName	OANN_1338c-d5-tf_exp_OA33	0	OANN_1338	OANN_1338c-d5-tf	diseased	Cnidaria	Hexacorallia	Scleractinia	Merulinidae	Orbicella	annularis	moderate	USVI	experiment	no	no	no	Eukaryota	Sar	Alveolata	Dinophyceae	Suessiales	Symbiodiniaceae	Symbiodinium	A4-A4a-noName
A4-A4a-noName	exp_SS9_S154	0	SSID_1319	SSID_1319a-c1-tf	healthy	Cnidaria	Anthozoa	Scleractinia	Siderastreidae	Siderastrea	siderea	moderate	USVI	experiment	no	no	no	Eukaryota	Sar	Alveolata	Dinophyceae	Suessiales	Symbiodiniaceae	Symbiodinium	A4-A4a-noName
A4-A4a-noName	OANN_1305e-t1_exp_OA15	0	OANN_1305	OANN_1305e-t1	healthy	Cnidaria	Hexacorallia	Scleractinia	Merulinidae	Orbicella	annularis	moderate	USVI	experiment	no	no	no	Eukaryota	Sar	Alveolata	Dinophyceae	Suessiales	Symbiodiniaceae	Symbiodinium	A4-A4a-noName
A4-A4a-noName	PAST_1295d-d3-tf_exp-PA19	0	PAST_1295	PAST_1295d-d3-tf	diseased	Cnidaria	Hexacorallia	Scleractinia	Poritidae	Porites	astreoides	low	USVI	experiment	past_d3	yes	disease	Eukaryota	Sar	Alveolata	Dinophyceae	Suessiales	Symbiodiniaceae	Symbiodinium	A4-A4a-noName
A4-A4a-noName	DLAB_1302-d8-t1_exp_DL24	0	DLAB_1302	DLAB_1302-d8-t1	diseased	Cnidaria	Hexacorallia	Scleractinia	Faviidae	Diploria	labyrinthiformis	high	USVI	experiment	no	no	no	Eukaryota	Sar	Alveolata	Dinophyceae	Suessiales	Symbiodiniaceae	Symbiodinium	A4-A4a-noName
A4-A4a-noName	DLAB_1323-c6-t1_exp_DL6	0	DLAB_1323	DLAB_1323-c6-t1	healthy	Cnidaria	Hexacorallia	Scleractinia	Faviidae	Diploria	labyrinthiformis	high	USVI	experiment	no	no	no	Eukaryota	Sar	Alveolata	Dinophyceae	Suessiales	Symbiodiniaceae	Symbiodinium	A4-A4a-noName
A4-A4a-noName	exp_MC19_S135	0	MCAV_1356	MCAV_1356e-d3-tf	diseased	Cnidaria	Anthozoa	Scleractinia	Montastraeidae	Montastraea	cavernosa	moderate	USVI	experiment	mcav_d3	yes	disease	Eukaryota	Sar	Alveolata	Dinophyceae	Suessiales	Symbiodiniaceae	Symbiodinium	A4-A4a-noName
A4-A4a-noName	PSTRIG_1840e-t1_exp_PS8	0	PSTRIG_1840	PSTRIG_1840e-t1	healthy	Cnidaria	Anthozoa	Scleractinia	Mussidae	Pseudodiploria	strigosa	high	USVI	experiment	no	no	no	Eukaryota	Sar	Alveolata	Dinophyceae	Suessiales	Symbiodiniaceae	Symbiodinium	A4-A4a-noName
A4-A4a-noName	exp_CN23_S169	0	CNAT_1833	CNAT_1833d-d7-tf	diseased	Cnidaria	Anthozoa	Scleractinia	Mussidae	Colpophyllia	natans	high	USVI	experiment	no	no	no	Eukaryota	Sar	Alveolata	Dinophyceae	Suessiales	Symbiodiniaceae	Symbiodinium	A4-A4a-noName
A4-A4a-noName	exp_MC4_S110	0	MCAV_1226	MCAV_1226e-t1	healthy	Cnidaria	Anthozoa	Scleractinia	Montastraeidae	Montastraea	cavernosa	moderate	USVI	experiment	no	no	no	Eukaryota	Sar	Alveolata	Dinophyceae	Suessiales	Symbiodiniaceae	Symbiodinium	A4-A4a-noName
A4-A4a-noName	OANN_1831a-d2-tf_exp_OA30	0	OANN_1831	OANN_1831a-d2-tf	diseased	Cnidaria	Hexacorallia	Scleractinia	Merulinidae	Orbicella	annularis	moderate	USVI	experiment	no	no	no	Eukaryota	Sar	Alveolata	Dinophyceae	Suessiales	Symbiodiniaceae	Symbiodinium	A4-A4a-noName
A4-A4a-noName	DLAB_1314-d6-t1_exp_DL22	0	DLAB_1314	DLAB_1314-d6-t1	diseased	Cnidaria	Hexacorallia	Scleractinia	Faviidae	Diploria	labyrinthiformis	high	USVI	experiment	no	no	no	Eukaryota	Sar	Alveolata	Dinophyceae	Suessiales	Symbiodiniaceae	Symbiodinium	A4-A4a-noName
A4-A4a-noName	DLAB_1307-d3-tf_exp_DL27	0	DLAB_1307	DLAB_1307-d3-tf	diseased	Cnidaria	Hexacorallia	Scleractinia	Faviidae	Diploria	labyrinthiformis	high	USVI	experiment	no	no	no	Eukaryota	Sar	Alveolata	Dinophyceae	Suessiales	Symbiodiniaceae	Symbiodinium	A4-A4a-noName
A4-A4a-noName	PSTRIG_1347b-c5-tf_exp_PS13	0	PSTRIG_1347	PSTRIG_1347b-c5-tf	healthy	Cnidaria	Anthozoa	Scleractinia	Mussidae	Pseudodiploria	strigosa	high	USVI	experiment	pstr_c5	yes	control	Eukaryota	Sar	Alveolata	Dinophyceae	Suessiales	Symbiodiniaceae	Symbiodinium	A4-A4a-noName
A4-A4a-noName	PAST_1295e-c3-tf_exp-PA11	0	PAST_1295	PAST_1295e-c3-tf	healthy	Cnidaria	Hexacorallia	Scleractinia	Poritidae	Porites	astreoides	low	USVI	experiment	no	no	no	Eukaryota	Sar	Alveolata	Dinophyceae	Suessiales	Symbiodiniaceae	Symbiodinium	A4-A4a-noName
A4-A4a-noName	exp_SS18_S131	0	SSID_2199	SSID_2199d-d2-tf	diseased	Cnidaria	Anthozoa	Scleractinia	Siderastreidae	Siderastrea	siderea	moderate	USVI	experiment	no	no	no	Eukaryota	Sar	Alveolata	Dinophyceae	Suessiales	Symbiodiniaceae	Symbiodinium	A4-A4a-noName
A4-A4a-noName	DLAB_1369-c1-t1_exp_DL1	0	DLAB_1369	DLAB_1369-c1-t1	healthy	Cnidaria	Hexacorallia	Scleractinia	Faviidae	Diploria	labyrinthiformis	high	USVI	experiment	no	no	no	Eukaryota	Sar	Alveolata	Dinophyceae	Suessiales	Symbiodiniaceae	Symbiodinium	A4-A4a-noName
A4-A4a-noName	exp_MC6_S126	0	MCAV_1368	MCAV_1368c-t1	healthy	Cnidaria	Anthozoa	Scleractinia	Montastraeidae	Montastraea	cavernosa	moderate	USVI	experiment	no	no	no	Eukaryota	Sar	Alveolata	Dinophyceae	Suessiales	Symbiodiniaceae	Symbiodinium	A4-A4a-noName
A4-A4a-noName	OANN_1364a-c7-tf_exp_OA27	0	OANN_1364	OANN_1364a-c7-tf	healthy	Cnidaria	Hexacorallia	Scleractinia	Merulinidae	Orbicella	annularis	moderate	USVI	experiment	oann_c7	yes	control	Eukaryota	Sar	Alveolata	Dinophyceae	Suessiales	Symbiodiniaceae	Symbiodinium	A4-A4a-noName
A4-A4a-noName	exp_CN2_S191	0	CNAT_1661	CNAT_1661e-t1	healthy	Cnidaria	Anthozoa	Scleractinia	Mussidae	Colpophyllia	natans	high	USVI	experiment	no	no	no	Eukaryota	Sar	Alveolata	Dinophyceae	Suessiales	Symbiodiniaceae	Symbiodinium	A4-A4a-noName
A4-A4a-noName	OANN_1831b-c2-tf_exp_OA22	0	OANN_1831	OANN_1831b-c2-tf	healthy	Cnidaria	Hexacorallia	Scleractinia	Merulinidae	Orbicella	annularis	moderate	USVI	experiment	oann_c2	yes	control	Eukaryota	Sar	Alveolata	Dinophyceae	Suessiales	Symbiodiniaceae	Symbiodinium	A4-A4a-noName
A4-A4a-noName	exp-PA10_S132	0	PAST_1304	PAST_1304g-c2-tf	healthy	Cnidaria	Hexacorallia	Scleractinia	Poritidae	Porites	astreoides	low	USVI	experiment	no	no	no	Eukaryota	Sar	Alveolata	Dinophyceae	Suessiales	Symbiodiniaceae	Symbiodinium	A4-A4a-noName
A4-A4a-noName	exp_SS11_S170	0	SSID_1339	SSID_1339c-c3-tf	healthy	Cnidaria	Anthozoa	Scleractinia	Siderastreidae	Siderastrea	siderea	moderate	USVI	experiment	no	no	no	Eukaryota	Sar	Alveolata	Dinophyceae	Suessiales	Symbiodiniaceae	Symbiodinium	A4-A4a-noName
A4-A4a-noName	OANN_1327b-c1-tf_exp_OA21	0	OANN_1327	OANN_1327b-c1-tf	healthy	Cnidaria	Hexacorallia	Scleractinia	Merulinidae	Orbicella	annularis	moderate	USVI	experiment	oann_c1	yes	control	Eukaryota	Sar	Alveolata	Dinophyceae	Suessiales	Symbiodiniaceae	Symbiodinium	A4-A4a-noName
A4-A4a-noName	PAST_1304e-d2-tf_exp-PA18	0	PAST_1304	PAST_1304e-d2-tf	diseased	Cnidaria	Hexacorallia	Scleractinia	Poritidae	Porites	astreoides	low	USVI	experiment	past_d2	yes	disease	Eukaryota	Sar	Alveolata	Dinophyceae	Suessiales	Symbiodiniaceae	Symbiodinium	A4-A4a-noName
A4-A4a-noName	exp-PA7_S101	0	PAST_1827	PAST_1827ca-t1	healthy	Cnidaria	Hexacorallia	Scleractinia	Poritidae	Porites	astreoides	low	USVI	experiment	no	no	no	Eukaryota	Sar	Alveolata	Dinophyceae	Suessiales	Symbiodiniaceae	Symbiodinium	A4-A4a-noName
A4-A4a-noName	exp_SS22_S163	0	SSID_1350	SSID_1350g-d6-tf	diseased	Cnidaria	Anthozoa	Scleractinia	Siderastreidae	Siderastrea	siderea	moderate	USVI	experiment	no	no	no	Eukaryota	Sar	Alveolata	Dinophyceae	Suessiales	Symbiodiniaceae	Symbiodinium	A4-A4a-noName
A4-A4a-noName	DLAB_1839-d2-tf_exp_DL26	0	DLAB_1839	DLAB_1839-d2-tf	diseased	Cnidaria	Hexacorallia	Scleractinia	Faviidae	Diploria	labyrinthiformis	high	USVI	experiment	no	no	no	Eukaryota	Sar	Alveolata	Dinophyceae	Suessiales	Symbiodiniaceae	Symbiodinium	A4-A4a-noName
A4-A4a-noName	DLAB_1694-d5-t1_exp_DL21	0	DLAB_1694	DLAB_1694-d5-t1	diseased	Cnidaria	Hexacorallia	Scleractinia	Faviidae	Diploria	labyrinthiformis	high	USVI	experiment	no	no	no	Eukaryota	Sar	Alveolata	Dinophyceae	Suessiales	Symbiodiniaceae	Symbiodinium	A4-A4a-noName
A4-A4a-noName	exp-PA4_S180	0	PAST_1858	PAST_1858b-t1	healthy	Cnidaria	Hexacorallia	Scleractinia	Poritidae	Porites	astreoides	low	USVI	experiment	no	no	no	Eukaryota	Sar	Alveolata	Dinophyceae	Suessiales	Symbiodiniaceae	Symbiodinium	A4-A4a-noName
A4-A4a-noName	OANN_1831c-t1_exp_OA14	0	OANN_1831	OANN_1831c-t1	healthy	Cnidaria	Hexacorallia	Scleractinia	Merulinidae	Orbicella	annularis	moderate	USVI	experiment	no	no	no	Eukaryota	Sar	Alveolata	Dinophyceae	Suessiales	Symbiodiniaceae	Symbiodinium	A4-A4a-noName
A4-A4a-noName	exp_CN16_S113	0	CNAT_1848	CNAT_1848b-c8-tf	healthy	Cnidaria	Anthozoa	Scleractinia	Mussidae	Colpophyllia	natans	high	USVI	experiment	cnat_c8	yes	control	Eukaryota	Sar	Alveolata	Dinophyceae	Suessiales	Symbiodiniaceae	Symbiodinium	A4-A4a-noName
A4-A4a-noName	exp_CN15_S105	0	CNAT_1833	CNAT_1833a-c7-tf	healthy	Cnidaria	Anthozoa	Scleractinia	Mussidae	Colpophyllia	natans	high	USVI	experiment	no	no	no	Eukaryota	Sar	Alveolata	Dinophyceae	Suessiales	Symbiodiniaceae	Symbiodinium	A4-A4a-noName
A4-A4a-noName	exp_SS24_S179	0	SSID_1826	SSID_1826c-d8-tf	diseased	Cnidaria	Anthozoa	Scleractinia	Siderastreidae	Siderastrea	siderea	moderate	USVI	experiment	no	no	no	Eukaryota	Sar	Alveolata	Dinophyceae	Suessiales	Symbiodiniaceae	Symbiodinium	A4-A4a-noName
A4-A4a-noName	exp_CN4_S112	0	CNAT_1692	CNAT_1692d-t1	healthy	Cnidaria	Anthozoa	Scleractinia	Mussidae	Colpophyllia	natans	high	USVI	experiment	no	no	no	Eukaryota	Sar	Alveolata	Dinophyceae	Suessiales	Symbiodiniaceae	Symbiodinium	A4-A4a-noName
A4-A4a-noName	exp_MC21_S151	0	MCAV_1662	MCAV_1662h-d5-tf	unaffected	Cnidaria	Anthozoa	Scleractinia	Montastraeidae	Montastraea	cavernosa	moderate	USVI	experiment	mcav_d5	yes	disease	Eukaryota	Sar	Alveolata	Dinophyceae	Suessiales	Symbiodiniaceae	Symbiodinium	A4-A4a-noName
A4-A4a-noName	DLAB_1335-c8-t1_exp_DL8	0	DLAB_1335	DLAB_1335-c8-t1	healthy	Cnidaria	Hexacorallia	Scleractinia	Faviidae	Diploria	labyrinthiformis	high	USVI	experiment	no	no	no	Eukaryota	Sar	Alveolata	Dinophyceae	Suessiales	Symbiodiniaceae	Symbiodinium	A4-A4a-noName
A4-A4a-noName	exp_MC20_S143	0	MCAV_1226	MCAV_1226a-d4-tf	unaffected	Cnidaria	Anthozoa	Scleractinia	Montastraeidae	Montastraea	cavernosa	moderate	USVI	experiment	mcav_d4	yes	disease	Eukaryota	Sar	Alveolata	Dinophyceae	Suessiales	Symbiodiniaceae	Symbiodinium	A4-A4a-noName
A4-A4a-noName	PSTRIG_1347a-d5-tf_exp_PS21	0	PSTRIG_1347	PSTRIG_1347a-d5-tf	diseased	Cnidaria	Anthozoa	Scleractinia	Mussidae	Pseudodiploria	strigosa	high	USVI	experiment	pstr_d5	yes	disease	Eukaryota	Sar	Alveolata	Dinophyceae	Suessiales	Symbiodiniaceae	Symbiodinium	A4-A4a-noName
A4-A4a-noName	exp_MC2_S189	0	MCAV_1379	MCAV_1379e-t1	healthy	Cnidaria	Anthozoa	Scleractinia	Montastraeidae	Montastraea	cavernosa	moderate	USVI	experiment	no	no	no	Eukaryota	Sar	Alveolata	Dinophyceae	Suessiales	Symbiodiniaceae	Symbiodinium	A4-A4a-noName
A4-A4a-noName	exp_MC15_S103	0	MCAV_1669	MCAV_1669c-c7-tf	healthy	Cnidaria	Anthozoa	Scleractinia	Montastraeidae	Montastraea	cavernosa	moderate	USVI	experiment	mcav_c7	yes	control	Eukaryota	Sar	Alveolata	Dinophyceae	Suessiales	Symbiodiniaceae	Symbiodinium	A4-A4a-noName
A4-A4a-noName	PSTRIG_1672e-c3-tf_exp_PS11	0	PSTRIG_1672	PSTRIG_1672e-c3-tf	healthy	Cnidaria	Anthozoa	Scleractinia	Mussidae	Pseudodiploria	strigosa	high	USVI	experiment	pstr_c3	yes	control	Eukaryota	Sar	Alveolata	Dinophyceae	Suessiales	Symbiodiniaceae	Symbiodinium	A4-A4a-noName
A4-A4a-noName	exp_SS20_S147	0	SSID_1659	SSID_1659e-d4-tf	unaffected	Cnidaria	Anthozoa	Scleractinia	Siderastreidae	Siderastrea	siderea	moderate	USVI	experiment	no	no	no	Eukaryota	Sar	Alveolata	Dinophyceae	Suessiales	Symbiodiniaceae	Symbiodinium	A4-A4a-noName
A4-A4a-noName	OANN_1327d-t1_exp_OA13	0	OANN_1327	OANN_1327d-t1	healthy	Cnidaria	Hexacorallia	Scleractinia	Merulinidae	Orbicella	annularis	moderate	USVI	experiment	no	no	no	Eukaryota	Sar	Alveolata	Dinophyceae	Suessiales	Symbiodiniaceae	Symbiodinium	A4-A4a-noName
A4-A4a-noName	PSTRIG_1672c-d3-tf_exp_PS19	0	PSTRIG_1672	PSTRIG_1672c-d3-tf	unaffected	Cnidaria	Anthozoa	Scleractinia	Mussidae	Pseudodiploria	strigosa	high	USVI	experiment	pstr_d3	yes	disease	Eukaryota	Sar	Alveolata	Dinophyceae	Suessiales	Symbiodiniaceae	Symbiodinium	A4-A4a-noName
A4-A4a-noName	DLAB_1312-c4-t1_exp_DL4	0	DLAB_1312	DLAB_1312-c4-t1	healthy	Cnidaria	Hexacorallia	Scleractinia	Faviidae	Diploria	labyrinthiformis	high	USVI	experiment	no	no	no	Eukaryota	Sar	Alveolata	Dinophyceae	Suessiales	Symbiodiniaceae	Symbiodinium	A4-A4a-noName
A4-A4a-noName	PSTRIG_1347e-t1_exp_PS5	0	PSTRIG_1347	PSTRIG_1347e-t1	healthy	Cnidaria	Anthozoa	Scleractinia	Mussidae	Pseudodiploria	strigosa	high	USVI	experiment	no	no	no	Eukaryota	Sar	Alveolata	Dinophyceae	Suessiales	Symbiodiniaceae	Symbiodinium	A4-A4a-noName
A4-A4a-noName	exp_CN1_S183	0	CNAT_1345	CNAT_1345d-t1	healthy	Cnidaria	Anthozoa	Scleractinia	Mussidae	Colpophyllia	natans	high	USVI	experiment	no	no	no	Eukaryota	Sar	Alveolata	Dinophyceae	Suessiales	Symbiodiniaceae	Symbiodinium	A4-A4a-noName
A4-A4a-noName	DLAB_1365-c5-t1_exp_DL5	0	DLAB_1365	DLAB_1365-c5-t1	healthy	Cnidaria	Hexacorallia	Scleractinia	Faviidae	Diploria	labyrinthiformis	high	USVI	experiment	no	no	no	Eukaryota	Sar	Alveolata	Dinophyceae	Suessiales	Symbiodiniaceae	Symbiodinium	A4-A4a-noName
A4-A4a-noName	PAST_1681b-c1-tf_exp-PA9	0	PAST_1681	PAST_1681b-c1-tf	healthy	Cnidaria	Hexacorallia	Scleractinia	Poritidae	Porites	astreoides	low	USVI	experiment	past_c1	yes	control	Eukaryota	Sar	Alveolata	Dinophyceae	Suessiales	Symbiodiniaceae	Symbiodinium	A4-A4a-noName
A4-A4a-noName	DLAB_1323-c6-tf_exp_DL14	0	DLAB_1323	DLAB_1323-c6-tf	healthy	Cnidaria	Hexacorallia	Scleractinia	Faviidae	Diploria	labyrinthiformis	high	USVI	experiment	no	no	no	Eukaryota	Sar	Alveolata	Dinophyceae	Suessiales	Symbiodiniaceae	Symbiodinium	A4-A4a-noName
A4-A4a-noName	exp_CN17_S121	0	CNAT_1345	CNAT_1345b-d1-tf	diseased	Cnidaria	Anthozoa	Scleractinia	Mussidae	Colpophyllia	natans	high	USVI	experiment	no	no	no	Eukaryota	Sar	Alveolata	Dinophyceae	Suessiales	Symbiodiniaceae	Symbiodinium	A4-A4a-noName
A4-A4a-noName	OANN_1305b-d3-tf_exp_OA31	0	OANN_1305	OANN_1305b-d3-tf	unaffected	Cnidaria	Hexacorallia	Scleractinia	Merulinidae	Orbicella	annularis	moderate	USVI	experiment	oann_d3	yes	disease	Eukaryota	Sar	Alveolata	Dinophyceae	Suessiales	Symbiodiniaceae	Symbiodinium	A4-A4a-noName
A4-A4a-noName	PAST_1681a-d1-tf_exp-PA17	0	PAST_1681	PAST_1681a-d1-tf	diseased	Cnidaria	Hexacorallia	Scleractinia	Poritidae	Porites	astreoides	low	USVI	experiment	past_d1	yes	disease	Eukaryota	Sar	Alveolata	Dinophyceae	Suessiales	Symbiodiniaceae	Symbiodinium	A4-A4a-noName
A4-A4a-noName	DLAB_1312-c4-tf_exp_DL12	0	DLAB_1312	DLAB_1312-c4-tf	healthy	Cnidaria	Hexacorallia	Scleractinia	Faviidae	Diploria	labyrinthiformis	high	USVI	experiment	no	no	no	Eukaryota	Sar	Alveolata	Dinophyceae	Suessiales	Symbiodiniaceae	Symbiodinium	A4-A4a-noName
A4-A4a-noName	PSTRIG_1672c-t1_exp_PS3	0	PSTRIG_1672	PSTRIG_1672c-t1	healthy	Cnidaria	Anthozoa	Scleractinia	Mussidae	Pseudodiploria	strigosa	high	USVI	experiment	no	no	no	Eukaryota	Sar	Alveolata	Dinophyceae	Suessiales	Symbiodiniaceae	Symbiodinium	A4-A4a-noName
A4-A4a-noName	OANN_1305a-c3-tf_exp_OA23	0	OANN_1305	OANN_1305a-c3-tf	healthy	Cnidaria	Hexacorallia	Scleractinia	Merulinidae	Orbicella	annularis	moderate	USVI	experiment	oann_c3	yes	control	Eukaryota	Sar	Alveolata	Dinophyceae	Suessiales	Symbiodiniaceae	Symbiodinium	A4-A4a-noName
A4-A4a-noName	exp_SS23_S171	0	SSID_1654	SSID_1654a-d7-tf	diseased	Cnidaria	Anthozoa	Scleractinia	Siderastreidae	Siderastrea	siderea	moderate	USVI	experiment	no	no	no	Eukaryota	Sar	Alveolata	Dinophyceae	Suessiales	Symbiodiniaceae	Symbiodinium	A4-A4a-noName
A4-A4a-noName	DLAB_1313-c2-t1_exp_DL2	0	DLAB_1313	DLAB_1313-c2-t1	healthy	Cnidaria	Hexacorallia	Scleractinia	Faviidae	Diploria	labyrinthiformis	high	USVI	experiment	no	no	no	Eukaryota	Sar	Alveolata	Dinophyceae	Suessiales	Symbiodiniaceae	Symbiodinium	A4-A4a-noName
A4-A4a-noName	exp_CN10_S160	0	CNAT_1661	CNAT_1661b-c2-tf	healthy	Cnidaria	Anthozoa	Scleractinia	Mussidae	Colpophyllia	natans	high	USVI	experiment	cnat_c2	yes	control	Eukaryota	Sar	Alveolata	Dinophyceae	Suessiales	Symbiodiniaceae	Symbiodinium	A4-A4a-noName
A4/A4a	DLAB_1301-c3-t1_exp_DL3	0	DLAB_1301	DLAB_1301-c3-t1	healthy	Cnidaria	Hexacorallia	Scleractinia	Faviidae	Diploria	labyrinthiformis	high	USVI	experiment	no	no	no	Eukaryota	Sar	Alveolata	Dinophyceae	Suessiales	Symbiodiniaceae	Symbiodinium	A4/A4a
A4/A4a	exp_CN9_S152	0	CNAT_1345	CNAT_1345a-c1-tf	healthy	Cnidaria	Anthozoa	Scleractinia	Mussidae	Colpophyllia	natans	high	USVI	experiment	no	no	no	Eukaryota	Sar	Alveolata	Dinophyceae	Suessiales	Symbiodiniaceae	Symbiodinium	A4/A4a
A4/A4a	exp_CN13_S184	0	CNAT_1655	CNAT_1655d-c5-tf	healthy	Cnidaria	Anthozoa	Scleractinia	Mussidae	Colpophyllia	natans	high	USVI	experiment	no	no	no	Eukaryota	Sar	Alveolata	Dinophyceae	Suessiales	Symbiodiniaceae	Symbiodinium	A4/A4a
A4/A4a	exp_SS14_S194	0	SSID_1350	SSID_1350e-c6-tf	healthy	Cnidaria	Anthozoa	Scleractinia	Siderastreidae	Siderastrea	siderea	moderate	USVI	experiment	no	no	no	Eukaryota	Sar	Alveolata	Dinophyceae	Suessiales	Symbiodiniaceae	Symbiodinium	A4/A4a
A4/A4a	OANN_1338a-c5-tf_exp_OA25	0	OANN_1338	OANN_1338a-c5-tf	healthy	Cnidaria	Hexacorallia	Scleractinia	Merulinidae	Orbicella	annularis	moderate	USVI	experiment	no	no	no	Eukaryota	Sar	Alveolata	Dinophyceae	Suessiales	Symbiodiniaceae	Symbiodinium	A4/A4a
A4/A4a	DLAB_1323-c6-tf_exp_DL14	0	DLAB_1323	DLAB_1323-c6-tf	healthy	Cnidaria	Hexacorallia	Scleractinia	Faviidae	Diploria	labyrinthiformis	high	USVI	experiment	no	no	no	Eukaryota	Sar	Alveolata	Dinophyceae	Suessiales	Symbiodiniaceae	Symbiodinium	A4/A4a
A4/A4a	exp_CN24_S177	0	CNAT_1848	CNAT_1848a-d8-tf	diseased	Cnidaria	Anthozoa	Scleractinia	Mussidae	Colpophyllia	natans	high	USVI	experiment	cnat_d8	yes	disease	Eukaryota	Sar	Alveolata	Dinophyceae	Suessiales	Symbiodiniaceae	Symbiodinium	A4/A4a
A4/A4a	exp_SS3_S106	0	SSID_1339	SSID_1339z-t1	healthy	Cnidaria	Anthozoa	Scleractinia	Siderastreidae	Siderastrea	siderea	moderate	USVI	experiment	no	no	no	Eukaryota	Sar	Alveolata	Dinophyceae	Suessiales	Symbiodiniaceae	Symbiodinium	A4/A4a
A4/A4a	PSTRIG_1320a-c4-tf_exp_PS12	0	PSTRIG_1320	PSTRIG_1320a-c4-tf	healthy	Cnidaria	Anthozoa	Scleractinia	Mussidae	Pseudodiploria	strigosa	high	USVI	experiment	no	no	no	Eukaryota	Sar	Alveolata	Dinophyceae	Suessiales	Symbiodiniaceae	Symbiodinium	A4/A4a
A4/A4a	DLAB_1695-c7-tf_exp_DL15	0	DLAB_1695	DLAB_1695-c7-tf	healthy	Cnidaria	Hexacorallia	Scleractinia	Faviidae	Diploria	labyrinthiformis	high	USVI	experiment	no	no	no	Eukaryota	Sar	Alveolata	Dinophyceae	Suessiales	Symbiodiniaceae	Symbiodinium	A4/A4a
A4/A4a	exp_MC9_S150	0	MCAV_1360	MCAV_1360c-c1-tf	healthy	Cnidaria	Anthozoa	Scleractinia	Montastraeidae	Montastraea	cavernosa	moderate	USVI	experiment	mcav_c1	yes	control	Eukaryota	Sar	Alveolata	Dinophyceae	Suessiales	Symbiodiniaceae	Symbiodinium	A4/A4a
A4/A4a	PSTRIG_1840a-c8-tf_exp_PS16	0	PSTRIG_1840	PSTRIG_1840a-c8-tf	healthy	Cnidaria	Anthozoa	Scleractinia	Mussidae	Pseudodiploria	strigosa	high	USVI	experiment	pstr_c8	yes	control	Eukaryota	Sar	Alveolata	Dinophyceae	Suessiales	Symbiodiniaceae	Symbiodinium	A4/A4a
A4/A4a	DLAB_1312-c4-t1_exp_DL4	0	DLAB_1312	DLAB_1312-c4-t1	healthy	Cnidaria	Hexacorallia	Scleractinia	Faviidae	Diploria	labyrinthiformis	high	USVI	experiment	no	no	no	Eukaryota	Sar	Alveolata	Dinophyceae	Suessiales	Symbiodiniaceae	Symbiodinium	A4/A4a
A4/A4a	exp_SS19_S139	0	SSID_1339	SSID_1339a-d3-tf	diseased	Cnidaria	Anthozoa	Scleractinia	Siderastreidae	Siderastrea	siderea	moderate	USVI	experiment	no	no	no	Eukaryota	Sar	Alveolata	Dinophyceae	Suessiales	Symbiodiniaceae	Symbiodinium	A4/A4a
A4/A4a	exp_CN18_S129	0	CNAT_1661	CNAT_1661a-d2-tf	diseased	Cnidaria	Anthozoa	Scleractinia	Mussidae	Colpophyllia	natans	high	USVI	experiment	cnat_d2	yes	disease	Eukaryota	Sar	Alveolata	Dinophyceae	Suessiales	Symbiodiniaceae	Symbiodinium	A4/A4a
A4/A4a	OANN_1338b-t1_exp_OA17	0	OANN_1338	OANN_1338b-t1	healthy	Cnidaria	Hexacorallia	Scleractinia	Merulinidae	Orbicella	annularis	moderate	USVI	experiment	no	no	no	Eukaryota	Sar	Alveolata	Dinophyceae	Suessiales	Symbiodiniaceae	Symbiodinium	A4/A4a
A4/A4a	exp_MC24_S175	0	MCAV_1363	MCAV_1363b-d8-tf	unaffected	Cnidaria	Anthozoa	Scleractinia	Montastraeidae	Montastraea	cavernosa	moderate	USVI	experiment	mcav_d8	yes	disease	Eukaryota	Sar	Alveolata	Dinophyceae	Suessiales	Symbiodiniaceae	Symbiodinium	A4/A4a
A4/A4a	DLAB_1369-c1-tf_exp_DL9	0	DLAB_1369	DLAB_1369-c1-tf	healthy	Cnidaria	Hexacorallia	Scleractinia	Faviidae	Diploria	labyrinthiformis	high	USVI	experiment	no	no	no	Eukaryota	Sar	Alveolata	Dinophyceae	Suessiales	Symbiodiniaceae	Symbiodinium	A4/A4a
A4/A4a	exp_SS4_S114	0	SSID_1659	SSID_1659a-t1	healthy	Cnidaria	Anthozoa	Scleractinia	Siderastreidae	Siderastrea	siderea	moderate	USVI	experiment	no	no	no	Eukaryota	Sar	Alveolata	Dinophyceae	Suessiales	Symbiodiniaceae	Symbiodinium	A4/A4a
A4/A4a	exp_CN7_S136	0	CNAT_1833	CNAT_1833c-t1	healthy	Cnidaria	Anthozoa	Scleractinia	Mussidae	Colpophyllia	natans	high	USVI	experiment	no	no	no	Eukaryota	Sar	Alveolata	Dinophyceae	Suessiales	Symbiodiniaceae	Symbiodinium	A4/A4a
A4/A4a	exp_CN11_S168	0	CNAT_1863	CNAT_1863a-c3-tf	healthy	Cnidaria	Anthozoa	Scleractinia	Mussidae	Colpophyllia	natans	high	USVI	experiment	cnat_c3	yes	control	Eukaryota	Sar	Alveolata	Dinophyceae	Suessiales	Symbiodiniaceae	Symbiodinium	A4/A4a
A4/A4a	exp_SS12_S178	0	SSID_1659	SSID_1659d-c4-tf	healthy	Cnidaria	Anthozoa	Scleractinia	Siderastreidae	Siderastrea	siderea	moderate	USVI	experiment	no	no	no	Eukaryota	Sar	Alveolata	Dinophyceae	Suessiales	Symbiodiniaceae	Symbiodinium	A4/A4a
A4/A4a	OANN_1327b-c1-tf_exp_OA21	0	OANN_1327	OANN_1327b-c1-tf	healthy	Cnidaria	Hexacorallia	Scleractinia	Merulinidae	Orbicella	annularis	moderate	USVI	experiment	oann_c1	yes	control	Eukaryota	Sar	Alveolata	Dinophyceae	Suessiales	Symbiodiniaceae	Symbiodinium	A4/A4a
A4/A4a	DLAB_1322-d4-t1_exp_DL20	0	DLAB_1322	DLAB_1322-d4-t1	diseased	Cnidaria	Hexacorallia	Scleractinia	Faviidae	Diploria	labyrinthiformis	high	USVI	experiment	no	no	no	Eukaryota	Sar	Alveolata	Dinophyceae	Suessiales	Symbiodiniaceae	Symbiodinium	A4/A4a
A4/A4a	exp_MC18_S127	0	MCAV_1379	MCAV_1379c-d2-tf	unaffected	Cnidaria	Anthozoa	Scleractinia	Montastraeidae	Montastraea	cavernosa	moderate	USVI	experiment	mcav_d2	yes	disease	Eukaryota	Sar	Alveolata	Dinophyceae	Suessiales	Symbiodiniaceae	Symbiodinium	A4/A4a
A4/A4a	exp_SS23_S171	0	SSID_1654	SSID_1654a-d7-tf	diseased	Cnidaria	Anthozoa	Scleractinia	Siderastreidae	Siderastrea	siderea	moderate	USVI	experiment	no	no	no	Eukaryota	Sar	Alveolata	Dinophyceae	Suessiales	Symbiodiniaceae	Symbiodinium	A4/A4a
A4/A4a	exp_CN22_S161	0	CNAT_1370	CNAT_1370a-d6-tf	diseased	Cnidaria	Anthozoa	Scleractinia	Mussidae	Colpophyllia	natans	high	USVI	experiment	cnat_d6	yes	disease	Eukaryota	Sar	Alveolata	Dinophyceae	Suessiales	Symbiodiniaceae	Symbiodinium	A4/A4a
A4/A4a	DLAB_1694-d5-tf_exp_DL29	0	DLAB_1694	DLAB_1694-d5-tf	diseased	Cnidaria	Hexacorallia	Scleractinia	Faviidae	Diploria	labyrinthiformis	high	USVI	experiment	no	no	no	Eukaryota	Sar	Alveolata	Dinophyceae	Suessiales	Symbiodiniaceae	Symbiodinium	A4/A4a
A4/A4a	exp_MC7_S134	0	MCAV_1669	MCAV_1669c-t1	healthy	Cnidaria	Anthozoa	Scleractinia	Montastraeidae	Montastraea	cavernosa	moderate	USVI	experiment	no	no	no	Eukaryota	Sar	Alveolata	Dinophyceae	Suessiales	Symbiodiniaceae	Symbiodinium	A4/A4a
A4/A4a	PSTRIG_1672c-t1_exp_PS3	0	PSTRIG_1672	PSTRIG_1672c-t1	healthy	Cnidaria	Anthozoa	Scleractinia	Mussidae	Pseudodiploria	strigosa	high	USVI	experiment	no	no	no	Eukaryota	Sar	Alveolata	Dinophyceae	Suessiales	Symbiodiniaceae	Symbiodinium	A4/A4a
A4/A4a	DLAB_1307-d3-t1_exp_DL19	0	DLAB_1307	DLAB_1307-d3-t1	diseased	Cnidaria	Hexacorallia	Scleractinia	Faviidae	Diploria	labyrinthiformis	high	USVI	experiment	no	no	no	Eukaryota	Sar	Alveolata	Dinophyceae	Suessiales	Symbiodiniaceae	Symbiodinium	A4/A4a
A4/A4a	exp_MC11_S166	0	MCAV_1356	MCAV_1356d-c3-tf	healthy	Cnidaria	Anthozoa	Scleractinia	Montastraeidae	Montastraea	cavernosa	moderate	USVI	experiment	mcav_c3	yes	control	Eukaryota	Sar	Alveolata	Dinophyceae	Suessiales	Symbiodiniaceae	Symbiodinium	A4/A4a
A4/A4a	exp_CN16_S113	0	CNAT_1848	CNAT_1848b-c8-tf	healthy	Cnidaria	Anthozoa	Scleractinia	Mussidae	Colpophyllia	natans	high	USVI	experiment	cnat_c8	yes	control	Eukaryota	Sar	Alveolata	Dinophyceae	Suessiales	Symbiodiniaceae	Symbiodinium	A4/A4a
A4/A4a	exp_MC22_S159	0	MCAV_1338	MCAV_1338e-d6-tf	diseased	Cnidaria	Anthozoa	Scleractinia	Montastraeidae	Montastraea	cavernosa	moderate	USVI	experiment	mcav_d7	yes	disease	Eukaryota	Sar	Alveolata	Dinophyceae	Suessiales	Symbiodiniaceae	Symbiodinium	A4/A4a
A4/A4a	DLAB_1365-c5-tf_exp_DL13	0	DLAB_1365	DLAB_1365-c5-tf	healthy	Cnidaria	Hexacorallia	Scleractinia	Faviidae	Diploria	labyrinthiformis	high	USVI	experiment	no	no	no	Eukaryota	Sar	Alveolata	Dinophyceae	Suessiales	Symbiodiniaceae	Symbiodinium	A4/A4a
A4/A4a	PSTRIG_1870b-t1_exp_PS1	0	PSTRIG_1870	PSTRIG_1870b-t1	healthy	Cnidaria	Anthozoa	Scleractinia	Mussidae	Pseudodiploria	strigosa	high	USVI	experiment	no	no	no	Eukaryota	Sar	Alveolata	Dinophyceae	Suessiales	Symbiodiniaceae	Symbiodinium	A4/A4a
A4/A4a	exp_CN5_S120	0	CNAT_1655	CNAT_1655b-t1	healthy	Cnidaria	Anthozoa	Scleractinia	Mussidae	Colpophyllia	natans	high	USVI	experiment	no	no	no	Eukaryota	Sar	Alveolata	Dinophyceae	Suessiales	Symbiodiniaceae	Symbiodinium	A4/A4a
A4/A4a	exp_SS6_S130	0	SSID_1350	SSID_1350c-t1	healthy	Cnidaria	Anthozoa	Scleractinia	Siderastreidae	Siderastrea	siderea	moderate	USVI	experiment	no	no	no	Eukaryota	Sar	Alveolata	Dinophyceae	Suessiales	Symbiodiniaceae	Symbiodinium	A4/A4a
A4/A4a	PSTRIG_1326a-t1_exp_PS2	0	PSTRIG_1326	PSTRIG_1326a-t1	healthy	Cnidaria	Anthozoa	Scleractinia	Mussidae	Pseudodiploria	strigosa	high	USVI	experiment	no	no	no	Eukaryota	Sar	Alveolata	Dinophyceae	Suessiales	Symbiodiniaceae	Symbiodinium	A4/A4a
A4/A4a	exp_CN1_S183	0	CNAT_1345	CNAT_1345d-t1	healthy	Cnidaria	Anthozoa	Scleractinia	Mussidae	Colpophyllia	natans	high	USVI	experiment	no	no	no	Eukaryota	Sar	Alveolata	Dinophyceae	Suessiales	Symbiodiniaceae	Symbiodinium	A4/A4a
A4/A4a	OANN_1305e-t1_exp_OA15	0	OANN_1305	OANN_1305e-t1	healthy	Cnidaria	Hexacorallia	Scleractinia	Merulinidae	Orbicella	annularis	moderate	USVI	experiment	no	no	no	Eukaryota	Sar	Alveolata	Dinophyceae	Suessiales	Symbiodiniaceae	Symbiodinium	A4/A4a
A4/A4a	DLAB_1313-c2-tf_exp_DL10	0	DLAB_1313	DLAB_1313-c2-tf	healthy	Cnidaria	Hexacorallia	Scleractinia	Faviidae	Diploria	labyrinthiformis	high	USVI	experiment	no	no	no	Eukaryota	Sar	Alveolata	Dinophyceae	Suessiales	Symbiodiniaceae	Symbiodinium	A4/A4a
A4/A4a	exp_MC16_S111	0	MCAV_1363	MCAV_1363a-c8-tf	healthy	Cnidaria	Anthozoa	Scleractinia	Montastraeidae	Montastraea	cavernosa	moderate	USVI	experiment	mcav_c8	yes	control	Eukaryota	Sar	Alveolata	Dinophyceae	Suessiales	Symbiodiniaceae	Symbiodinium	A4/A4a
A4/A4a	exp_SS21_S155	0	SSID_1613	SSID_1613a-d5-tf	diseased	Cnidaria	Anthozoa	Scleractinia	Siderastreidae	Siderastrea	siderea	moderate	USVI	experiment	no	no	no	Eukaryota	Sar	Alveolata	Dinophyceae	Suessiales	Symbiodiniaceae	Symbiodinium	A4/A4a
A4/A4a	exp_CN20_S145	0	CNAT_1692	CNAT_1692a-d4-tf	diseased	Cnidaria	Anthozoa	Scleractinia	Mussidae	Colpophyllia	natans	high	USVI	experiment	cnat_d4	yes	disease	Eukaryota	Sar	Alveolata	Dinophyceae	Suessiales	Symbiodiniaceae	Symbiodinium	A4/A4a
A4/A4a	DLAB_1369-c1-t1_exp_DL1	0	DLAB_1369	DLAB_1369-c1-t1	healthy	Cnidaria	Hexacorallia	Scleractinia	Faviidae	Diploria	labyrinthiformis	high	USVI	experiment	no	no	no	Eukaryota	Sar	Alveolata	Dinophyceae	Suessiales	Symbiodiniaceae	Symbiodinium	A4/A4a
A4/A4a	exp_MC5_S118	0	MCAV_1662	MCAV_1662a-t1	healthy	Cnidaria	Anthozoa	Scleractinia	Montastraeidae	Montastraea	cavernosa	moderate	USVI	experiment	no	no	no	Eukaryota	Sar	Alveolata	Dinophyceae	Suessiales	Symbiodiniaceae	Symbiodinium	A4/A4a
A4/A4a	PSTRIG_1347e-t1_exp_PS5	0	PSTRIG_1347	PSTRIG_1347e-t1	healthy	Cnidaria	Anthozoa	Scleractinia	Mussidae	Pseudodiploria	strigosa	high	USVI	experiment	no	no	no	Eukaryota	Sar	Alveolata	Dinophyceae	Suessiales	Symbiodiniaceae	Symbiodinium	A4/A4a
A4/A4a	DLAB_1301-c3-tf_exp_DL11	0	DLAB_1301	DLAB_1301-c3-tf	healthy	Cnidaria	Hexacorallia	Scleractinia	Faviidae	Diploria	labyrinthiformis	high	USVI	experiment	no	no	no	Eukaryota	Sar	Alveolata	Dinophyceae	Suessiales	Symbiodiniaceae	Symbiodinium	A4/A4a
A4/A4a	exp_MC1_S181	0	MCAV_1360	MCAV_1360d-t1	healthy	Cnidaria	Anthozoa	Scleractinia	Montastraeidae	Montastraea	cavernosa	moderate	USVI	experiment	no	no	no	Eukaryota	Sar	Alveolata	Dinophyceae	Suessiales	Symbiodiniaceae	Symbiodinium	A4/A4a
A4/A4a	PAST_1666b-c5-tf_exp-PA13	0	PAST_1666	PAST_1666b-c5-tf	healthy	Cnidaria	Hexacorallia	Scleractinia	Poritidae	Porites	astreoides	low	USVI	experiment	past_c5	yes	control	Eukaryota	Sar	Alveolata	Dinophyceae	Suessiales	Symbiodiniaceae	Symbiodinium	A4/A4a
A4/A4a	exp_CN14_S192	0	CNAT_1370	CNAT_1370b-c6-tf	healthy	Cnidaria	Anthozoa	Scleractinia	Mussidae	Colpophyllia	natans	high	USVI	experiment	cnat_c6	yes	control	Eukaryota	Sar	Alveolata	Dinophyceae	Suessiales	Symbiodiniaceae	Symbiodinium	A4/A4a
A4/A4a	exp_SS15_S107	0	SSID_1654	SSID_1654b-c7-tf	healthy	Cnidaria	Anthozoa	Scleractinia	Siderastreidae	Siderastrea	siderea	moderate	USVI	experiment	no	no	no	Eukaryota	Sar	Alveolata	Dinophyceae	Suessiales	Symbiodiniaceae	Symbiodinium	A4/A4a
A4/A4a	exp_MC17_S119	0	MCAV_1360	MCAV_1360d-d1-tf	diseased	Cnidaria	Anthozoa	Scleractinia	Montastraeidae	Montastraea	cavernosa	moderate	USVI	experiment	mcav_d1	yes	disease	Eukaryota	Sar	Alveolata	Dinophyceae	Suessiales	Symbiodiniaceae	Symbiodinium	A4/A4a
A4/A4a	DLAB_1335-c8-t1_exp_DL8	0	DLAB_1335	DLAB_1335-c8-t1	healthy	Cnidaria	Hexacorallia	Scleractinia	Faviidae	Diploria	labyrinthiformis	high	USVI	experiment	no	no	no	Eukaryota	Sar	Alveolata	Dinophyceae	Suessiales	Symbiodiniaceae	Symbiodinium	A4/A4a
A4/A4a	exp_CN3_S104	0	CNAT_1863	CNAT_1863h-t1	healthy	Cnidaria	Anthozoa	Scleractinia	Mussidae	Colpophyllia	natans	high	USVI	experiment	no	no	no	Eukaryota	Sar	Alveolata	Dinophyceae	Suessiales	Symbiodiniaceae	Symbiodinium	A4/A4a
A4/A4a	OANN_1364b-d7-tf_exp_OA35	0	OANN_1364	OANN_1364b-d7-tf	diseased	Cnidaria	Hexacorallia	Scleractinia	Merulinidae	Orbicella	annularis	moderate	USVI	experiment	oann_d7	yes	disease	Eukaryota	Sar	Alveolata	Dinophyceae	Suessiales	Symbiodiniaceae	Symbiodinium	A4/A4a
A4/A4a	PSTRIG_1320b-d4-tf_exp_PS20	0	PSTRIG_1320	PSTRIG_1320b-d4-tf	diseased	Cnidaria	Anthozoa	Scleractinia	Mussidae	Pseudodiploria	strigosa	high	USVI	experiment	no	no	no	Eukaryota	Sar	Alveolata	Dinophyceae	Suessiales	Symbiodiniaceae	Symbiodinium	A4/A4a
A4/A4a	DLAB_1839-d2-t1_exp_DL18	0	DLAB_1839	DLAB_1839-d2-t1	diseased	Cnidaria	Hexacorallia	Scleractinia	Faviidae	Diploria	labyrinthiformis	high	USVI	experiment	no	no	no	Eukaryota	Sar	Alveolata	Dinophyceae	Suessiales	Symbiodiniaceae	Symbiodinium	A4/A4a
A4/A4a	exp_OA18_S173	0	OANN_1835	OANN_1835c_t1	healthy	Cnidaria	Hexacorallia	Scleractinia	Merulinidae	Orbicella	annularis	moderate	USVI	experiment	no	no	no	Eukaryota	Sar	Alveolata	Dinophyceae	Suessiales	Symbiodiniaceae	Symbiodinium	A4/A4a
A4/A4a	PSTRIG_1840b-d8-tf_exp_PS24	0	PSTRIG_1840	PSTRIG_1840b-d8-tf	diseased	Cnidaria	Anthozoa	Scleractinia	Mussidae	Pseudodiploria	strigosa	high	USVI	experiment	no	no	no	Eukaryota	Sar	Alveolata	Dinophyceae	Suessiales	Symbiodiniaceae	Symbiodinium	A4/A4a
A4/A4a	DLAB_1312-c4-tf_exp_DL12	0	DLAB_1312	DLAB_1312-c4-tf	healthy	Cnidaria	Hexacorallia	Scleractinia	Faviidae	Diploria	labyrinthiformis	high	USVI	experiment	no	no	no	Eukaryota	Sar	Alveolata	Dinophyceae	Suessiales	Symbiodiniaceae	Symbiodinium	A4/A4a
A4/A4a	exp_SS2_S193	0	SSID_2199	SSID_2199c-t1	healthy	Cnidaria	Anthozoa	Scleractinia	Siderastreidae	Siderastrea	siderea	moderate	USVI	experiment	no	no	no	Eukaryota	Sar	Alveolata	Dinophyceae	Suessiales	Symbiodiniaceae	Symbiodinium	A4/A4a
A4/A4a	exp_CN19_S137	0	CNAT_1863	CNAT_1863nl-d3-tf	diseased	Cnidaria	Anthozoa	Scleractinia	Mussidae	Colpophyllia	natans	high	USVI	experiment	cnat_d3	yes	disease	Eukaryota	Sar	Alveolata	Dinophyceae	Suessiales	Symbiodiniaceae	Symbiodinium	A4/A4a
A4/A4a	OANN_1338c-d5-tf_exp_OA33	0	OANN_1338	OANN_1338c-d5-tf	diseased	Cnidaria	Hexacorallia	Scleractinia	Merulinidae	Orbicella	annularis	moderate	USVI	experiment	no	no	no	Eukaryota	Sar	Alveolata	Dinophyceae	Suessiales	Symbiodiniaceae	Symbiodinium	A4/A4a
A4/A4a	exp_MC3_S102	0	MCAV_1356	MCAV_1356b-t1	healthy	Cnidaria	Anthozoa	Scleractinia	Montastraeidae	Montastraea	cavernosa	moderate	USVI	experiment	no	no	no	Eukaryota	Sar	Alveolata	Dinophyceae	Suessiales	Symbiodiniaceae	Symbiodinium	A4/A4a
A4/A4a	DLAB_1390-d1-t1_exp_DL17	0	DLAB_1390	DLAB_1390-d1-t1	diseased	Cnidaria	Hexacorallia	Scleractinia	Faviidae	Diploria	labyrinthiformis	high	USVI	experiment	no	no	no	Eukaryota	Sar	Alveolata	Dinophyceae	Suessiales	Symbiodiniaceae	Symbiodinium	A4/A4a
A4/A4a	exp_SS5_S122	0	SSID_1613	SSID_1613e-t1	healthy	Cnidaria	Anthozoa	Scleractinia	Siderastreidae	Siderastrea	siderea	moderate	USVI	experiment	no	no	no	Eukaryota	Sar	Alveolata	Dinophyceae	Suessiales	Symbiodiniaceae	Symbiodinium	A4/A4a
A4/A4a	exp_CN8_S144	0	CNAT_1848	CNAT_1848d-t1	healthy	Cnidaria	Anthozoa	Scleractinia	Mussidae	Colpophyllia	natans	high	USVI	experiment	no	no	no	Eukaryota	Sar	Alveolata	Dinophyceae	Suessiales	Symbiodiniaceae	Symbiodinium	A4/A4a
A4/A4a	exp_CN12_S176	0	CNAT_1692	CNAT_1692b-c4-tf	healthy	Cnidaria	Anthozoa	Scleractinia	Mussidae	Colpophyllia	natans	high	USVI	experiment	cnat_c4	yes	control	Eukaryota	Sar	Alveolata	Dinophyceae	Suessiales	Symbiodiniaceae	Symbiodinium	A4/A4a
A4/A4a	exp_SS13_S186	0	SSID_1613	SSID_1613b-c5-tf	healthy	Cnidaria	Anthozoa	Scleractinia	Siderastreidae	Siderastrea	siderea	moderate	USVI	experiment	no	no	no	Eukaryota	Sar	Alveolata	Dinophyceae	Suessiales	Symbiodiniaceae	Symbiodinium	A4/A4a
A4/A4a	OANN_1327d-t1_exp_OA13	0	OANN_1327	OANN_1327d-t1	healthy	Cnidaria	Hexacorallia	Scleractinia	Merulinidae	Orbicella	annularis	moderate	USVI	experiment	no	no	no	Eukaryota	Sar	Alveolata	Dinophyceae	Suessiales	Symbiodiniaceae	Symbiodinium	A4/A4a
A4/A4a	DLAB_1323-c6-t1_exp_DL6	0	DLAB_1323	DLAB_1323-c6-t1	healthy	Cnidaria	Hexacorallia	Scleractinia	Faviidae	Diploria	labyrinthiformis	high	USVI	experiment	no	no	no	Eukaryota	Sar	Alveolata	Dinophyceae	Suessiales	Symbiodiniaceae	Symbiodinium	A4/A4a
A4/A4a	exp_MC19_S135	0	MCAV_1356	MCAV_1356e-d3-tf	diseased	Cnidaria	Anthozoa	Scleractinia	Montastraeidae	Montastraea	cavernosa	moderate	USVI	experiment	mcav_d3	yes	disease	Eukaryota	Sar	Alveolata	Dinophyceae	Suessiales	Symbiodiniaceae	Symbiodinium	A4/A4a
A4/A4a	exp_SS24_S179	0	SSID_1826	SSID_1826c-d8-tf	diseased	Cnidaria	Anthozoa	Scleractinia	Siderastreidae	Siderastrea	siderea	moderate	USVI	experiment	no	no	no	Eukaryota	Sar	Alveolata	Dinophyceae	Suessiales	Symbiodiniaceae	Symbiodinium	A4/A4a
A4/A4a	exp_CN23_S169	0	CNAT_1833	CNAT_1833d-d7-tf	diseased	Cnidaria	Anthozoa	Scleractinia	Mussidae	Colpophyllia	natans	high	USVI	experiment	no	no	no	Eukaryota	Sar	Alveolata	Dinophyceae	Suessiales	Symbiodiniaceae	Symbiodinium	A4/A4a
A4/A4a	DLAB_1695-c7-t1_exp_DL7	0	DLAB_1695	DLAB_1695-c7-t1	healthy	Cnidaria	Hexacorallia	Scleractinia	Faviidae	Diploria	labyrinthiformis	high	USVI	experiment	no	no	no	Eukaryota	Sar	Alveolata	Dinophyceae	Suessiales	Symbiodiniaceae	Symbiodinium	A4/A4a
A4/A4a	exp_MC8_S142	0	MCAV_1363	MCAV_1363a-t1	healthy	Cnidaria	Anthozoa	Scleractinia	Montastraeidae	Montastraea	cavernosa	moderate	USVI	experiment	no	no	no	Eukaryota	Sar	Alveolata	Dinophyceae	Suessiales	Symbiodiniaceae	Symbiodinium	A4/A4a
A4/A4a	PSTRIG_1672e-c3-tf_exp_PS11	0	PSTRIG_1672	PSTRIG_1672e-c3-tf	healthy	Cnidaria	Anthozoa	Scleractinia	Mussidae	Pseudodiploria	strigosa	high	USVI	experiment	pstr_c3	yes	control	Eukaryota	Sar	Alveolata	Dinophyceae	Suessiales	Symbiodiniaceae	Symbiodinium	A4/A4a
A4/A4a	DLAB_1307-d3-tf_exp_DL27	0	DLAB_1307	DLAB_1307-d3-tf	diseased	Cnidaria	Hexacorallia	Scleractinia	Faviidae	Diploria	labyrinthiformis	high	USVI	experiment	no	no	no	Eukaryota	Sar	Alveolata	Dinophyceae	Suessiales	Symbiodiniaceae	Symbiodinium	A4/A4a
A4/A4a	exp_MC12_S174	0	MCAV_1226	MCAV_1226b-c4-tf	healthy	Cnidaria	Anthozoa	Scleractinia	Montastraeidae	Montastraea	cavernosa	moderate	USVI	experiment	no	no	no	Eukaryota	Sar	Alveolata	Dinophyceae	Suessiales	Symbiodiniaceae	Symbiodinium	A4/A4a
A4/A4a	exp_CN17_S121	0	CNAT_1345	CNAT_1345b-d1-tf	diseased	Cnidaria	Anthozoa	Scleractinia	Mussidae	Colpophyllia	natans	high	USVI	experiment	no	no	no	Eukaryota	Sar	Alveolata	Dinophyceae	Suessiales	Symbiodiniaceae	Symbiodinium	A4/A4a
A4/A4a	exp_MC23_S167	0	MCAV_1669	MCAV_1669a-d7-tf	unaffected	Cnidaria	Anthozoa	Scleractinia	Montastraeidae	Montastraea	cavernosa	moderate	USVI	experiment	no	no	no	Eukaryota	Sar	Alveolata	Dinophyceae	Suessiales	Symbiodiniaceae	Symbiodinium	A4/A4a
A4/A4a	exp_MC2_S189	0	MCAV_1379	MCAV_1379e-t1	healthy	Cnidaria	Anthozoa	Scleractinia	Montastraeidae	Montastraea	cavernosa	moderate	USVI	experiment	no	no	no	Eukaryota	Sar	Alveolata	Dinophyceae	Suessiales	Symbiodiniaceae	Symbiodinium	A4/A4a
A4/A4a	PSTRIG_1870d-d1-tf_exp_PS17	0	PSTRIG_1870	PSTRIG_1870d-d1-tf	diseased	Cnidaria	Anthozoa	Scleractinia	Mussidae	Pseudodiploria	strigosa	high	USVI	experiment	no	no	no	Eukaryota	Sar	Alveolata	Dinophyceae	Suessiales	Symbiodiniaceae	Symbiodinium	A4/A4a
A4/A4a	exp_CN6_S128	0	CNAT_1370	CNAT_1370d-t1	healthy	Cnidaria	Anthozoa	Scleractinia	Mussidae	Colpophyllia	natans	high	USVI	experiment	no	no	no	Eukaryota	Sar	Alveolata	Dinophyceae	Suessiales	Symbiodiniaceae	Symbiodinium	A4/A4a
A4/A4a	exp_SS7_S138	0	SSID_1654	SSID_1654d-t1	healthy	Cnidaria	Anthozoa	Scleractinia	Siderastreidae	Siderastrea	siderea	moderate	USVI	experiment	no	no	no	Eukaryota	Sar	Alveolata	Dinophyceae	Suessiales	Symbiodiniaceae	Symbiodinium	A4/A4a
A4/A4a	PSTRIG_1326d-d2-tf_exp_PS18	0	PSTRIG_1326	PSTRIG_1326d-d2-tf	diseased	Cnidaria	Anthozoa	Scleractinia	Mussidae	Pseudodiploria	strigosa	high	USVI	experiment	no	no	no	Eukaryota	Sar	Alveolata	Dinophyceae	Suessiales	Symbiodiniaceae	Symbiodinium	A4/A4a
A4/A4a	exp_CN10_S160	0	CNAT_1661	CNAT_1661b-c2-tf	healthy	Cnidaria	Anthozoa	Scleractinia	Mussidae	Colpophyllia	natans	high	USVI	experiment	cnat_c2	yes	control	Eukaryota	Sar	Alveolata	Dinophyceae	Suessiales	Symbiodiniaceae	Symbiodinium	A4/A4a
A4/A4a	OANN_1327a-d1-tf_exp_OA29	0	OANN_1327	OANN_1327a-d1-tf	diseased	Cnidaria	Hexacorallia	Scleractinia	Merulinidae	Orbicella	annularis	moderate	USVI	experiment	oann_d1	yes	disease	Eukaryota	Sar	Alveolata	Dinophyceae	Suessiales	Symbiodiniaceae	Symbiodinium	A4/A4a
A4/A4a	DLAB_1314-d6-t1_exp_DL22	0	DLAB_1314	DLAB_1314-d6-t1	diseased	Cnidaria	Hexacorallia	Scleractinia	Faviidae	Diploria	labyrinthiformis	high	USVI	experiment	no	no	no	Eukaryota	Sar	Alveolata	Dinophyceae	Suessiales	Symbiodiniaceae	Symbiodinium	A4/A4a
A4/A4a	PAST_1827c-c7-tf_exp-PA15	0	PAST_1827	PAST_1827c-c7-tf	healthy	Cnidaria	Hexacorallia	Scleractinia	Poritidae	Porites	astreoides	low	USVI	experiment	past_c7	yes	control	Eukaryota	Sar	Alveolata	Dinophyceae	Suessiales	Symbiodiniaceae	Symbiodinium	A4/A4a
A4/A4a	exp_SS22_S163	0	SSID_1350	SSID_1350g-d6-tf	diseased	Cnidaria	Anthozoa	Scleractinia	Siderastreidae	Siderastrea	siderea	moderate	USVI	experiment	no	no	no	Eukaryota	Sar	Alveolata	Dinophyceae	Suessiales	Symbiodiniaceae	Symbiodinium	A4/A4a
A4/A4a	exp_CN21_S153	0	CNAT_1655	CNAT_1655a-d5-tf	diseased	Cnidaria	Anthozoa	Scleractinia	Mussidae	Colpophyllia	natans	high	USVI	experiment	no	no	no	Eukaryota	Sar	Alveolata	Dinophyceae	Suessiales	Symbiodiniaceae	Symbiodinium	A4/A4a
A4/A4a	exp_MC20_S143	0	MCAV_1226	MCAV_1226a-d4-tf	unaffected	Cnidaria	Anthozoa	Scleractinia	Montastraeidae	Montastraea	cavernosa	moderate	USVI	experiment	mcav_d4	yes	disease	Eukaryota	Sar	Alveolata	Dinophyceae	Suessiales	Symbiodiniaceae	Symbiodinium	A4/A4a
A4/A4a	exp_MC6_S126	0	MCAV_1368	MCAV_1368c-t1	healthy	Cnidaria	Anthozoa	Scleractinia	Montastraeidae	Montastraea	cavernosa	moderate	USVI	experiment	no	no	no	Eukaryota	Sar	Alveolata	Dinophyceae	Suessiales	Symbiodiniaceae	Symbiodinium	A4/A4a
A4/A4a	PSTRIG_1672c-d3-tf_exp_PS19	0	PSTRIG_1672	PSTRIG_1672c-d3-tf	unaffected	Cnidaria	Anthozoa	Scleractinia	Mussidae	Pseudodiploria	strigosa	high	USVI	experiment	pstr_d3	yes	disease	Eukaryota	Sar	Alveolata	Dinophyceae	Suessiales	Symbiodiniaceae	Symbiodinium	A4/A4a
A4/A4a	DLAB_1302-d8-t1_exp_DL24	0	DLAB_1302	DLAB_1302-d8-t1	diseased	Cnidaria	Hexacorallia	Scleractinia	Faviidae	Diploria	labyrinthiformis	high	USVI	experiment	no	no	no	Eukaryota	Sar	Alveolata	Dinophyceae	Suessiales	Symbiodiniaceae	Symbiodinium	A4/A4a
A4/A4a	exp_MC10_S158	0	MCAV_1379	MCAV_1379e-c2-tf	healthy	Cnidaria	Anthozoa	Scleractinia	Montastraeidae	Montastraea	cavernosa	moderate	USVI	experiment	no	no	no	Eukaryota	Sar	Alveolata	Dinophyceae	Suessiales	Symbiodiniaceae	Symbiodinium	A4/A4a
A4/A4a	PAST_1666c-d5-tf_exp-PA21	0	PAST_1666	PAST_1666c-d5-tf	diseased	Cnidaria	Hexacorallia	Scleractinia	Poritidae	Porites	astreoides	low	USVI	experiment	past_d5	yes	disease	Eukaryota	Sar	Alveolata	Dinophyceae	Suessiales	Symbiodiniaceae	Symbiodinium	A4/A4a
A4/A4a	exp_CN15_S105	0	CNAT_1833	CNAT_1833a-c7-tf	healthy	Cnidaria	Anthozoa	Scleractinia	Mussidae	Colpophyllia	natans	high	USVI	experiment	no	no	no	Eukaryota	Sar	Alveolata	Dinophyceae	Suessiales	Symbiodiniaceae	Symbiodinium	A4/A4a
A4/A4a	exp_SS16_S115	0	SSID_1826	SSID_1826e-c8-tf	healthy	Cnidaria	Anthozoa	Scleractinia	Siderastreidae	Siderastrea	siderea	moderate	USVI	experiment	no	no	no	Eukaryota	Sar	Alveolata	Dinophyceae	Suessiales	Symbiodiniaceae	Symbiodinium	A4/A4a
A4/A4a	DLAB_1365-c5-t1_exp_DL5	0	DLAB_1365	DLAB_1365-c5-t1	healthy	Cnidaria	Hexacorallia	Scleractinia	Faviidae	Diploria	labyrinthiformis	high	USVI	experiment	no	no	no	Eukaryota	Sar	Alveolata	Dinophyceae	Suessiales	Symbiodiniaceae	Symbiodinium	A4/A4a
A4/A4a	exp_CN4_S112	0	CNAT_1692	CNAT_1692d-t1	healthy	Cnidaria	Anthozoa	Scleractinia	Mussidae	Colpophyllia	natans	high	USVI	experiment	no	no	no	Eukaryota	Sar	Alveolata	Dinophyceae	Suessiales	Symbiodiniaceae	Symbiodinium	A4/A4a
A4/A4a	OANN_1610a-t1_exp_OA16	0	OANN_1610	OANN_1610a-t1	healthy	Cnidaria	Hexacorallia	Scleractinia	Merulinidae	Orbicella	annularis	moderate	USVI	experiment	no	no	no	Eukaryota	Sar	Alveolata	Dinophyceae	Suessiales	Symbiodiniaceae	Symbiodinium	A4/A4a
A4/A4a	PSTRIG_1320f-t1_exp_PS4	0	PSTRIG_1320	PSTRIG_1320f-t1	healthy	Cnidaria	Anthozoa	Scleractinia	Mussidae	Pseudodiploria	strigosa	high	USVI	experiment	no	no	no	Eukaryota	Sar	Alveolata	Dinophyceae	Suessiales	Symbiodiniaceae	Symbiodinium	A4/A4a
A4/A4a	DLAB_1839-d2-tf_exp_DL26	0	DLAB_1839	DLAB_1839-d2-tf	diseased	Cnidaria	Hexacorallia	Scleractinia	Faviidae	Diploria	labyrinthiformis	high	USVI	experiment	no	no	no	Eukaryota	Sar	Alveolata	Dinophyceae	Suessiales	Symbiodiniaceae	Symbiodinium	A4/A4a
A4/A4a	exp_SS1_S185	0	SSID_1319	SSID_1319d-t1	healthy	Cnidaria	Anthozoa	Scleractinia	Siderastreidae	Siderastrea	siderea	moderate	USVI	experiment	no	no	no	Eukaryota	Sar	Alveolata	Dinophyceae	Suessiales	Symbiodiniaceae	Symbiodinium	A4/A4a
A4/A4a	PSTRIG_1840e-t1_exp_PS8	0	PSTRIG_1840	PSTRIG_1840e-t1	healthy	Cnidaria	Anthozoa	Scleractinia	Mussidae	Pseudodiploria	strigosa	high	USVI	experiment	no	no	no	Eukaryota	Sar	Alveolata	Dinophyceae	Suessiales	Symbiodiniaceae	Symbiodinium	A4/A4a
A4/A4a	DLAB_1313-c2-t1_exp_DL2	0	DLAB_1313	DLAB_1313-c2-t1	healthy	Cnidaria	Hexacorallia	Scleractinia	Faviidae	Diploria	labyrinthiformis	high	USVI	experiment	no	no	no	Eukaryota	Sar	Alveolata	Dinophyceae	Suessiales	Symbiodiniaceae	Symbiodinium	A4/A4a
A4/A4a	exp_SS20_S147	0	SSID_1659	SSID_1659e-d4-tf	unaffected	Cnidaria	Anthozoa	Scleractinia	Siderastreidae	Siderastrea	siderea	moderate	USVI	experiment	no	no	no	Eukaryota	Sar	Alveolata	Dinophyceae	Suessiales	Symbiodiniaceae	Symbiodinium	A4/A4a
A4/A4a	exp_CN2_S191	0	CNAT_1661	CNAT_1661e-t1	healthy	Cnidaria	Anthozoa	Scleractinia	Mussidae	Colpophyllia	natans	high	USVI	experiment	no	no	no	Eukaryota	Sar	Alveolata	Dinophyceae	Suessiales	Symbiodiniaceae	Symbiodinium	A4/A4a
A4/A4a	OANN_1342A-t1_exp_OA20	0	OANN_1342	OANN_1342A-t1	healthy	Cnidaria	Hexacorallia	Scleractinia	Merulinidae	Orbicella	annularis	moderate	USVI	experiment	no	no	no	Eukaryota	Sar	Alveolata	Dinophyceae	Suessiales	Symbiodiniaceae	Symbiodinium	A4/A4a
A4/A4a	exp_MC4_S110	0	MCAV_1226	MCAV_1226e-t1	healthy	Cnidaria	Anthozoa	Scleractinia	Montastraeidae	Montastraea	cavernosa	moderate	USVI	experiment	no	no	no	Eukaryota	Sar	Alveolata	Dinophyceae	Suessiales	Symbiodiniaceae	Symbiodinium	A4/A4a
A4/A4a	DLAB_1650-d7-t1_exp_DL23	0	DLAB_1650	DLAB_1650-d7-t1	diseased	Cnidaria	Hexacorallia	Scleractinia	Faviidae	Diploria	labyrinthiformis	high	USVI	experiment	no	no	no	Eukaryota	Sar	Alveolata	Dinophyceae	Suessiales	Symbiodiniaceae	Symbiodinium	A4/A4a
A4/A4a	OANN_1831a-d2-tf_exp_OA30	0	OANN_1831	OANN_1831a-d2-tf	diseased	Cnidaria	Hexacorallia	Scleractinia	Merulinidae	Orbicella	annularis	moderate	USVI	experiment	no	no	no	Eukaryota	Sar	Alveolata	Dinophyceae	Suessiales	Symbiodiniaceae	Symbiodinium	A4/A4a
A4/A4a	exp_MC13_S182	0	MCAV_1662	MCAV_1662d-c5-tf	healthy	Cnidaria	Anthozoa	Scleractinia	Montastraeidae	Montastraea	cavernosa	moderate	USVI	experiment	mcav_c5	yes	control	Eukaryota	Sar	Alveolata	Dinophyceae	Suessiales	Symbiodiniaceae	Symbiodinium	A4/A4a
A4/A4a	PSTRIG_1347b-c5-tf_exp_PS13	0	PSTRIG_1347	PSTRIG_1347b-c5-tf	healthy	Cnidaria	Anthozoa	Scleractinia	Mussidae	Pseudodiploria	strigosa	high	USVI	experiment	pstr_c5	yes	control	Eukaryota	Sar	Alveolata	Dinophyceae	Suessiales	Symbiodiniaceae	Symbiodinium	A4/A4a
A4/A4a	PSTRIG_1842a-d6-tf_exp_PS22	0	PSTRIG_1842	PSTRIG_1842a-d6-tf	unaffected	Cnidaria	Anthozoa	Scleractinia	Mussidae	Pseudodiploria	strigosa	high	USVI	experiment	no	no	no	Eukaryota	Sar	Alveolata	Dinophyceae	Suessiales	Symbiodiniaceae	Symbiodinium	A4/A4a
A4/A4a	exp-PA5_S187	0	PAST_1666	PAST_1666a-t1	healthy	Cnidaria	Hexacorallia	Scleractinia	Poritidae	Porites	astreoides	low	USVI	experiment	no	no	no	Eukaryota	Sar	Alveolata	Dinophyceae	Suessiales	Symbiodiniaceae	Symbiodinium	A4/A4a
A4/A4a	PSTRIG_1864b-d7-tf_exp_PS23	0	PSTRIG_1864	PSTRIG_1864b-d7-tf	diseased	Cnidaria	Anthozoa	Scleractinia	Mussidae	Pseudodiploria	strigosa	high	USVI	experiment	pstr_d7	yes	disease	Eukaryota	Sar	Alveolata	Dinophyceae	Suessiales	Symbiodiniaceae	Symbiodinium	A4/A4a
A4/A4a	OANN_1364a-c7-tf_exp_OA27	0	OANN_1364	OANN_1364a-c7-tf	healthy	Cnidaria	Hexacorallia	Scleractinia	Merulinidae	Orbicella	annularis	moderate	USVI	experiment	oann_c7	yes	control	Eukaryota	Sar	Alveolata	Dinophyceae	Suessiales	Symbiodiniaceae	Symbiodinium	A4/A4a
A4/A4a	PSTRIG_1326e-c2-tf_exp_PS10	0	PSTRIG_1326	PSTRIG_1326e-c2-tf	healthy	Cnidaria	Anthozoa	Scleractinia	Mussidae	Pseudodiploria	strigosa	high	USVI	experiment	no	no	no	Eukaryota	Sar	Alveolata	Dinophyceae	Suessiales	Symbiodiniaceae	Symbiodinium	A4/A4a
A4/A4a	DLAB_1650-d7-tf_exp_DL31	0	DLAB_1650	DLAB_1650-d7-tf	diseased	Cnidaria	Hexacorallia	Scleractinia	Faviidae	Diploria	labyrinthiformis	high	USVI	experiment	no	no	no	Eukaryota	Sar	Alveolata	Dinophyceae	Suessiales	Symbiodiniaceae	Symbiodinium	A4/A4a
A4/A4a	OANN_1831b-c2-tf_exp_OA22	0	OANN_1831	OANN_1831b-c2-tf	healthy	Cnidaria	Hexacorallia	Scleractinia	Merulinidae	Orbicella	annularis	moderate	USVI	experiment	oann_c2	yes	control	Eukaryota	Sar	Alveolata	Dinophyceae	Suessiales	Symbiodiniaceae	Symbiodinium	A4/A4a
A4/A4a	OANN_1835c-t1_exp_OA18	0	OANN_1835	OANN_1835c-t1	healthy	Cnidaria	Hexacorallia	Scleractinia	Merulinidae	Orbicella	annularis	moderate	USVI	experiment	no	no	no	Eukaryota	Sar	Alveolata	Dinophyceae	Suessiales	Symbiodiniaceae	Symbiodinium	A4/A4a
A4/A4a	OANN_1305a-c3-tf_exp_OA23	0	OANN_1305	OANN_1305a-c3-tf	healthy	Cnidaria	Hexacorallia	Scleractinia	Merulinidae	Orbicella	annularis	moderate	USVI	experiment	oann_c3	yes	control	Eukaryota	Sar	Alveolata	Dinophyceae	Suessiales	Symbiodiniaceae	Symbiodinium	A4/A4a
A4/A4a	PSTRIG_1842b-c6-tf_exp_PS14	0	PSTRIG_1842	PSTRIG_1842b-c6-tf	healthy	Cnidaria	Anthozoa	Scleractinia	Mussidae	Pseudodiploria	strigosa	high	USVI	experiment	no	no	no	Eukaryota	Sar	Alveolata	Dinophyceae	Suessiales	Symbiodiniaceae	Symbiodinium	A4/A4a
A4/A4a	PSTRIG_1864d-t1_exp_PS7	0	PSTRIG_1864	PSTRIG_1864d-t1	healthy	Cnidaria	Anthozoa	Scleractinia	Mussidae	Pseudodiploria	strigosa	high	USVI	experiment	no	no	no	Eukaryota	Sar	Alveolata	Dinophyceae	Suessiales	Symbiodiniaceae	Symbiodinium	A4/A4a
A4/A4a	PAST_2186a-d6-tf_exp-PA22	0	PAST_2186	PAST_2186a-d6-tf	diseased	Cnidaria	Hexacorallia	Scleractinia	Poritidae	Porites	astreoides	low	USVI	experiment	past_d6	yes	disease	Eukaryota	Sar	Alveolata	Dinophyceae	Suessiales	Symbiodiniaceae	Symbiodinium	A4/A4a
A4/A4a	exp_SS9_S154	0	SSID_1319	SSID_1319a-c1-tf	healthy	Cnidaria	Anthozoa	Scleractinia	Siderastreidae	Siderastrea	siderea	moderate	USVI	experiment	no	no	no	Eukaryota	Sar	Alveolata	Dinophyceae	Suessiales	Symbiodiniaceae	Symbiodinium	A4/A4a
A4/A4a	PSTRIG_1347a-d5-tf_exp_PS21	0	PSTRIG_1347	PSTRIG_1347a-d5-tf	diseased	Cnidaria	Anthozoa	Scleractinia	Mussidae	Pseudodiploria	strigosa	high	USVI	experiment	pstr_d5	yes	disease	Eukaryota	Sar	Alveolata	Dinophyceae	Suessiales	Symbiodiniaceae	Symbiodinium	A4/A4a
A4/A4a	exp_SS8_S146	0	SSID_1826	SSID_1826a-t1	healthy	Cnidaria	Anthozoa	Scleractinia	Siderastreidae	Siderastrea	siderea	moderate	USVI	experiment	no	no	no	Eukaryota	Sar	Alveolata	Dinophyceae	Suessiales	Symbiodiniaceae	Symbiodinium	A4/A4a
A4/A4a	DLAB_1694-d5-t1_exp_DL21	0	DLAB_1694	DLAB_1694-d5-t1	diseased	Cnidaria	Hexacorallia	Scleractinia	Faviidae	Diploria	labyrinthiformis	high	USVI	experiment	no	no	no	Eukaryota	Sar	Alveolata	Dinophyceae	Suessiales	Symbiodiniaceae	Symbiodinium	A4/A4a
A4/A4a	PAST_1295c-t1_exp-PA3	0	PAST_1295	PAST_1295c-t1	healthy	Cnidaria	Hexacorallia	Scleractinia	Poritidae	Porites	astreoides	low	USVI	experiment	no	no	no	Eukaryota	Sar	Alveolata	Dinophyceae	Suessiales	Symbiodiniaceae	Symbiodinium	A4/A4a
A4/A4a	PSTRIG_1842c-t1_exp_PS6	0	PSTRIG_1842	PSTRIG_1842c-t1	healthy	Cnidaria	Anthozoa	Scleractinia	Mussidae	Pseudodiploria	strigosa	high	USVI	experiment	no	no	no	Eukaryota	Sar	Alveolata	Dinophyceae	Suessiales	Symbiodiniaceae	Symbiodinium	A4/A4a
A4/A4a	PAST_2186d-t1_exp-PA6	0	PAST_2186	PAST_2186d-t1	healthy	Cnidaria	Hexacorallia	Scleractinia	Poritidae	Porites	astreoides	low	USVI	experiment	no	no	no	Eukaryota	Sar	Alveolata	Dinophyceae	Suessiales	Symbiodiniaceae	Symbiodinium	A4/A4a
A4/A4a	OANN_1835a-d6-tf_exp_OA34	0	OANN_1835	OANN_1835a-d6-tf	diseased	Cnidaria	Hexacorallia	Scleractinia	Merulinidae	Orbicella	annularis	moderate	USVI	experiment	oann_d6	yes	disease	Eukaryota	Sar	Alveolata	Dinophyceae	Suessiales	Symbiodiniaceae	Symbiodinium	A4/A4a
A4/A4a	PAST_2186b-c6-tf_exp-PA14	0	PAST_2186	PAST_2186b-c6-tf	healthy	Cnidaria	Hexacorallia	Scleractinia	Poritidae	Porites	astreoides	low	USVI	experiment	past_c6	yes	control	Eukaryota	Sar	Alveolata	Dinophyceae	Suessiales	Symbiodiniaceae	Symbiodinium	A4/A4a
A4/A4a	exp_MC21_S151	0	MCAV_1662	MCAV_1662h-d5-tf	unaffected	Cnidaria	Anthozoa	Scleractinia	Montastraeidae	Montastraea	cavernosa	moderate	USVI	experiment	mcav_d5	yes	disease	Eukaryota	Sar	Alveolata	Dinophyceae	Suessiales	Symbiodiniaceae	Symbiodinium	A4/A4a
A4/A4a	exp_SS10_S162	0	SSID_2199	SSID_2199e-c2-tf	healthy	Cnidaria	Anthozoa	Scleractinia	Siderastreidae	Siderastrea	siderea	moderate	USVI	experiment	no	no	no	Eukaryota	Sar	Alveolata	Dinophyceae	Suessiales	Symbiodiniaceae	Symbiodinium	A4/A4a
A4/A4a	exp_MC14_S190	0	MCAV_1368	MCAV_1368a-c6-tf	healthy	Cnidaria	Anthozoa	Scleractinia	Montastraeidae	Montastraea	cavernosa	moderate	USVI	experiment	mcav_c6	yes	control	Eukaryota	Sar	Alveolata	Dinophyceae	Suessiales	Symbiodiniaceae	Symbiodinium	A4/A4a
A4/A4a	exp_SS17_S123	0	SSID_1319	SSID_1319h-d1-tf	diseased	Cnidaria	Anthozoa	Scleractinia	Siderastreidae	Siderastrea	siderea	moderate	USVI	experiment	no	no	no	Eukaryota	Sar	Alveolata	Dinophyceae	Suessiales	Symbiodiniaceae	Symbiodinium	A4/A4a
A4/A4a	exp_SS11_S170	0	SSID_1339	SSID_1339c-c3-tf	healthy	Cnidaria	Anthozoa	Scleractinia	Siderastreidae	Siderastrea	siderea	moderate	USVI	experiment	no	no	no	Eukaryota	Sar	Alveolata	Dinophyceae	Suessiales	Symbiodiniaceae	Symbiodinium	A4/A4a
A4/A4a	OANN_1305b-d3-tf_exp_OA31	0	OANN_1305	OANN_1305b-d3-tf	unaffected	Cnidaria	Hexacorallia	Scleractinia	Merulinidae	Orbicella	annularis	moderate	USVI	experiment	oann_d3	yes	disease	Eukaryota	Sar	Alveolata	Dinophyceae	Suessiales	Symbiodiniaceae	Symbiodinium	A4/A4a
A4/A4a	OANN_1831c-t1_exp_OA14	0	OANN_1831	OANN_1831c-t1	healthy	Cnidaria	Hexacorallia	Scleractinia	Merulinidae	Orbicella	annularis	moderate	USVI	experiment	no	no	no	Eukaryota	Sar	Alveolata	Dinophyceae	Suessiales	Symbiodiniaceae	Symbiodinium	A4/A4a
A4/A4a	OANN_1835b-c6-tf_exp_OA26	0	OANN_1835	OANN_1835b-c6-tf	healthy	Cnidaria	Hexacorallia	Scleractinia	Merulinidae	Orbicella	annularis	moderate	USVI	experiment	oann_c6	yes	control	Eukaryota	Sar	Alveolata	Dinophyceae	Suessiales	Symbiodiniaceae	Symbiodinium	A4/A4a
A4/A4a	exp_SS18_S131	0	SSID_2199	SSID_2199d-d2-tf	diseased	Cnidaria	Anthozoa	Scleractinia	Siderastreidae	Siderastrea	siderea	moderate	USVI	experiment	no	no	no	Eukaryota	Sar	Alveolata	Dinophyceae	Suessiales	Symbiodiniaceae	Symbiodinium	A4/A4a
A4/A4a	PSTRIG_1864a-c7-tf_exp_PS15	0	PSTRIG_1864	PSTRIG_1864a-c7-tf	healthy	Cnidaria	Anthozoa	Scleractinia	Mussidae	Pseudodiploria	strigosa	high	USVI	experiment	pstr_c7	yes	control	Eukaryota	Sar	Alveolata	Dinophyceae	Suessiales	Symbiodiniaceae	Symbiodinium	A4/A4a
A4/A4a	exp_MC15_S103	0	MCAV_1669	MCAV_1669c-c7-tf	healthy	Cnidaria	Anthozoa	Scleractinia	Montastraeidae	Montastraea	cavernosa	moderate	USVI	experiment	mcav_c7	yes	control	Eukaryota	Sar	Alveolata	Dinophyceae	Suessiales	Symbiodiniaceae	Symbiodinium	A4/A4a
A4/A4a	PSTRIG_1870a-c1-tf_exp_PS9	0	PSTRIG_1870	PSTRIG_1870a-c1-tf	healthy	Cnidaria	Anthozoa	Scleractinia	Mussidae	Pseudodiploria	strigosa	high	USVI	experiment	no	no	no	Eukaryota	Sar	Alveolata	Dinophyceae	Suessiales	Symbiodiniaceae	Symbiodinium	A4/A4a
B-noName-1	exp_SS14_S194	0	SSID_1350	SSID_1350e-c6-tf	healthy	Cnidaria	Anthozoa	Scleractinia	Siderastreidae	Siderastrea	siderea	moderate	USVI	experiment	no	no	no	Eukaryota	Sar	Alveolata	Dinophyceae	Suessiales	Symbiodiniaceae	Breviolum	B-noName-1
B-noName-1	exp_SS20_S147	0	SSID_1659	SSID_1659e-d4-tf	unaffected	Cnidaria	Anthozoa	Scleractinia	Siderastreidae	Siderastrea	siderea	moderate	USVI	experiment	no	no	no	Eukaryota	Sar	Alveolata	Dinophyceae	Suessiales	Symbiodiniaceae	Breviolum	B-noName-1
B-noName-1	exp_CN24_S177	0	CNAT_1848	CNAT_1848a-d8-tf	diseased	Cnidaria	Anthozoa	Scleractinia	Mussidae	Colpophyllia	natans	high	USVI	experiment	cnat_d8	yes	disease	Eukaryota	Sar	Alveolata	Dinophyceae	Suessiales	Symbiodiniaceae	Breviolum	B-noName-1
B-noName-1	exp_SS19_S139	0	SSID_1339	SSID_1339a-d3-tf	diseased	Cnidaria	Anthozoa	Scleractinia	Siderastreidae	Siderastrea	siderea	moderate	USVI	experiment	no	no	no	Eukaryota	Sar	Alveolata	Dinophyceae	Suessiales	Symbiodiniaceae	Breviolum	B-noName-1
B-noName-1	exp_SS2_S193	0	SSID_2199	SSID_2199c-t1	healthy	Cnidaria	Anthozoa	Scleractinia	Siderastreidae	Siderastrea	siderea	moderate	USVI	experiment	no	no	no	Eukaryota	Sar	Alveolata	Dinophyceae	Suessiales	Symbiodiniaceae	Breviolum	B-noName-1
B-noName-1	exp_SS21_S155	0	SSID_1613	SSID_1613a-d5-tf	diseased	Cnidaria	Anthozoa	Scleractinia	Siderastreidae	Siderastrea	siderea	moderate	USVI	experiment	no	no	no	Eukaryota	Sar	Alveolata	Dinophyceae	Suessiales	Symbiodiniaceae	Breviolum	B-noName-1
B-noName-1	exp_SS3_S106	0	SSID_1339	SSID_1339z-t1	healthy	Cnidaria	Anthozoa	Scleractinia	Siderastreidae	Siderastrea	siderea	moderate	USVI	experiment	no	no	no	Eukaryota	Sar	Alveolata	Dinophyceae	Suessiales	Symbiodiniaceae	Breviolum	B-noName-1
B-noName-1	exp_CN3_S104	0	CNAT_1863	CNAT_1863h-t1	healthy	Cnidaria	Anthozoa	Scleractinia	Mussidae	Colpophyllia	natans	high	USVI	experiment	no	no	no	Eukaryota	Sar	Alveolata	Dinophyceae	Suessiales	Symbiodiniaceae	Breviolum	B-noName-1
B-noName-1	exp_SS22_S163	0	SSID_1350	SSID_1350g-d6-tf	diseased	Cnidaria	Anthozoa	Scleractinia	Siderastreidae	Siderastrea	siderea	moderate	USVI	experiment	no	no	no	Eukaryota	Sar	Alveolata	Dinophyceae	Suessiales	Symbiodiniaceae	Breviolum	B-noName-1
B-noName-1	exp_MC16_S111	0	MCAV_1363	MCAV_1363a-c8-tf	healthy	Cnidaria	Anthozoa	Scleractinia	Montastraeidae	Montastraea	cavernosa	moderate	USVI	experiment	mcav_c8	yes	control	Eukaryota	Sar	Alveolata	Dinophyceae	Suessiales	Symbiodiniaceae	Breviolum	B-noName-1
B-noName-1	PAST_1827c-c7-tf_exp-PA15	0	PAST_1827	PAST_1827c-c7-tf	healthy	Cnidaria	Hexacorallia	Scleractinia	Poritidae	Porites	astreoides	low	USVI	experiment	past_c7	yes	control	Eukaryota	Sar	Alveolata	Dinophyceae	Suessiales	Symbiodiniaceae	Breviolum	B-noName-1
B-noName-1	exp_SS8_S146	0	SSID_1826	SSID_1826a-t1	healthy	Cnidaria	Anthozoa	Scleractinia	Siderastreidae	Siderastrea	siderea	moderate	USVI	experiment	no	no	no	Eukaryota	Sar	Alveolata	Dinophyceae	Suessiales	Symbiodiniaceae	Breviolum	B-noName-1
B-noName-1	PSTRIG_1320a-c4-tf_exp_PS12	0	PSTRIG_1320	PSTRIG_1320a-c4-tf	healthy	Cnidaria	Anthozoa	Scleractinia	Mussidae	Pseudodiploria	strigosa	high	USVI	experiment	no	no	no	Eukaryota	Sar	Alveolata	Dinophyceae	Suessiales	Symbiodiniaceae	Breviolum	B-noName-1
B-noName-1	exp_MC14_S190	0	MCAV_1368	MCAV_1368a-c6-tf	healthy	Cnidaria	Anthozoa	Scleractinia	Montastraeidae	Montastraea	cavernosa	moderate	USVI	experiment	mcav_c6	yes	control	Eukaryota	Sar	Alveolata	Dinophyceae	Suessiales	Symbiodiniaceae	Breviolum	B-noName-1
B-noName-1	PSTRIG_1320b-d4-tf_exp_PS20	0	PSTRIG_1320	PSTRIG_1320b-d4-tf	diseased	Cnidaria	Anthozoa	Scleractinia	Mussidae	Pseudodiploria	strigosa	high	USVI	experiment	no	no	no	Eukaryota	Sar	Alveolata	Dinophyceae	Suessiales	Symbiodiniaceae	Breviolum	B-noName-1
B-noName-1	OANN_1835c-t1_exp_OA18	0	OANN_1835	OANN_1835c-t1	healthy	Cnidaria	Hexacorallia	Scleractinia	Merulinidae	Orbicella	annularis	moderate	USVI	experiment	no	no	no	Eukaryota	Sar	Alveolata	Dinophyceae	Suessiales	Symbiodiniaceae	Breviolum	B-noName-1
B-noName-1	PAST_1827e-d7-tf_exp-PA23	0	PAST_1827	PAST_1827e-d7-tf	diseased	Cnidaria	Hexacorallia	Scleractinia	Poritidae	Porites	astreoides	low	USVI	experiment	past_d7	yes	disease	Eukaryota	Sar	Alveolata	Dinophyceae	Suessiales	Symbiodiniaceae	Breviolum	B-noName-1
B-noName-1	DLAB_1695-c7-tf_exp_DL15	0	DLAB_1695	DLAB_1695-c7-tf	healthy	Cnidaria	Hexacorallia	Scleractinia	Faviidae	Diploria	labyrinthiformis	high	USVI	experiment	no	no	no	Eukaryota	Sar	Alveolata	Dinophyceae	Suessiales	Symbiodiniaceae	Breviolum	B-noName-1
B-noName-1	exp-PA1_S148	0	PAST_1681	PAST_1681d-t1	healthy	Cnidaria	Hexacorallia	Scleractinia	Poritidae	Porites	astreoides	low	USVI	experiment	no	no	no	Eukaryota	Sar	Alveolata	Dinophyceae	Suessiales	Symbiodiniaceae	Breviolum	B-noName-1
B-noName-1	exp_CN4_S112	0	CNAT_1692	CNAT_1692d-t1	healthy	Cnidaria	Anthozoa	Scleractinia	Mussidae	Colpophyllia	natans	high	USVI	experiment	no	no	no	Eukaryota	Sar	Alveolata	Dinophyceae	Suessiales	Symbiodiniaceae	Breviolum	B-noName-1
B-noName-1	exp_MC17_S119	0	MCAV_1360	MCAV_1360d-d1-tf	diseased	Cnidaria	Anthozoa	Scleractinia	Montastraeidae	Montastraea	cavernosa	moderate	USVI	experiment	mcav_d1	yes	disease	Eukaryota	Sar	Alveolata	Dinophyceae	Suessiales	Symbiodiniaceae	Breviolum	B-noName-1
B-noName-1	PSTRIG_1320f-t1_exp_PS4	0	PSTRIG_1320	PSTRIG_1320f-t1	healthy	Cnidaria	Anthozoa	Scleractinia	Mussidae	Pseudodiploria	strigosa	high	USVI	experiment	no	no	no	Eukaryota	Sar	Alveolata	Dinophyceae	Suessiales	Symbiodiniaceae	Breviolum	B-noName-1
B-noName-1	exp_SS4_S114	0	SSID_1659	SSID_1659a-t1	healthy	Cnidaria	Anthozoa	Scleractinia	Siderastreidae	Siderastrea	siderea	moderate	USVI	experiment	no	no	no	Eukaryota	Sar	Alveolata	Dinophyceae	Suessiales	Symbiodiniaceae	Breviolum	B-noName-1
B-noName-1	exp_MC11_S166	0	MCAV_1356	MCAV_1356d-c3-tf	healthy	Cnidaria	Anthozoa	Scleractinia	Montastraeidae	Montastraea	cavernosa	moderate	USVI	experiment	mcav_c3	yes	control	Eukaryota	Sar	Alveolata	Dinophyceae	Suessiales	Symbiodiniaceae	Breviolum	B-noName-1
B-noName-1	exp-PA4_S180	0	PAST_1858	PAST_1858b-t1	healthy	Cnidaria	Hexacorallia	Scleractinia	Poritidae	Porites	astreoides	low	USVI	experiment	no	no	no	Eukaryota	Sar	Alveolata	Dinophyceae	Suessiales	Symbiodiniaceae	Breviolum	B-noName-1
B-noName-1	exp_MC15_S103	0	MCAV_1669	MCAV_1669c-c7-tf	healthy	Cnidaria	Anthozoa	Scleractinia	Montastraeidae	Montastraea	cavernosa	moderate	USVI	experiment	mcav_c7	yes	control	Eukaryota	Sar	Alveolata	Dinophyceae	Suessiales	Symbiodiniaceae	Breviolum	B-noName-1
B-noName-1	DLAB_1839-d2-tf_exp_DL26	0	DLAB_1839	DLAB_1839-d2-tf	diseased	Cnidaria	Hexacorallia	Scleractinia	Faviidae	Diploria	labyrinthiformis	high	USVI	experiment	no	no	no	Eukaryota	Sar	Alveolata	Dinophyceae	Suessiales	Symbiodiniaceae	Breviolum	B-noName-1
B-noName-1	exp_MC13_S182	0	MCAV_1662	MCAV_1662d-c5-tf	healthy	Cnidaria	Anthozoa	Scleractinia	Montastraeidae	Montastraea	cavernosa	moderate	USVI	experiment	mcav_c5	yes	control	Eukaryota	Sar	Alveolata	Dinophyceae	Suessiales	Symbiodiniaceae	Breviolum	B-noName-1
B-noName-1	PSTRIG_1672c-d3-tf_exp_PS19	0	PSTRIG_1672	PSTRIG_1672c-d3-tf	unaffected	Cnidaria	Anthozoa	Scleractinia	Mussidae	Pseudodiploria	strigosa	high	USVI	experiment	pstr_d3	yes	disease	Eukaryota	Sar	Alveolata	Dinophyceae	Suessiales	Symbiodiniaceae	Breviolum	B-noName-1
B-noName-1	exp-PA10_S132	0	PAST_1304	PAST_1304g-c2-tf	healthy	Cnidaria	Hexacorallia	Scleractinia	Poritidae	Porites	astreoides	low	USVI	experiment	no	no	no	Eukaryota	Sar	Alveolata	Dinophyceae	Suessiales	Symbiodiniaceae	Breviolum	B-noName-1
B-noName-1	exp_SS16_S115	0	SSID_1826	SSID_1826e-c8-tf	healthy	Cnidaria	Anthozoa	Scleractinia	Siderastreidae	Siderastrea	siderea	moderate	USVI	experiment	no	no	no	Eukaryota	Sar	Alveolata	Dinophyceae	Suessiales	Symbiodiniaceae	Breviolum	B-noName-1
B-noName-1	exp-PA7_S101	0	PAST_1827	PAST_1827ca-t1	healthy	Cnidaria	Hexacorallia	Scleractinia	Poritidae	Porites	astreoides	low	USVI	experiment	no	no	no	Eukaryota	Sar	Alveolata	Dinophyceae	Suessiales	Symbiodiniaceae	Breviolum	B-noName-1
B-noName-1	exp_CN9_S152	0	CNAT_1345	CNAT_1345a-c1-tf	healthy	Cnidaria	Anthozoa	Scleractinia	Mussidae	Colpophyllia	natans	high	USVI	experiment	no	no	no	Eukaryota	Sar	Alveolata	Dinophyceae	Suessiales	Symbiodiniaceae	Breviolum	B-noName-1
B-noName-1	exp_SS5_S122	0	SSID_1613	SSID_1613e-t1	healthy	Cnidaria	Anthozoa	Scleractinia	Siderastreidae	Siderastrea	siderea	moderate	USVI	experiment	no	no	no	Eukaryota	Sar	Alveolata	Dinophyceae	Suessiales	Symbiodiniaceae	Breviolum	B-noName-1
B-noName-1	PAST_1633f-t1_exp-PA8	0	PAST_1633	PAST_1633f-t1	healthy	Cnidaria	Hexacorallia	Scleractinia	Poritidae	Porites	astreoides	low	USVI	experiment	no	no	no	Eukaryota	Sar	Alveolata	Dinophyceae	Suessiales	Symbiodiniaceae	Breviolum	B-noName-1
B-noName-1	exp-PA5_S187	0	PAST_1666	PAST_1666a-t1	healthy	Cnidaria	Hexacorallia	Scleractinia	Poritidae	Porites	astreoides	low	USVI	experiment	no	no	no	Eukaryota	Sar	Alveolata	Dinophyceae	Suessiales	Symbiodiniaceae	Breviolum	B-noName-1
B-noName-1	DLAB_1650-d7-t1_exp_DL23	0	DLAB_1650	DLAB_1650-d7-t1	diseased	Cnidaria	Hexacorallia	Scleractinia	Faviidae	Diploria	labyrinthiformis	high	USVI	experiment	no	no	no	Eukaryota	Sar	Alveolata	Dinophyceae	Suessiales	Symbiodiniaceae	Breviolum	B-noName-1
B-noName-1	exp_CN1_S183	0	CNAT_1345	CNAT_1345d-t1	healthy	Cnidaria	Anthozoa	Scleractinia	Mussidae	Colpophyllia	natans	high	USVI	experiment	no	no	no	Eukaryota	Sar	Alveolata	Dinophyceae	Suessiales	Symbiodiniaceae	Breviolum	B-noName-1
B-noName-1	exp_CN13_S184	0	CNAT_1655	CNAT_1655d-c5-tf	healthy	Cnidaria	Anthozoa	Scleractinia	Mussidae	Colpophyllia	natans	high	USVI	experiment	no	no	no	Eukaryota	Sar	Alveolata	Dinophyceae	Suessiales	Symbiodiniaceae	Breviolum	B-noName-1
B-noName-1	exp_MC2_S189	0	MCAV_1379	MCAV_1379e-t1	healthy	Cnidaria	Anthozoa	Scleractinia	Montastraeidae	Montastraea	cavernosa	moderate	USVI	experiment	no	no	no	Eukaryota	Sar	Alveolata	Dinophyceae	Suessiales	Symbiodiniaceae	Breviolum	B-noName-1
B-noName-1	DLAB_1839-d2-t1_exp_DL18	0	DLAB_1839	DLAB_1839-d2-t1	diseased	Cnidaria	Hexacorallia	Scleractinia	Faviidae	Diploria	labyrinthiformis	high	USVI	experiment	no	no	no	Eukaryota	Sar	Alveolata	Dinophyceae	Suessiales	Symbiodiniaceae	Breviolum	B-noName-1
B-noName-1	PAST_1858a-c4-tf_exp-PA12	0	PAST_1858	PAST_1858a-c4-tf	healthy	Cnidaria	Hexacorallia	Scleractinia	Poritidae	Porites	astreoides	low	USVI	experiment	no	no	no	Eukaryota	Sar	Alveolata	Dinophyceae	Suessiales	Symbiodiniaceae	Breviolum	B-noName-1
B-noName-1	OANN_1305a-c3-tf_exp_OA23	0	OANN_1305	OANN_1305a-c3-tf	healthy	Cnidaria	Hexacorallia	Scleractinia	Merulinidae	Orbicella	annularis	moderate	USVI	experiment	oann_c3	yes	control	Eukaryota	Sar	Alveolata	Dinophyceae	Suessiales	Symbiodiniaceae	Breviolum	B-noName-1
B-noName-1	exp_MC1_S181	0	MCAV_1360	MCAV_1360d-t1	healthy	Cnidaria	Anthozoa	Scleractinia	Montastraeidae	Montastraea	cavernosa	moderate	USVI	experiment	no	no	no	Eukaryota	Sar	Alveolata	Dinophyceae	Suessiales	Symbiodiniaceae	Breviolum	B-noName-1
B-noName-1	PSTRIG_1347e-t1_exp_PS5	0	PSTRIG_1347	PSTRIG_1347e-t1	healthy	Cnidaria	Anthozoa	Scleractinia	Mussidae	Pseudodiploria	strigosa	high	USVI	experiment	no	no	no	Eukaryota	Sar	Alveolata	Dinophyceae	Suessiales	Symbiodiniaceae	Breviolum	B-noName-1
B-noName-1	PAST_1666b-c5-tf_exp-PA13	0	PAST_1666	PAST_1666b-c5-tf	healthy	Cnidaria	Hexacorallia	Scleractinia	Poritidae	Porites	astreoides	low	USVI	experiment	past_c5	yes	control	Eukaryota	Sar	Alveolata	Dinophyceae	Suessiales	Symbiodiniaceae	Breviolum	B-noName-1
B-noName-1	exp_SS15_S107	0	SSID_1654	SSID_1654b-c7-tf	healthy	Cnidaria	Anthozoa	Scleractinia	Siderastreidae	Siderastrea	siderea	moderate	USVI	experiment	no	no	no	Eukaryota	Sar	Alveolata	Dinophyceae	Suessiales	Symbiodiniaceae	Breviolum	B-noName-1
B-noName-1	PSTRIG_1840a-c8-tf_exp_PS16	0	PSTRIG_1840	PSTRIG_1840a-c8-tf	healthy	Cnidaria	Anthozoa	Scleractinia	Mussidae	Pseudodiploria	strigosa	high	USVI	experiment	pstr_c8	yes	control	Eukaryota	Sar	Alveolata	Dinophyceae	Suessiales	Symbiodiniaceae	Breviolum	B-noName-1
B-noName-1	DLAB_1312-c4-t1_exp_DL4	0	DLAB_1312	DLAB_1312-c4-t1	healthy	Cnidaria	Hexacorallia	Scleractinia	Faviidae	Diploria	labyrinthiformis	high	USVI	experiment	no	no	no	Eukaryota	Sar	Alveolata	Dinophyceae	Suessiales	Symbiodiniaceae	Breviolum	B-noName-1
B-noName-1	exp_CN14_S192	0	CNAT_1370	CNAT_1370b-c6-tf	healthy	Cnidaria	Anthozoa	Scleractinia	Mussidae	Colpophyllia	natans	high	USVI	experiment	cnat_c6	yes	control	Eukaryota	Sar	Alveolata	Dinophyceae	Suessiales	Symbiodiniaceae	Breviolum	B-noName-1
B-noName-1	exp_CN18_S129	0	CNAT_1661	CNAT_1661a-d2-tf	diseased	Cnidaria	Anthozoa	Scleractinia	Mussidae	Colpophyllia	natans	high	USVI	experiment	cnat_d2	yes	disease	Eukaryota	Sar	Alveolata	Dinophyceae	Suessiales	Symbiodiniaceae	Breviolum	B-noName-1
B-noName-1	exp_CN7_S136	0	CNAT_1833	CNAT_1833c-t1	healthy	Cnidaria	Anthozoa	Scleractinia	Mussidae	Colpophyllia	natans	high	USVI	experiment	no	no	no	Eukaryota	Sar	Alveolata	Dinophyceae	Suessiales	Symbiodiniaceae	Breviolum	B-noName-1
B-noName-1	PSTRIG_1326e-c2-tf_exp_PS10	0	PSTRIG_1326	PSTRIG_1326e-c2-tf	healthy	Cnidaria	Anthozoa	Scleractinia	Mussidae	Pseudodiploria	strigosa	high	USVI	experiment	no	no	no	Eukaryota	Sar	Alveolata	Dinophyceae	Suessiales	Symbiodiniaceae	Breviolum	B-noName-1
B-noName-1	PAST_1295c-t1_exp-PA3	0	PAST_1295	PAST_1295c-t1	healthy	Cnidaria	Hexacorallia	Scleractinia	Poritidae	Porites	astreoides	low	USVI	experiment	no	no	no	Eukaryota	Sar	Alveolata	Dinophyceae	Suessiales	Symbiodiniaceae	Breviolum	B-noName-1
B-noName-1	exp-PA2_S157	0	PAST_1304	PAST_1304d-t1	healthy	Cnidaria	Hexacorallia	Scleractinia	Poritidae	Porites	astreoides	low	USVI	experiment	no	no	no	Eukaryota	Sar	Alveolata	Dinophyceae	Suessiales	Symbiodiniaceae	Breviolum	B-noName-1
B-noName-1	PAST_1633a-c8-tf_exp-PA16	0	PAST_1633	PAST_1633a-c8-tf	healthy	Cnidaria	Hexacorallia	Scleractinia	Poritidae	Porites	astreoides	low	USVI	experiment	no	no	no	Eukaryota	Sar	Alveolata	Dinophyceae	Suessiales	Symbiodiniaceae	Breviolum	B-noName-1
B-noName-1	PAST_1666c-d5-tf_exp-PA21	0	PAST_1666	PAST_1666c-d5-tf	diseased	Cnidaria	Hexacorallia	Scleractinia	Poritidae	Porites	astreoides	low	USVI	experiment	past_d5	yes	disease	Eukaryota	Sar	Alveolata	Dinophyceae	Suessiales	Symbiodiniaceae	Breviolum	B-noName-1
B-noName-1	exp_CN11_S168	0	CNAT_1863	CNAT_1863a-c3-tf	healthy	Cnidaria	Anthozoa	Scleractinia	Mussidae	Colpophyllia	natans	high	USVI	experiment	cnat_c3	yes	control	Eukaryota	Sar	Alveolata	Dinophyceae	Suessiales	Symbiodiniaceae	Breviolum	B-noName-1
B-noName-1	exp_MC18_S127	0	MCAV_1379	MCAV_1379c-d2-tf	unaffected	Cnidaria	Anthozoa	Scleractinia	Montastraeidae	Montastraea	cavernosa	moderate	USVI	experiment	mcav_d2	yes	disease	Eukaryota	Sar	Alveolata	Dinophyceae	Suessiales	Symbiodiniaceae	Breviolum	B-noName-1
B-noName-1	exp_SS23_S171	0	SSID_1654	SSID_1654a-d7-tf	diseased	Cnidaria	Anthozoa	Scleractinia	Siderastreidae	Siderastrea	siderea	moderate	USVI	experiment	no	no	no	Eukaryota	Sar	Alveolata	Dinophyceae	Suessiales	Symbiodiniaceae	Breviolum	B-noName-1
B-noName-1	PAST_2186b-c6-tf_exp-PA14	0	PAST_2186	PAST_2186b-c6-tf	healthy	Cnidaria	Hexacorallia	Scleractinia	Poritidae	Porites	astreoides	low	USVI	experiment	past_c6	yes	control	Eukaryota	Sar	Alveolata	Dinophyceae	Suessiales	Symbiodiniaceae	Breviolum	B-noName-1
B-noName-1	exp_CN22_S161	0	CNAT_1370	CNAT_1370a-d6-tf	diseased	Cnidaria	Anthozoa	Scleractinia	Mussidae	Colpophyllia	natans	high	USVI	experiment	cnat_d6	yes	disease	Eukaryota	Sar	Alveolata	Dinophyceae	Suessiales	Symbiodiniaceae	Breviolum	B-noName-1
B-noName-1	exp_SS9_S154	0	SSID_1319	SSID_1319a-c1-tf	healthy	Cnidaria	Anthozoa	Scleractinia	Siderastreidae	Siderastrea	siderea	moderate	USVI	experiment	no	no	no	Eukaryota	Sar	Alveolata	Dinophyceae	Suessiales	Symbiodiniaceae	Breviolum	B-noName-1
B-noName-1	PSTRIG_1347a-d5-tf_exp_PS21	0	PSTRIG_1347	PSTRIG_1347a-d5-tf	diseased	Cnidaria	Anthozoa	Scleractinia	Mussidae	Pseudodiploria	strigosa	high	USVI	experiment	pstr_d5	yes	disease	Eukaryota	Sar	Alveolata	Dinophyceae	Suessiales	Symbiodiniaceae	Breviolum	B-noName-1
B-noName-1	DLAB_1694-d5-tf_exp_DL29	0	DLAB_1694	DLAB_1694-d5-tf	diseased	Cnidaria	Hexacorallia	Scleractinia	Faviidae	Diploria	labyrinthiformis	high	USVI	experiment	no	no	no	Eukaryota	Sar	Alveolata	Dinophyceae	Suessiales	Symbiodiniaceae	Breviolum	B-noName-1
B-noName-1	PAST_1295d-d3-tf_exp-PA19	0	PAST_1295	PAST_1295d-d3-tf	diseased	Cnidaria	Hexacorallia	Scleractinia	Poritidae	Porites	astreoides	low	USVI	experiment	past_d3	yes	disease	Eukaryota	Sar	Alveolata	Dinophyceae	Suessiales	Symbiodiniaceae	Breviolum	B-noName-1
B-noName-1	PSTRIG_1672c-t1_exp_PS3	0	PSTRIG_1672	PSTRIG_1672c-t1	healthy	Cnidaria	Anthozoa	Scleractinia	Mussidae	Pseudodiploria	strigosa	high	USVI	experiment	no	no	no	Eukaryota	Sar	Alveolata	Dinophyceae	Suessiales	Symbiodiniaceae	Breviolum	B-noName-1
B-noName-1	OANN_1305b-d3-tf_exp_OA31	0	OANN_1305	OANN_1305b-d3-tf	unaffected	Cnidaria	Hexacorallia	Scleractinia	Merulinidae	Orbicella	annularis	moderate	USVI	experiment	oann_d3	yes	disease	Eukaryota	Sar	Alveolata	Dinophyceae	Suessiales	Symbiodiniaceae	Breviolum	B-noName-1
B-noName-1	exp_SS17_S123	0	SSID_1319	SSID_1319h-d1-tf	diseased	Cnidaria	Anthozoa	Scleractinia	Siderastreidae	Siderastrea	siderea	moderate	USVI	experiment	no	no	no	Eukaryota	Sar	Alveolata	Dinophyceae	Suessiales	Symbiodiniaceae	Breviolum	B-noName-1
B-noName-1	exp_CN2_S191	0	CNAT_1661	CNAT_1661e-t1	healthy	Cnidaria	Anthozoa	Scleractinia	Mussidae	Colpophyllia	natans	high	USVI	experiment	no	no	no	Eukaryota	Sar	Alveolata	Dinophyceae	Suessiales	Symbiodiniaceae	Breviolum	B-noName-1
B-noName-1	exp_CN5_S120	0	CNAT_1655	CNAT_1655b-t1	healthy	Cnidaria	Anthozoa	Scleractinia	Mussidae	Colpophyllia	natans	high	USVI	experiment	no	no	no	Eukaryota	Sar	Alveolata	Dinophyceae	Suessiales	Symbiodiniaceae	Breviolum	B-noName-1
B-noName-1	exp_SS6_S130	0	SSID_1350	SSID_1350c-t1	healthy	Cnidaria	Anthozoa	Scleractinia	Siderastreidae	Siderastrea	siderea	moderate	USVI	experiment	no	no	no	Eukaryota	Sar	Alveolata	Dinophyceae	Suessiales	Symbiodiniaceae	Breviolum	B-noName-1
B-noName-1	PSTRIG_1326a-t1_exp_PS2	0	PSTRIG_1326	PSTRIG_1326a-t1	healthy	Cnidaria	Anthozoa	Scleractinia	Mussidae	Pseudodiploria	strigosa	high	USVI	experiment	no	no	no	Eukaryota	Sar	Alveolata	Dinophyceae	Suessiales	Symbiodiniaceae	Breviolum	B-noName-1
B-noName-1	PSTRIG_1347b-c5-tf_exp_PS13	0	PSTRIG_1347	PSTRIG_1347b-c5-tf	healthy	Cnidaria	Anthozoa	Scleractinia	Mussidae	Pseudodiploria	strigosa	high	USVI	experiment	pstr_c5	yes	control	Eukaryota	Sar	Alveolata	Dinophyceae	Suessiales	Symbiodiniaceae	Breviolum	B-noName-1
B-noName-1	exp_MC12_S174	0	MCAV_1226	MCAV_1226b-c4-tf	healthy	Cnidaria	Anthozoa	Scleractinia	Montastraeidae	Montastraea	cavernosa	moderate	USVI	experiment	no	no	no	Eukaryota	Sar	Alveolata	Dinophyceae	Suessiales	Symbiodiniaceae	Breviolum	B-noName-1
B-noName-1	DLAB_1301-c3-t1_exp_DL3	0	DLAB_1301	DLAB_1301-c3-t1	healthy	Cnidaria	Hexacorallia	Scleractinia	Faviidae	Diploria	labyrinthiformis	high	USVI	experiment	no	no	no	Eukaryota	Sar	Alveolata	Dinophyceae	Suessiales	Symbiodiniaceae	Breviolum	B-noName-1
B-noName-1	PAST_1295e-c3-tf_exp-PA11	0	PAST_1295	PAST_1295e-c3-tf	healthy	Cnidaria	Hexacorallia	Scleractinia	Poritidae	Porites	astreoides	low	USVI	experiment	no	no	no	Eukaryota	Sar	Alveolata	Dinophyceae	Suessiales	Symbiodiniaceae	Breviolum	B-noName-1
B-noName-1	PSTRIG_1672e-c3-tf_exp_PS11	0	PSTRIG_1672	PSTRIG_1672e-c3-tf	healthy	Cnidaria	Anthozoa	Scleractinia	Mussidae	Pseudodiploria	strigosa	high	USVI	experiment	pstr_c3	yes	control	Eukaryota	Sar	Alveolata	Dinophyceae	Suessiales	Symbiodiniaceae	Breviolum	B-noName-1
B-noName-1	OANN_1305e-t1_exp_OA15	0	OANN_1305	OANN_1305e-t1	healthy	Cnidaria	Hexacorallia	Scleractinia	Merulinidae	Orbicella	annularis	moderate	USVI	experiment	no	no	no	Eukaryota	Sar	Alveolata	Dinophyceae	Suessiales	Symbiodiniaceae	Breviolum	B-noName-1
B-noName-1	PAST_1858c-d4-tf_exp-PA20	0	PAST_1858	PAST_1858c-d4-tf	unaffected	Cnidaria	Hexacorallia	Scleractinia	Poritidae	Porites	astreoides	low	USVI	experiment	past_d4	yes	disease	Eukaryota	Sar	Alveolata	Dinophyceae	Suessiales	Symbiodiniaceae	Breviolum	B-noName-1
B-noName-1	OANN_1338a-c5-tf_exp_OA25	0	OANN_1338	OANN_1338a-c5-tf	healthy	Cnidaria	Hexacorallia	Scleractinia	Merulinidae	Orbicella	annularis	moderate	USVI	experiment	no	no	no	Eukaryota	Sar	Alveolata	Dinophyceae	Suessiales	Symbiodiniaceae	Breviolum	B-noName-1
B-noName-1	PSTRIG_1864b-d7-tf_exp_PS23	0	PSTRIG_1864	PSTRIG_1864b-d7-tf	diseased	Cnidaria	Anthozoa	Scleractinia	Mussidae	Pseudodiploria	strigosa	high	USVI	experiment	pstr_d7	yes	disease	Eukaryota	Sar	Alveolata	Dinophyceae	Suessiales	Symbiodiniaceae	Breviolum	B-noName-1
B-noName-1	DLAB_1323-c6-tf_exp_DL14	0	DLAB_1323	DLAB_1323-c6-tf	healthy	Cnidaria	Hexacorallia	Scleractinia	Faviidae	Diploria	labyrinthiformis	high	USVI	experiment	no	no	no	Eukaryota	Sar	Alveolata	Dinophyceae	Suessiales	Symbiodiniaceae	Breviolum	B-noName-1
B-noName-1	PSTRIG_1326d-d2-tf_exp_PS18	0	PSTRIG_1326	PSTRIG_1326d-d2-tf	diseased	Cnidaria	Anthozoa	Scleractinia	Mussidae	Pseudodiploria	strigosa	high	USVI	experiment	no	no	no	Eukaryota	Sar	Alveolata	Dinophyceae	Suessiales	Symbiodiniaceae	Breviolum	B-noName-1
B-noName-1	exp_MC5_S118	0	MCAV_1662	MCAV_1662a-t1	healthy	Cnidaria	Anthozoa	Scleractinia	Montastraeidae	Montastraea	cavernosa	moderate	USVI	experiment	no	no	no	Eukaryota	Sar	Alveolata	Dinophyceae	Suessiales	Symbiodiniaceae	Breviolum	B-noName-1
B-noName-1	OANN_1831b-c2-tf_exp_OA22	0	OANN_1831	OANN_1831b-c2-tf	healthy	Cnidaria	Hexacorallia	Scleractinia	Merulinidae	Orbicella	annularis	moderate	USVI	experiment	oann_c2	yes	control	Eukaryota	Sar	Alveolata	Dinophyceae	Suessiales	Symbiodiniaceae	Breviolum	B-noName-1
B-noName-1	exp_MC9_S150	0	MCAV_1360	MCAV_1360c-c1-tf	healthy	Cnidaria	Anthozoa	Scleractinia	Montastraeidae	Montastraea	cavernosa	moderate	USVI	experiment	mcav_c1	yes	control	Eukaryota	Sar	Alveolata	Dinophyceae	Suessiales	Symbiodiniaceae	Breviolum	B-noName-1
B-noName-1	DLAB_1650-d7-tf_exp_DL31	0	DLAB_1650	DLAB_1650-d7-tf	diseased	Cnidaria	Hexacorallia	Scleractinia	Faviidae	Diploria	labyrinthiformis	high	USVI	experiment	no	no	no	Eukaryota	Sar	Alveolata	Dinophyceae	Suessiales	Symbiodiniaceae	Breviolum	B-noName-1
B-noName-1	exp_CN10_S160	0	CNAT_1661	CNAT_1661b-c2-tf	healthy	Cnidaria	Anthozoa	Scleractinia	Mussidae	Colpophyllia	natans	high	USVI	experiment	cnat_c2	yes	control	Eukaryota	Sar	Alveolata	Dinophyceae	Suessiales	Symbiodiniaceae	Breviolum	B-noName-1
B-noName-1	OANN_1327a-d1-tf_exp_OA29	0	OANN_1327	OANN_1327a-d1-tf	diseased	Cnidaria	Hexacorallia	Scleractinia	Merulinidae	Orbicella	annularis	moderate	USVI	experiment	oann_d1	yes	disease	Eukaryota	Sar	Alveolata	Dinophyceae	Suessiales	Symbiodiniaceae	Breviolum	B-noName-1
B-noName-1	exp_MC20_S143	0	MCAV_1226	MCAV_1226a-d4-tf	unaffected	Cnidaria	Anthozoa	Scleractinia	Montastraeidae	Montastraea	cavernosa	moderate	USVI	experiment	mcav_d4	yes	disease	Eukaryota	Sar	Alveolata	Dinophyceae	Suessiales	Symbiodiniaceae	Breviolum	B-noName-1
B-noName-1	OANN_1338b-t1_exp_OA17	0	OANN_1338	OANN_1338b-t1	healthy	Cnidaria	Hexacorallia	Scleractinia	Merulinidae	Orbicella	annularis	moderate	USVI	experiment	no	no	no	Eukaryota	Sar	Alveolata	Dinophyceae	Suessiales	Symbiodiniaceae	Breviolum	B-noName-1
B-noName-1	exp_MC24_S175	0	MCAV_1363	MCAV_1363b-d8-tf	unaffected	Cnidaria	Anthozoa	Scleractinia	Montastraeidae	Montastraea	cavernosa	moderate	USVI	experiment	mcav_d8	yes	disease	Eukaryota	Sar	Alveolata	Dinophyceae	Suessiales	Symbiodiniaceae	Breviolum	B-noName-1
B-noName-1	OANN_1364b-d7-tf_exp_OA35	0	OANN_1364	OANN_1364b-d7-tf	diseased	Cnidaria	Hexacorallia	Scleractinia	Merulinidae	Orbicella	annularis	moderate	USVI	experiment	oann_d7	yes	disease	Eukaryota	Sar	Alveolata	Dinophyceae	Suessiales	Symbiodiniaceae	Breviolum	B-noName-1
B-noName-1	exp_MC10_S158	0	MCAV_1379	MCAV_1379e-c2-tf	healthy	Cnidaria	Anthozoa	Scleractinia	Montastraeidae	Montastraea	cavernosa	moderate	USVI	experiment	no	no	no	Eukaryota	Sar	Alveolata	Dinophyceae	Suessiales	Symbiodiniaceae	Breviolum	B-noName-1
B-noName-1	exp_MC6_S126	0	MCAV_1368	MCAV_1368c-t1	healthy	Cnidaria	Anthozoa	Scleractinia	Montastraeidae	Montastraea	cavernosa	moderate	USVI	experiment	no	no	no	Eukaryota	Sar	Alveolata	Dinophyceae	Suessiales	Symbiodiniaceae	Breviolum	B-noName-1
B-noName-1	OANN_1831c-t1_exp_OA14	0	OANN_1831	OANN_1831c-t1	healthy	Cnidaria	Hexacorallia	Scleractinia	Merulinidae	Orbicella	annularis	moderate	USVI	experiment	no	no	no	Eukaryota	Sar	Alveolata	Dinophyceae	Suessiales	Symbiodiniaceae	Breviolum	B-noName-1
B-noName-1	exp_OA18_S173	0	OANN_1835	OANN_1835c_t1	healthy	Cnidaria	Hexacorallia	Scleractinia	Merulinidae	Orbicella	annularis	moderate	USVI	experiment	no	no	no	Eukaryota	Sar	Alveolata	Dinophyceae	Suessiales	Symbiodiniaceae	Breviolum	B-noName-1
B-noName-1	PSTRIG_1840b-d8-tf_exp_PS24	0	PSTRIG_1840	PSTRIG_1840b-d8-tf	diseased	Cnidaria	Anthozoa	Scleractinia	Mussidae	Pseudodiploria	strigosa	high	USVI	experiment	no	no	no	Eukaryota	Sar	Alveolata	Dinophyceae	Suessiales	Symbiodiniaceae	Breviolum	B-noName-1
B-noName-1	DLAB_1312-c4-tf_exp_DL12	0	DLAB_1312	DLAB_1312-c4-tf	healthy	Cnidaria	Hexacorallia	Scleractinia	Faviidae	Diploria	labyrinthiformis	high	USVI	experiment	no	no	no	Eukaryota	Sar	Alveolata	Dinophyceae	Suessiales	Symbiodiniaceae	Breviolum	B-noName-1
B-noName-1	exp_CN15_S105	0	CNAT_1833	CNAT_1833a-c7-tf	healthy	Cnidaria	Anthozoa	Scleractinia	Mussidae	Colpophyllia	natans	high	USVI	experiment	no	no	no	Eukaryota	Sar	Alveolata	Dinophyceae	Suessiales	Symbiodiniaceae	Breviolum	B-noName-1
B-noName-1	exp_CN19_S137	0	CNAT_1863	CNAT_1863nl-d3-tf	diseased	Cnidaria	Anthozoa	Scleractinia	Mussidae	Colpophyllia	natans	high	USVI	experiment	cnat_d3	yes	disease	Eukaryota	Sar	Alveolata	Dinophyceae	Suessiales	Symbiodiniaceae	Breviolum	B-noName-1
B-noName-1	exp_CN8_S144	0	CNAT_1848	CNAT_1848d-t1	healthy	Cnidaria	Anthozoa	Scleractinia	Mussidae	Colpophyllia	natans	high	USVI	experiment	no	no	no	Eukaryota	Sar	Alveolata	Dinophyceae	Suessiales	Symbiodiniaceae	Breviolum	B-noName-1
B-noName-1	exp_MC3_S102	0	MCAV_1356	MCAV_1356b-t1	healthy	Cnidaria	Anthozoa	Scleractinia	Montastraeidae	Montastraea	cavernosa	moderate	USVI	experiment	no	no	no	Eukaryota	Sar	Alveolata	Dinophyceae	Suessiales	Symbiodiniaceae	Breviolum	B-noName-1
B-noName-1	OANN_1610a-t1_exp_OA16	0	OANN_1610	OANN_1610a-t1	healthy	Cnidaria	Hexacorallia	Scleractinia	Merulinidae	Orbicella	annularis	moderate	USVI	experiment	no	no	no	Eukaryota	Sar	Alveolata	Dinophyceae	Suessiales	Symbiodiniaceae	Breviolum	B-noName-1
B-noName-1	exp_MC7_S134	0	MCAV_1669	MCAV_1669c-t1	healthy	Cnidaria	Anthozoa	Scleractinia	Montastraeidae	Montastraea	cavernosa	moderate	USVI	experiment	no	no	no	Eukaryota	Sar	Alveolata	Dinophyceae	Suessiales	Symbiodiniaceae	Breviolum	B-noName-1
B-noName-1	PAST_1633b-d8-tf_exp-PA24	0	PAST_1633	PAST_1633b-d8-tf	unaffected	Cnidaria	Hexacorallia	Scleractinia	Poritidae	Porites	astreoides	low	USVI	experiment	no	no	no	Eukaryota	Sar	Alveolata	Dinophyceae	Suessiales	Symbiodiniaceae	Breviolum	B-noName-1
B-noName-1	PAST_1681a-d1-tf_exp-PA17	0	PAST_1681	PAST_1681a-d1-tf	diseased	Cnidaria	Hexacorallia	Scleractinia	Poritidae	Porites	astreoides	low	USVI	experiment	past_d1	yes	disease	Eukaryota	Sar	Alveolata	Dinophyceae	Suessiales	Symbiodiniaceae	Breviolum	B-noName-1
B-noName-1	exp_CN12_S176	0	CNAT_1692	CNAT_1692b-c4-tf	healthy	Cnidaria	Anthozoa	Scleractinia	Mussidae	Colpophyllia	natans	high	USVI	experiment	cnat_c4	yes	control	Eukaryota	Sar	Alveolata	Dinophyceae	Suessiales	Symbiodiniaceae	Breviolum	B-noName-1
B-noName-1	exp_MC19_S135	0	MCAV_1356	MCAV_1356e-d3-tf	diseased	Cnidaria	Anthozoa	Scleractinia	Montastraeidae	Montastraea	cavernosa	moderate	USVI	experiment	mcav_d3	yes	disease	Eukaryota	Sar	Alveolata	Dinophyceae	Suessiales	Symbiodiniaceae	Breviolum	B-noName-1
B-noName-1	exp_SS24_S179	0	SSID_1826	SSID_1826c-d8-tf	diseased	Cnidaria	Anthozoa	Scleractinia	Siderastreidae	Siderastrea	siderea	moderate	USVI	experiment	no	no	no	Eukaryota	Sar	Alveolata	Dinophyceae	Suessiales	Symbiodiniaceae	Breviolum	B-noName-1
B-noName-1	PAST_2186d-t1_exp-PA6	0	PAST_2186	PAST_2186d-t1	healthy	Cnidaria	Hexacorallia	Scleractinia	Poritidae	Porites	astreoides	low	USVI	experiment	no	no	no	Eukaryota	Sar	Alveolata	Dinophyceae	Suessiales	Symbiodiniaceae	Breviolum	B-noName-1
B-noName-1	exp_CN23_S169	0	CNAT_1833	CNAT_1833d-d7-tf	diseased	Cnidaria	Anthozoa	Scleractinia	Mussidae	Colpophyllia	natans	high	USVI	experiment	no	no	no	Eukaryota	Sar	Alveolata	Dinophyceae	Suessiales	Symbiodiniaceae	Breviolum	B-noName-1
B-noName-1	exp_MC4_S110	0	MCAV_1226	MCAV_1226e-t1	healthy	Cnidaria	Anthozoa	Scleractinia	Montastraeidae	Montastraea	cavernosa	moderate	USVI	experiment	no	no	no	Eukaryota	Sar	Alveolata	Dinophyceae	Suessiales	Symbiodiniaceae	Breviolum	B-noName-1
B-noName-1	OANN_1831a-d2-tf_exp_OA30	0	OANN_1831	OANN_1831a-d2-tf	diseased	Cnidaria	Hexacorallia	Scleractinia	Merulinidae	Orbicella	annularis	moderate	USVI	experiment	no	no	no	Eukaryota	Sar	Alveolata	Dinophyceae	Suessiales	Symbiodiniaceae	Breviolum	B-noName-1
B-noName-1	DLAB_1695-c7-t1_exp_DL7	0	DLAB_1695	DLAB_1695-c7-t1	healthy	Cnidaria	Hexacorallia	Scleractinia	Faviidae	Diploria	labyrinthiformis	high	USVI	experiment	no	no	no	Eukaryota	Sar	Alveolata	Dinophyceae	Suessiales	Symbiodiniaceae	Breviolum	B-noName-1
B-noName-1	exp_MC8_S142	0	MCAV_1363	MCAV_1363a-t1	healthy	Cnidaria	Anthozoa	Scleractinia	Montastraeidae	Montastraea	cavernosa	moderate	USVI	experiment	no	no	no	Eukaryota	Sar	Alveolata	Dinophyceae	Suessiales	Symbiodiniaceae	Breviolum	B-noName-1
B-noName-1	PAST_2186a-d6-tf_exp-PA22	0	PAST_2186	PAST_2186a-d6-tf	diseased	Cnidaria	Hexacorallia	Scleractinia	Poritidae	Porites	astreoides	low	USVI	experiment	past_d6	yes	disease	Eukaryota	Sar	Alveolata	Dinophyceae	Suessiales	Symbiodiniaceae	Breviolum	B-noName-1
B-noName-1	PAST_1681b-c1-tf_exp-PA9	0	PAST_1681	PAST_1681b-c1-tf	healthy	Cnidaria	Hexacorallia	Scleractinia	Poritidae	Porites	astreoides	low	USVI	experiment	past_c1	yes	control	Eukaryota	Sar	Alveolata	Dinophyceae	Suessiales	Symbiodiniaceae	Breviolum	B-noName-1
B-noName-1	exp_SS18_S131	0	SSID_2199	SSID_2199d-d2-tf	diseased	Cnidaria	Anthozoa	Scleractinia	Siderastreidae	Siderastrea	siderea	moderate	USVI	experiment	no	no	no	Eukaryota	Sar	Alveolata	Dinophyceae	Suessiales	Symbiodiniaceae	Breviolum	B-noName-1
B-noName-1	exp_CN20_S145	0	CNAT_1692	CNAT_1692a-d4-tf	diseased	Cnidaria	Anthozoa	Scleractinia	Mussidae	Colpophyllia	natans	high	USVI	experiment	cnat_d4	yes	disease	Eukaryota	Sar	Alveolata	Dinophyceae	Suessiales	Symbiodiniaceae	Breviolum	B-noName-1
B-noName-1	exp_CN6_S128	0	CNAT_1370	CNAT_1370d-t1	healthy	Cnidaria	Anthozoa	Scleractinia	Mussidae	Colpophyllia	natans	high	USVI	experiment	no	no	no	Eukaryota	Sar	Alveolata	Dinophyceae	Suessiales	Symbiodiniaceae	Breviolum	B-noName-1
B-noName-1	exp_SS7_S138	0	SSID_1654	SSID_1654d-t1	healthy	Cnidaria	Anthozoa	Scleractinia	Siderastreidae	Siderastrea	siderea	moderate	USVI	experiment	no	no	no	Eukaryota	Sar	Alveolata	Dinophyceae	Suessiales	Symbiodiniaceae	Breviolum	B-noName-1
B-noName-1	exp_MC23_S167	0	MCAV_1669	MCAV_1669a-d7-tf	unaffected	Cnidaria	Anthozoa	Scleractinia	Montastraeidae	Montastraea	cavernosa	moderate	USVI	experiment	no	no	no	Eukaryota	Sar	Alveolata	Dinophyceae	Suessiales	Symbiodiniaceae	Breviolum	B-noName-1
B-noName-1	OANN_1364a-c7-tf_exp_OA27	0	OANN_1364	OANN_1364a-c7-tf	healthy	Cnidaria	Hexacorallia	Scleractinia	Merulinidae	Orbicella	annularis	moderate	USVI	experiment	oann_c7	yes	control	Eukaryota	Sar	Alveolata	Dinophyceae	Suessiales	Symbiodiniaceae	Breviolum	B-noName-1
B-noName-1	PSTRIG_1870d-d1-tf_exp_PS17	0	PSTRIG_1870	PSTRIG_1870d-d1-tf	diseased	Cnidaria	Anthozoa	Scleractinia	Mussidae	Pseudodiploria	strigosa	high	USVI	experiment	no	no	no	Eukaryota	Sar	Alveolata	Dinophyceae	Suessiales	Symbiodiniaceae	Breviolum	B-noName-1
B-noName-1	DLAB_1301-c3-tf_exp_DL11	0	DLAB_1301	DLAB_1301-c3-tf	healthy	Cnidaria	Hexacorallia	Scleractinia	Faviidae	Diploria	labyrinthiformis	high	USVI	experiment	no	no	no	Eukaryota	Sar	Alveolata	Dinophyceae	Suessiales	Symbiodiniaceae	Breviolum	B-noName-1
B-noName-1	PAST_1304e-d2-tf_exp-PA18	0	PAST_1304	PAST_1304e-d2-tf	diseased	Cnidaria	Hexacorallia	Scleractinia	Poritidae	Porites	astreoides	low	USVI	experiment	past_d2	yes	disease	Eukaryota	Sar	Alveolata	Dinophyceae	Suessiales	Symbiodiniaceae	Breviolum	B-noName-1
B-noName-1	exp_MC21_S151	0	MCAV_1662	MCAV_1662h-d5-tf	unaffected	Cnidaria	Anthozoa	Scleractinia	Montastraeidae	Montastraea	cavernosa	moderate	USVI	experiment	mcav_d5	yes	disease	Eukaryota	Sar	Alveolata	Dinophyceae	Suessiales	Symbiodiniaceae	Breviolum	B-noName-1
B-noName-1	OANN_1338c-d5-tf_exp_OA33	0	OANN_1338	OANN_1338c-d5-tf	diseased	Cnidaria	Hexacorallia	Scleractinia	Merulinidae	Orbicella	annularis	moderate	USVI	experiment	no	no	no	Eukaryota	Sar	Alveolata	Dinophyceae	Suessiales	Symbiodiniaceae	Breviolum	B-noName-1
B-noName-1	PSTRIG_1870a-c1-tf_exp_PS9	0	PSTRIG_1870	PSTRIG_1870a-c1-tf	healthy	Cnidaria	Anthozoa	Scleractinia	Mussidae	Pseudodiploria	strigosa	high	USVI	experiment	no	no	no	Eukaryota	Sar	Alveolata	Dinophyceae	Suessiales	Symbiodiniaceae	Breviolum	B-noName-1
B-noName-1	exp_CN21_S153	0	CNAT_1655	CNAT_1655a-d5-tf	diseased	Cnidaria	Anthozoa	Scleractinia	Mussidae	Colpophyllia	natans	high	USVI	experiment	no	no	no	Eukaryota	Sar	Alveolata	Dinophyceae	Suessiales	Symbiodiniaceae	Breviolum	B-noName-1
B-noName-1	PSTRIG_1864d-t1_exp_PS7	0	PSTRIG_1864	PSTRIG_1864d-t1	healthy	Cnidaria	Anthozoa	Scleractinia	Mussidae	Pseudodiploria	strigosa	high	USVI	experiment	no	no	no	Eukaryota	Sar	Alveolata	Dinophyceae	Suessiales	Symbiodiniaceae	Breviolum	B-noName-1
B-noName-1	DLAB_1335-c8-t1_exp_DL8	0	DLAB_1335	DLAB_1335-c8-t1	healthy	Cnidaria	Hexacorallia	Scleractinia	Faviidae	Diploria	labyrinthiformis	high	USVI	experiment	no	no	no	Eukaryota	Sar	Alveolata	Dinophyceae	Suessiales	Symbiodiniaceae	Breviolum	B-noName-1
B-noName-1	OANN_1835a-d6-tf_exp_OA34	0	OANN_1835	OANN_1835a-d6-tf	diseased	Cnidaria	Hexacorallia	Scleractinia	Merulinidae	Orbicella	annularis	moderate	USVI	experiment	oann_d6	yes	disease	Eukaryota	Sar	Alveolata	Dinophyceae	Suessiales	Symbiodiniaceae	Breviolum	B-noName-1
B-noName-1	exp_SS1_S185	0	SSID_1319	SSID_1319d-t1	healthy	Cnidaria	Anthozoa	Scleractinia	Siderastreidae	Siderastrea	siderea	moderate	USVI	experiment	no	no	no	Eukaryota	Sar	Alveolata	Dinophyceae	Suessiales	Symbiodiniaceae	Breviolum	B-noName-1
B-noName-1	DLAB_1369-c1-tf_exp_DL9	0	DLAB_1369	DLAB_1369-c1-tf	healthy	Cnidaria	Hexacorallia	Scleractinia	Faviidae	Diploria	labyrinthiformis	high	USVI	experiment	no	no	no	Eukaryota	Sar	Alveolata	Dinophyceae	Suessiales	Symbiodiniaceae	Breviolum	B-noName-1
B-noName-1	DLAB_1302-d8-t1_exp_DL24	0	DLAB_1302	DLAB_1302-d8-t1	diseased	Cnidaria	Hexacorallia	Scleractinia	Faviidae	Diploria	labyrinthiformis	high	USVI	experiment	no	no	no	Eukaryota	Sar	Alveolata	Dinophyceae	Suessiales	Symbiodiniaceae	Breviolum	B-noName-1
B-noName-1	DLAB_1694-d5-t1_exp_DL21	0	DLAB_1694	DLAB_1694-d5-t1	diseased	Cnidaria	Hexacorallia	Scleractinia	Faviidae	Diploria	labyrinthiformis	high	USVI	experiment	no	no	no	Eukaryota	Sar	Alveolata	Dinophyceae	Suessiales	Symbiodiniaceae	Breviolum	B-noName-1
B-noName-1	exp_SS12_S178	0	SSID_1659	SSID_1659d-c4-tf	healthy	Cnidaria	Anthozoa	Scleractinia	Siderastreidae	Siderastrea	siderea	moderate	USVI	experiment	no	no	no	Eukaryota	Sar	Alveolata	Dinophyceae	Suessiales	Symbiodiniaceae	Breviolum	B-noName-1
B-noName-1	OANN_1327b-c1-tf_exp_OA21	0	OANN_1327	OANN_1327b-c1-tf	healthy	Cnidaria	Hexacorallia	Scleractinia	Merulinidae	Orbicella	annularis	moderate	USVI	experiment	oann_c1	yes	control	Eukaryota	Sar	Alveolata	Dinophyceae	Suessiales	Symbiodiniaceae	Breviolum	B-noName-1
B-noName-1	PSTRIG_1870b-t1_exp_PS1	0	PSTRIG_1870	PSTRIG_1870b-t1	healthy	Cnidaria	Anthozoa	Scleractinia	Mussidae	Pseudodiploria	strigosa	high	USVI	experiment	no	no	no	Eukaryota	Sar	Alveolata	Dinophyceae	Suessiales	Symbiodiniaceae	Breviolum	B-noName-1
B-noName-1	DLAB_1365-c5-tf_exp_DL13	0	DLAB_1365	DLAB_1365-c5-tf	healthy	Cnidaria	Hexacorallia	Scleractinia	Faviidae	Diploria	labyrinthiformis	high	USVI	experiment	no	no	no	Eukaryota	Sar	Alveolata	Dinophyceae	Suessiales	Symbiodiniaceae	Breviolum	B-noName-1
B-noName-1	DLAB_1322-d4-t1_exp_DL20	0	DLAB_1322	DLAB_1322-d4-t1	diseased	Cnidaria	Hexacorallia	Scleractinia	Faviidae	Diploria	labyrinthiformis	high	USVI	experiment	no	no	no	Eukaryota	Sar	Alveolata	Dinophyceae	Suessiales	Symbiodiniaceae	Breviolum	B-noName-1
B-noName-1	DLAB_1365-c5-t1_exp_DL5	0	DLAB_1365	DLAB_1365-c5-t1	healthy	Cnidaria	Hexacorallia	Scleractinia	Faviidae	Diploria	labyrinthiformis	high	USVI	experiment	no	no	no	Eukaryota	Sar	Alveolata	Dinophyceae	Suessiales	Symbiodiniaceae	Breviolum	B-noName-1
B-noName-1	OANN_1835b-c6-tf_exp_OA26	0	OANN_1835	OANN_1835b-c6-tf	healthy	Cnidaria	Hexacorallia	Scleractinia	Merulinidae	Orbicella	annularis	moderate	USVI	experiment	oann_c6	yes	control	Eukaryota	Sar	Alveolata	Dinophyceae	Suessiales	Symbiodiniaceae	Breviolum	B-noName-1
B-noName-1	exp_SS10_S162	0	SSID_2199	SSID_2199e-c2-tf	healthy	Cnidaria	Anthozoa	Scleractinia	Siderastreidae	Siderastrea	siderea	moderate	USVI	experiment	no	no	no	Eukaryota	Sar	Alveolata	Dinophyceae	Suessiales	Symbiodiniaceae	Breviolum	B-noName-1
B-noName-1	PSTRIG_1842a-d6-tf_exp_PS22	0	PSTRIG_1842	PSTRIG_1842a-d6-tf	unaffected	Cnidaria	Anthozoa	Scleractinia	Mussidae	Pseudodiploria	strigosa	high	USVI	experiment	no	no	no	Eukaryota	Sar	Alveolata	Dinophyceae	Suessiales	Symbiodiniaceae	Breviolum	B-noName-1
B-noName-1	DLAB_1313-c2-tf_exp_DL10	0	DLAB_1313	DLAB_1313-c2-tf	healthy	Cnidaria	Hexacorallia	Scleractinia	Faviidae	Diploria	labyrinthiformis	high	USVI	experiment	no	no	no	Eukaryota	Sar	Alveolata	Dinophyceae	Suessiales	Symbiodiniaceae	Breviolum	B-noName-1
B-noName-1	PSTRIG_1840e-t1_exp_PS8	0	PSTRIG_1840	PSTRIG_1840e-t1	healthy	Cnidaria	Anthozoa	Scleractinia	Mussidae	Pseudodiploria	strigosa	high	USVI	experiment	no	no	no	Eukaryota	Sar	Alveolata	Dinophyceae	Suessiales	Symbiodiniaceae	Breviolum	B-noName-1
B-noName-1	DLAB_1313-c2-t1_exp_DL2	0	DLAB_1313	DLAB_1313-c2-t1	healthy	Cnidaria	Hexacorallia	Scleractinia	Faviidae	Diploria	labyrinthiformis	high	USVI	experiment	no	no	no	Eukaryota	Sar	Alveolata	Dinophyceae	Suessiales	Symbiodiniaceae	Breviolum	B-noName-1
B-noName-1	exp_CN16_S113	0	CNAT_1848	CNAT_1848b-c8-tf	healthy	Cnidaria	Anthozoa	Scleractinia	Mussidae	Colpophyllia	natans	high	USVI	experiment	cnat_c8	yes	control	Eukaryota	Sar	Alveolata	Dinophyceae	Suessiales	Symbiodiniaceae	Breviolum	B-noName-1
B-noName-1	exp_MC22_S159	0	MCAV_1338	MCAV_1338e-d6-tf	diseased	Cnidaria	Anthozoa	Scleractinia	Montastraeidae	Montastraea	cavernosa	moderate	USVI	experiment	mcav_d7	yes	disease	Eukaryota	Sar	Alveolata	Dinophyceae	Suessiales	Symbiodiniaceae	Breviolum	B-noName-1
B-noName-1	OANN_1342A-t1_exp_OA20	0	OANN_1342	OANN_1342A-t1	healthy	Cnidaria	Hexacorallia	Scleractinia	Merulinidae	Orbicella	annularis	moderate	USVI	experiment	no	no	no	Eukaryota	Sar	Alveolata	Dinophyceae	Suessiales	Symbiodiniaceae	Breviolum	B-noName-1
B-noName-1	DLAB_1323-c6-t1_exp_DL6	0	DLAB_1323	DLAB_1323-c6-t1	healthy	Cnidaria	Hexacorallia	Scleractinia	Faviidae	Diploria	labyrinthiformis	high	USVI	experiment	no	no	no	Eukaryota	Sar	Alveolata	Dinophyceae	Suessiales	Symbiodiniaceae	Breviolum	B-noName-1
B-noName-1	PSTRIG_1842c-t1_exp_PS6	0	PSTRIG_1842	PSTRIG_1842c-t1	healthy	Cnidaria	Anthozoa	Scleractinia	Mussidae	Pseudodiploria	strigosa	high	USVI	experiment	no	no	no	Eukaryota	Sar	Alveolata	Dinophyceae	Suessiales	Symbiodiniaceae	Breviolum	B-noName-1
B-noName-1	DLAB_1307-d3-tf_exp_DL27	0	DLAB_1307	DLAB_1307-d3-tf	diseased	Cnidaria	Hexacorallia	Scleractinia	Faviidae	Diploria	labyrinthiformis	high	USVI	experiment	no	no	no	Eukaryota	Sar	Alveolata	Dinophyceae	Suessiales	Symbiodiniaceae	Breviolum	B-noName-1
B-noName-1	exp_SS11_S170	0	SSID_1339	SSID_1339c-c3-tf	healthy	Cnidaria	Anthozoa	Scleractinia	Siderastreidae	Siderastrea	siderea	moderate	USVI	experiment	no	no	no	Eukaryota	Sar	Alveolata	Dinophyceae	Suessiales	Symbiodiniaceae	Breviolum	B-noName-1
B-noName-1	PSTRIG_1842b-c6-tf_exp_PS14	0	PSTRIG_1842	PSTRIG_1842b-c6-tf	healthy	Cnidaria	Anthozoa	Scleractinia	Mussidae	Pseudodiploria	strigosa	high	USVI	experiment	no	no	no	Eukaryota	Sar	Alveolata	Dinophyceae	Suessiales	Symbiodiniaceae	Breviolum	B-noName-1
B-noName-1	DLAB_1314-d6-t1_exp_DL22	0	DLAB_1314	DLAB_1314-d6-t1	diseased	Cnidaria	Hexacorallia	Scleractinia	Faviidae	Diploria	labyrinthiformis	high	USVI	experiment	no	no	no	Eukaryota	Sar	Alveolata	Dinophyceae	Suessiales	Symbiodiniaceae	Breviolum	B-noName-1
B-noName-1	exp_SS13_S186	0	SSID_1613	SSID_1613b-c5-tf	healthy	Cnidaria	Anthozoa	Scleractinia	Siderastreidae	Siderastrea	siderea	moderate	USVI	experiment	no	no	no	Eukaryota	Sar	Alveolata	Dinophyceae	Suessiales	Symbiodiniaceae	Breviolum	B-noName-1
B-noName-1	DLAB_1390-d1-t1_exp_DL17	0	DLAB_1390	DLAB_1390-d1-t1	diseased	Cnidaria	Hexacorallia	Scleractinia	Faviidae	Diploria	labyrinthiformis	high	USVI	experiment	no	no	no	Eukaryota	Sar	Alveolata	Dinophyceae	Suessiales	Symbiodiniaceae	Breviolum	B-noName-1
B-noName-1	exp_CN17_S121	0	CNAT_1345	CNAT_1345b-d1-tf	diseased	Cnidaria	Anthozoa	Scleractinia	Mussidae	Colpophyllia	natans	high	USVI	experiment	no	no	no	Eukaryota	Sar	Alveolata	Dinophyceae	Suessiales	Symbiodiniaceae	Breviolum	B-noName-1
B-noName-1	DLAB_1307-d3-t1_exp_DL19	0	DLAB_1307	DLAB_1307-d3-t1	diseased	Cnidaria	Hexacorallia	Scleractinia	Faviidae	Diploria	labyrinthiformis	high	USVI	experiment	no	no	no	Eukaryota	Sar	Alveolata	Dinophyceae	Suessiales	Symbiodiniaceae	Breviolum	B-noName-1
B-noName-1	OANN_1327d-t1_exp_OA13	0	OANN_1327	OANN_1327d-t1	healthy	Cnidaria	Hexacorallia	Scleractinia	Merulinidae	Orbicella	annularis	moderate	USVI	experiment	no	no	no	Eukaryota	Sar	Alveolata	Dinophyceae	Suessiales	Symbiodiniaceae	Breviolum	B-noName-1
B-noName-1	DLAB_1369-c1-t1_exp_DL1	0	DLAB_1369	DLAB_1369-c1-t1	healthy	Cnidaria	Hexacorallia	Scleractinia	Faviidae	Diploria	labyrinthiformis	high	USVI	experiment	no	no	no	Eukaryota	Sar	Alveolata	Dinophyceae	Suessiales	Symbiodiniaceae	Breviolum	B-noName-1
B-noName-1	PSTRIG_1864a-c7-tf_exp_PS15	0	PSTRIG_1864	PSTRIG_1864a-c7-tf	healthy	Cnidaria	Anthozoa	Scleractinia	Mussidae	Pseudodiploria	strigosa	high	USVI	experiment	pstr_c7	yes	control	Eukaryota	Sar	Alveolata	Dinophyceae	Suessiales	Symbiodiniaceae	Breviolum	B-noName-1
B-noName-2	PSTRIG_1840a-c8-tf_exp_PS16	0	PSTRIG_1840	PSTRIG_1840a-c8-tf	healthy	Cnidaria	Anthozoa	Scleractinia	Mussidae	Pseudodiploria	strigosa	high	USVI	experiment	pstr_c8	yes	control	Eukaryota	Sar	Alveolata	Dinophyceae	Suessiales	Symbiodiniaceae	Breviolum	B-noName-2
B-noName-2	exp_CN18_S129	0	CNAT_1661	CNAT_1661a-d2-tf	diseased	Cnidaria	Anthozoa	Scleractinia	Mussidae	Colpophyllia	natans	high	USVI	experiment	cnat_d2	yes	disease	Eukaryota	Sar	Alveolata	Dinophyceae	Suessiales	Symbiodiniaceae	Breviolum	B-noName-2
B-noName-2	PSTRIG_1320f-t1_exp_PS4	0	PSTRIG_1320	PSTRIG_1320f-t1	healthy	Cnidaria	Anthozoa	Scleractinia	Mussidae	Pseudodiploria	strigosa	high	USVI	experiment	no	no	no	Eukaryota	Sar	Alveolata	Dinophyceae	Suessiales	Symbiodiniaceae	Breviolum	B-noName-2
B-noName-2	PSTRIG_1347b-c5-tf_exp_PS13	0	PSTRIG_1347	PSTRIG_1347b-c5-tf	healthy	Cnidaria	Anthozoa	Scleractinia	Mussidae	Pseudodiploria	strigosa	high	USVI	experiment	pstr_c5	yes	control	Eukaryota	Sar	Alveolata	Dinophyceae	Suessiales	Symbiodiniaceae	Breviolum	B-noName-2
B-noName-2	PSTRIG_1864b-d7-tf_exp_PS23	0	PSTRIG_1864	PSTRIG_1864b-d7-tf	diseased	Cnidaria	Anthozoa	Scleractinia	Mussidae	Pseudodiploria	strigosa	high	USVI	experiment	pstr_d7	yes	disease	Eukaryota	Sar	Alveolata	Dinophyceae	Suessiales	Symbiodiniaceae	Breviolum	B-noName-2
B-noName-2	PSTRIG_1320b-d4-tf_exp_PS20	0	PSTRIG_1320	PSTRIG_1320b-d4-tf	diseased	Cnidaria	Anthozoa	Scleractinia	Mussidae	Pseudodiploria	strigosa	high	USVI	experiment	no	no	no	Eukaryota	Sar	Alveolata	Dinophyceae	Suessiales	Symbiodiniaceae	Breviolum	B-noName-2
B-noName-2	exp_CN22_S161	0	CNAT_1370	CNAT_1370a-d6-tf	diseased	Cnidaria	Anthozoa	Scleractinia	Mussidae	Colpophyllia	natans	high	USVI	experiment	cnat_d6	yes	disease	Eukaryota	Sar	Alveolata	Dinophyceae	Suessiales	Symbiodiniaceae	Breviolum	B-noName-2
B-noName-2	exp_SS19_S139	0	SSID_1339	SSID_1339a-d3-tf	diseased	Cnidaria	Anthozoa	Scleractinia	Siderastreidae	Siderastrea	siderea	moderate	USVI	experiment	no	no	no	Eukaryota	Sar	Alveolata	Dinophyceae	Suessiales	Symbiodiniaceae	Breviolum	B-noName-2
B-noName-2	PAST_2186b-c6-tf_exp-PA14	0	PAST_2186	PAST_2186b-c6-tf	healthy	Cnidaria	Hexacorallia	Scleractinia	Poritidae	Porites	astreoides	low	USVI	experiment	past_c6	yes	control	Eukaryota	Sar	Alveolata	Dinophyceae	Suessiales	Symbiodiniaceae	Breviolum	B-noName-2
B-noName-2	exp_CN13_S184	0	CNAT_1655	CNAT_1655d-c5-tf	healthy	Cnidaria	Anthozoa	Scleractinia	Mussidae	Colpophyllia	natans	high	USVI	experiment	no	no	no	Eukaryota	Sar	Alveolata	Dinophyceae	Suessiales	Symbiodiniaceae	Breviolum	B-noName-2
B-noName-2	PSTRIG_1320a-c4-tf_exp_PS12	0	PSTRIG_1320	PSTRIG_1320a-c4-tf	healthy	Cnidaria	Anthozoa	Scleractinia	Mussidae	Pseudodiploria	strigosa	high	USVI	experiment	no	no	no	Eukaryota	Sar	Alveolata	Dinophyceae	Suessiales	Symbiodiniaceae	Breviolum	B-noName-2
B-noName-2	PSTRIG_1864d-t1_exp_PS7	0	PSTRIG_1864	PSTRIG_1864d-t1	healthy	Cnidaria	Anthozoa	Scleractinia	Mussidae	Pseudodiploria	strigosa	high	USVI	experiment	no	no	no	Eukaryota	Sar	Alveolata	Dinophyceae	Suessiales	Symbiodiniaceae	Breviolum	B-noName-2
B-noName-2	exp_CN3_S104	0	CNAT_1863	CNAT_1863h-t1	healthy	Cnidaria	Anthozoa	Scleractinia	Mussidae	Colpophyllia	natans	high	USVI	experiment	no	no	no	Eukaryota	Sar	Alveolata	Dinophyceae	Suessiales	Symbiodiniaceae	Breviolum	B-noName-2
B-noName-2	exp_MC18_S127	0	MCAV_1379	MCAV_1379c-d2-tf	unaffected	Cnidaria	Anthozoa	Scleractinia	Montastraeidae	Montastraea	cavernosa	moderate	USVI	experiment	mcav_d2	yes	disease	Eukaryota	Sar	Alveolata	Dinophyceae	Suessiales	Symbiodiniaceae	Breviolum	B-noName-2
B-noName-2	PSTRIG_1842b-c6-tf_exp_PS14	0	PSTRIG_1842	PSTRIG_1842b-c6-tf	healthy	Cnidaria	Anthozoa	Scleractinia	Mussidae	Pseudodiploria	strigosa	high	USVI	experiment	no	no	no	Eukaryota	Sar	Alveolata	Dinophyceae	Suessiales	Symbiodiniaceae	Breviolum	B-noName-2
B-noName-2	PSTRIG_1842c-t1_exp_PS6	0	PSTRIG_1842	PSTRIG_1842c-t1	healthy	Cnidaria	Anthozoa	Scleractinia	Mussidae	Pseudodiploria	strigosa	high	USVI	experiment	no	no	no	Eukaryota	Sar	Alveolata	Dinophyceae	Suessiales	Symbiodiniaceae	Breviolum	B-noName-2
B-noName-2	exp_CN16_S113	0	CNAT_1848	CNAT_1848b-c8-tf	healthy	Cnidaria	Anthozoa	Scleractinia	Mussidae	Colpophyllia	natans	high	USVI	experiment	cnat_c8	yes	control	Eukaryota	Sar	Alveolata	Dinophyceae	Suessiales	Symbiodiniaceae	Breviolum	B-noName-2
B-noName-2	exp_CN17_S121	0	CNAT_1345	CNAT_1345b-d1-tf	diseased	Cnidaria	Anthozoa	Scleractinia	Mussidae	Colpophyllia	natans	high	USVI	experiment	no	no	no	Eukaryota	Sar	Alveolata	Dinophyceae	Suessiales	Symbiodiniaceae	Breviolum	B-noName-2
B-noName-2	exp_CN4_S112	0	CNAT_1692	CNAT_1692d-t1	healthy	Cnidaria	Anthozoa	Scleractinia	Mussidae	Colpophyllia	natans	high	USVI	experiment	no	no	no	Eukaryota	Sar	Alveolata	Dinophyceae	Suessiales	Symbiodiniaceae	Breviolum	B-noName-2
B-noName-2	PSTRIG_1870a-c1-tf_exp_PS9	0	PSTRIG_1870	PSTRIG_1870a-c1-tf	healthy	Cnidaria	Anthozoa	Scleractinia	Mussidae	Pseudodiploria	strigosa	high	USVI	experiment	no	no	no	Eukaryota	Sar	Alveolata	Dinophyceae	Suessiales	Symbiodiniaceae	Breviolum	B-noName-2
B-noName-2	PSTRIG_1840b-d8-tf_exp_PS24	0	PSTRIG_1840	PSTRIG_1840b-d8-tf	diseased	Cnidaria	Anthozoa	Scleractinia	Mussidae	Pseudodiploria	strigosa	high	USVI	experiment	no	no	no	Eukaryota	Sar	Alveolata	Dinophyceae	Suessiales	Symbiodiniaceae	Breviolum	B-noName-2
B-noName-2	PSTRIG_1326a-t1_exp_PS2	0	PSTRIG_1326	PSTRIG_1326a-t1	healthy	Cnidaria	Anthozoa	Scleractinia	Mussidae	Pseudodiploria	strigosa	high	USVI	experiment	no	no	no	Eukaryota	Sar	Alveolata	Dinophyceae	Suessiales	Symbiodiniaceae	Breviolum	B-noName-2
B-noName-2	PSTRIG_1870b-t1_exp_PS1	0	PSTRIG_1870	PSTRIG_1870b-t1	healthy	Cnidaria	Anthozoa	Scleractinia	Mussidae	Pseudodiploria	strigosa	high	USVI	experiment	no	no	no	Eukaryota	Sar	Alveolata	Dinophyceae	Suessiales	Symbiodiniaceae	Breviolum	B-noName-2
B-noName-2	exp-PA1_S148	0	PAST_1681	PAST_1681d-t1	healthy	Cnidaria	Hexacorallia	Scleractinia	Poritidae	Porites	astreoides	low	USVI	experiment	no	no	no	Eukaryota	Sar	Alveolata	Dinophyceae	Suessiales	Symbiodiniaceae	Breviolum	B-noName-2
B-noName-2	OANN_1831a-d2-tf_exp_OA30	0	OANN_1831	OANN_1831a-d2-tf	diseased	Cnidaria	Hexacorallia	Scleractinia	Merulinidae	Orbicella	annularis	moderate	USVI	experiment	no	no	no	Eukaryota	Sar	Alveolata	Dinophyceae	Suessiales	Symbiodiniaceae	Breviolum	B-noName-2
B-noName-2	exp_MC21_S151	0	MCAV_1662	MCAV_1662h-d5-tf	unaffected	Cnidaria	Anthozoa	Scleractinia	Montastraeidae	Montastraea	cavernosa	moderate	USVI	experiment	mcav_d5	yes	disease	Eukaryota	Sar	Alveolata	Dinophyceae	Suessiales	Symbiodiniaceae	Breviolum	B-noName-2
B-noName-2	exp_MC20_S143	0	MCAV_1226	MCAV_1226a-d4-tf	unaffected	Cnidaria	Anthozoa	Scleractinia	Montastraeidae	Montastraea	cavernosa	moderate	USVI	experiment	mcav_d4	yes	disease	Eukaryota	Sar	Alveolata	Dinophyceae	Suessiales	Symbiodiniaceae	Breviolum	B-noName-2
B-noName-2	OANN_1338a-c5-tf_exp_OA25	0	OANN_1338	OANN_1338a-c5-tf	healthy	Cnidaria	Hexacorallia	Scleractinia	Merulinidae	Orbicella	annularis	moderate	USVI	experiment	no	no	no	Eukaryota	Sar	Alveolata	Dinophyceae	Suessiales	Symbiodiniaceae	Breviolum	B-noName-2
B-noName-2	exp_MC2_S189	0	MCAV_1379	MCAV_1379e-t1	healthy	Cnidaria	Anthozoa	Scleractinia	Montastraeidae	Montastraea	cavernosa	moderate	USVI	experiment	no	no	no	Eukaryota	Sar	Alveolata	Dinophyceae	Suessiales	Symbiodiniaceae	Breviolum	B-noName-2
B-noName-2	PAST_1681b-c1-tf_exp-PA9	0	PAST_1681	PAST_1681b-c1-tf	healthy	Cnidaria	Hexacorallia	Scleractinia	Poritidae	Porites	astreoides	low	USVI	experiment	past_c1	yes	control	Eukaryota	Sar	Alveolata	Dinophyceae	Suessiales	Symbiodiniaceae	Breviolum	B-noName-2
B-noName-2	exp_SS20_S147	0	SSID_1659	SSID_1659e-d4-tf	unaffected	Cnidaria	Anthozoa	Scleractinia	Siderastreidae	Siderastrea	siderea	moderate	USVI	experiment	no	no	no	Eukaryota	Sar	Alveolata	Dinophyceae	Suessiales	Symbiodiniaceae	Breviolum	B-noName-2
B-noName-2	exp_SS17_S123	0	SSID_1319	SSID_1319h-d1-tf	diseased	Cnidaria	Anthozoa	Scleractinia	Siderastreidae	Siderastrea	siderea	moderate	USVI	experiment	no	no	no	Eukaryota	Sar	Alveolata	Dinophyceae	Suessiales	Symbiodiniaceae	Breviolum	B-noName-2
B-noName-2	exp_CN19_S137	0	CNAT_1863	CNAT_1863nl-d3-tf	diseased	Cnidaria	Anthozoa	Scleractinia	Mussidae	Colpophyllia	natans	high	USVI	experiment	cnat_d3	yes	disease	Eukaryota	Sar	Alveolata	Dinophyceae	Suessiales	Symbiodiniaceae	Breviolum	B-noName-2
B-noName-2	exp_CN23_S169	0	CNAT_1833	CNAT_1833d-d7-tf	diseased	Cnidaria	Anthozoa	Scleractinia	Mussidae	Colpophyllia	natans	high	USVI	experiment	no	no	no	Eukaryota	Sar	Alveolata	Dinophyceae	Suessiales	Symbiodiniaceae	Breviolum	B-noName-2
B-noName-2	PSTRIG_1347e-t1_exp_PS5	0	PSTRIG_1347	PSTRIG_1347e-t1	healthy	Cnidaria	Anthozoa	Scleractinia	Mussidae	Pseudodiploria	strigosa	high	USVI	experiment	no	no	no	Eukaryota	Sar	Alveolata	Dinophyceae	Suessiales	Symbiodiniaceae	Breviolum	B-noName-2
B-noName-2	exp_CN14_S192	0	CNAT_1370	CNAT_1370b-c6-tf	healthy	Cnidaria	Anthozoa	Scleractinia	Mussidae	Colpophyllia	natans	high	USVI	experiment	cnat_c6	yes	control	Eukaryota	Sar	Alveolata	Dinophyceae	Suessiales	Symbiodiniaceae	Breviolum	B-noName-2
B-noName-2	exp_SS15_S107	0	SSID_1654	SSID_1654b-c7-tf	healthy	Cnidaria	Anthozoa	Scleractinia	Siderastreidae	Siderastrea	siderea	moderate	USVI	experiment	no	no	no	Eukaryota	Sar	Alveolata	Dinophyceae	Suessiales	Symbiodiniaceae	Breviolum	B-noName-2
B-noName-2	PAST_2186a-d6-tf_exp-PA22	0	PAST_2186	PAST_2186a-d6-tf	diseased	Cnidaria	Hexacorallia	Scleractinia	Poritidae	Porites	astreoides	low	USVI	experiment	past_d6	yes	disease	Eukaryota	Sar	Alveolata	Dinophyceae	Suessiales	Symbiodiniaceae	Breviolum	B-noName-2
B-noName-2	exp_CN21_S153	0	CNAT_1655	CNAT_1655a-d5-tf	diseased	Cnidaria	Anthozoa	Scleractinia	Mussidae	Colpophyllia	natans	high	USVI	experiment	no	no	no	Eukaryota	Sar	Alveolata	Dinophyceae	Suessiales	Symbiodiniaceae	Breviolum	B-noName-2
B-noName-2	OANN_1338b-t1_exp_OA17	0	OANN_1338	OANN_1338b-t1	healthy	Cnidaria	Hexacorallia	Scleractinia	Merulinidae	Orbicella	annularis	moderate	USVI	experiment	no	no	no	Eukaryota	Sar	Alveolata	Dinophyceae	Suessiales	Symbiodiniaceae	Breviolum	B-noName-2
B-noName-2	exp_CN24_S177	0	CNAT_1848	CNAT_1848a-d8-tf	diseased	Cnidaria	Anthozoa	Scleractinia	Mussidae	Colpophyllia	natans	high	USVI	experiment	cnat_d8	yes	disease	Eukaryota	Sar	Alveolata	Dinophyceae	Suessiales	Symbiodiniaceae	Breviolum	B-noName-2
B-noName-2	exp_SS3_S106	0	SSID_1339	SSID_1339z-t1	healthy	Cnidaria	Anthozoa	Scleractinia	Siderastreidae	Siderastrea	siderea	moderate	USVI	experiment	no	no	no	Eukaryota	Sar	Alveolata	Dinophyceae	Suessiales	Symbiodiniaceae	Breviolum	B-noName-2
B-noName-2	exp_SS18_S131	0	SSID_2199	SSID_2199d-d2-tf	diseased	Cnidaria	Anthozoa	Scleractinia	Siderastreidae	Siderastrea	siderea	moderate	USVI	experiment	no	no	no	Eukaryota	Sar	Alveolata	Dinophyceae	Suessiales	Symbiodiniaceae	Breviolum	B-noName-2
B-noName-2	PAST_1295e-c3-tf_exp-PA11	0	PAST_1295	PAST_1295e-c3-tf	healthy	Cnidaria	Hexacorallia	Scleractinia	Poritidae	Porites	astreoides	low	USVI	experiment	no	no	no	Eukaryota	Sar	Alveolata	Dinophyceae	Suessiales	Symbiodiniaceae	Breviolum	B-noName-2
B-noName-2	exp_MC15_S103	0	MCAV_1669	MCAV_1669c-c7-tf	healthy	Cnidaria	Anthozoa	Scleractinia	Montastraeidae	Montastraea	cavernosa	moderate	USVI	experiment	mcav_c7	yes	control	Eukaryota	Sar	Alveolata	Dinophyceae	Suessiales	Symbiodiniaceae	Breviolum	B-noName-2
B-noName-2	PSTRIG_1864a-c7-tf_exp_PS15	0	PSTRIG_1864	PSTRIG_1864a-c7-tf	healthy	Cnidaria	Anthozoa	Scleractinia	Mussidae	Pseudodiploria	strigosa	high	USVI	experiment	pstr_c7	yes	control	Eukaryota	Sar	Alveolata	Dinophyceae	Suessiales	Symbiodiniaceae	Breviolum	B-noName-2
B-noName-2	exp_SS16_S115	0	SSID_1826	SSID_1826e-c8-tf	healthy	Cnidaria	Anthozoa	Scleractinia	Siderastreidae	Siderastrea	siderea	moderate	USVI	experiment	no	no	no	Eukaryota	Sar	Alveolata	Dinophyceae	Suessiales	Symbiodiniaceae	Breviolum	B-noName-2
B-noName-2	PAST_1827e-d7-tf_exp-PA23	0	PAST_1827	PAST_1827e-d7-tf	diseased	Cnidaria	Hexacorallia	Scleractinia	Poritidae	Porites	astreoides	low	USVI	experiment	past_d7	yes	disease	Eukaryota	Sar	Alveolata	Dinophyceae	Suessiales	Symbiodiniaceae	Breviolum	B-noName-2
B-noName-2	exp_SS12_S178	0	SSID_1659	SSID_1659d-c4-tf	healthy	Cnidaria	Anthozoa	Scleractinia	Siderastreidae	Siderastrea	siderea	moderate	USVI	experiment	no	no	no	Eukaryota	Sar	Alveolata	Dinophyceae	Suessiales	Symbiodiniaceae	Breviolum	B-noName-2
B-noName-2	exp_SS23_S171	0	SSID_1654	SSID_1654a-d7-tf	diseased	Cnidaria	Anthozoa	Scleractinia	Siderastreidae	Siderastrea	siderea	moderate	USVI	experiment	no	no	no	Eukaryota	Sar	Alveolata	Dinophyceae	Suessiales	Symbiodiniaceae	Breviolum	B-noName-2
B-noName-2	OANN_1338c-d5-tf_exp_OA33	0	OANN_1338	OANN_1338c-d5-tf	diseased	Cnidaria	Hexacorallia	Scleractinia	Merulinidae	Orbicella	annularis	moderate	USVI	experiment	no	no	no	Eukaryota	Sar	Alveolata	Dinophyceae	Suessiales	Symbiodiniaceae	Breviolum	B-noName-2
B-noName-2	exp_SS22_S163	0	SSID_1350	SSID_1350g-d6-tf	diseased	Cnidaria	Anthozoa	Scleractinia	Siderastreidae	Siderastrea	siderea	moderate	USVI	experiment	no	no	no	Eukaryota	Sar	Alveolata	Dinophyceae	Suessiales	Symbiodiniaceae	Breviolum	B-noName-2
B-noName-2	PAST_1304e-d2-tf_exp-PA18	0	PAST_1304	PAST_1304e-d2-tf	diseased	Cnidaria	Hexacorallia	Scleractinia	Poritidae	Porites	astreoides	low	USVI	experiment	past_d2	yes	disease	Eukaryota	Sar	Alveolata	Dinophyceae	Suessiales	Symbiodiniaceae	Breviolum	B-noName-2
B-noName-2	exp_SS21_S155	0	SSID_1613	SSID_1613a-d5-tf	diseased	Cnidaria	Anthozoa	Scleractinia	Siderastreidae	Siderastrea	siderea	moderate	USVI	experiment	no	no	no	Eukaryota	Sar	Alveolata	Dinophyceae	Suessiales	Symbiodiniaceae	Breviolum	B-noName-2
B-noName-2	PSTRIG_1326e-c2-tf_exp_PS10	0	PSTRIG_1326	PSTRIG_1326e-c2-tf	healthy	Cnidaria	Anthozoa	Scleractinia	Mussidae	Pseudodiploria	strigosa	high	USVI	experiment	no	no	no	Eukaryota	Sar	Alveolata	Dinophyceae	Suessiales	Symbiodiniaceae	Breviolum	B-noName-2
B-noName-2	OANN_1364b-d7-tf_exp_OA35	0	OANN_1364	OANN_1364b-d7-tf	diseased	Cnidaria	Hexacorallia	Scleractinia	Merulinidae	Orbicella	annularis	moderate	USVI	experiment	oann_d7	yes	disease	Eukaryota	Sar	Alveolata	Dinophyceae	Suessiales	Symbiodiniaceae	Breviolum	B-noName-2
B-noName-2	exp_CN1_S183	0	CNAT_1345	CNAT_1345d-t1	healthy	Cnidaria	Anthozoa	Scleractinia	Mussidae	Colpophyllia	natans	high	USVI	experiment	no	no	no	Eukaryota	Sar	Alveolata	Dinophyceae	Suessiales	Symbiodiniaceae	Breviolum	B-noName-2
B-noName-2	PAST_2186d-t1_exp-PA6	0	PAST_2186	PAST_2186d-t1	healthy	Cnidaria	Hexacorallia	Scleractinia	Poritidae	Porites	astreoides	low	USVI	experiment	no	no	no	Eukaryota	Sar	Alveolata	Dinophyceae	Suessiales	Symbiodiniaceae	Breviolum	B-noName-2
B-noName-2	PAST_1681a-d1-tf_exp-PA17	0	PAST_1681	PAST_1681a-d1-tf	diseased	Cnidaria	Hexacorallia	Scleractinia	Poritidae	Porites	astreoides	low	USVI	experiment	past_d1	yes	disease	Eukaryota	Sar	Alveolata	Dinophyceae	Suessiales	Symbiodiniaceae	Breviolum	B-noName-2
B-noName-2	exp_MC19_S135	0	MCAV_1356	MCAV_1356e-d3-tf	diseased	Cnidaria	Anthozoa	Scleractinia	Montastraeidae	Montastraea	cavernosa	moderate	USVI	experiment	mcav_d3	yes	disease	Eukaryota	Sar	Alveolata	Dinophyceae	Suessiales	Symbiodiniaceae	Breviolum	B-noName-2
B-noName-2	exp_CN5_S120	0	CNAT_1655	CNAT_1655b-t1	healthy	Cnidaria	Anthozoa	Scleractinia	Mussidae	Colpophyllia	natans	high	USVI	experiment	no	no	no	Eukaryota	Sar	Alveolata	Dinophyceae	Suessiales	Symbiodiniaceae	Breviolum	B-noName-2
B-noName-2	OANN_1342A-t1_exp_OA20	0	OANN_1342	OANN_1342A-t1	healthy	Cnidaria	Hexacorallia	Scleractinia	Merulinidae	Orbicella	annularis	moderate	USVI	experiment	no	no	no	Eukaryota	Sar	Alveolata	Dinophyceae	Suessiales	Symbiodiniaceae	Breviolum	B-noName-2
B-noName-2	exp_MC22_S159	0	MCAV_1338	MCAV_1338e-d6-tf	diseased	Cnidaria	Anthozoa	Scleractinia	Montastraeidae	Montastraea	cavernosa	moderate	USVI	experiment	mcav_d7	yes	disease	Eukaryota	Sar	Alveolata	Dinophyceae	Suessiales	Symbiodiniaceae	Breviolum	B-noName-2
B-noName-2	exp_MC4_S110	0	MCAV_1226	MCAV_1226e-t1	healthy	Cnidaria	Anthozoa	Scleractinia	Montastraeidae	Montastraea	cavernosa	moderate	USVI	experiment	no	no	no	Eukaryota	Sar	Alveolata	Dinophyceae	Suessiales	Symbiodiniaceae	Breviolum	B-noName-2
B-noName-2	OANN_1835c-t1_exp_OA18	0	OANN_1835	OANN_1835c-t1	healthy	Cnidaria	Hexacorallia	Scleractinia	Merulinidae	Orbicella	annularis	moderate	USVI	experiment	no	no	no	Eukaryota	Sar	Alveolata	Dinophyceae	Suessiales	Symbiodiniaceae	Breviolum	B-noName-2
B-noName-2	exp_SS4_S114	0	SSID_1659	SSID_1659a-t1	healthy	Cnidaria	Anthozoa	Scleractinia	Siderastreidae	Siderastrea	siderea	moderate	USVI	experiment	no	no	no	Eukaryota	Sar	Alveolata	Dinophyceae	Suessiales	Symbiodiniaceae	Breviolum	B-noName-2
B-noName-2	exp_CN10_S160	0	CNAT_1661	CNAT_1661b-c2-tf	healthy	Cnidaria	Anthozoa	Scleractinia	Mussidae	Colpophyllia	natans	high	USVI	experiment	cnat_c2	yes	control	Eukaryota	Sar	Alveolata	Dinophyceae	Suessiales	Symbiodiniaceae	Breviolum	B-noName-2
B-noName-2	exp_MC16_S111	0	MCAV_1363	MCAV_1363a-c8-tf	healthy	Cnidaria	Anthozoa	Scleractinia	Montastraeidae	Montastraea	cavernosa	moderate	USVI	experiment	mcav_c8	yes	control	Eukaryota	Sar	Alveolata	Dinophyceae	Suessiales	Symbiodiniaceae	Breviolum	B-noName-2
B-noName-2	PSTRIG_1840e-t1_exp_PS8	0	PSTRIG_1840	PSTRIG_1840e-t1	healthy	Cnidaria	Anthozoa	Scleractinia	Mussidae	Pseudodiploria	strigosa	high	USVI	experiment	no	no	no	Eukaryota	Sar	Alveolata	Dinophyceae	Suessiales	Symbiodiniaceae	Breviolum	B-noName-2
B-noName-2	exp_SS8_S146	0	SSID_1826	SSID_1826a-t1	healthy	Cnidaria	Anthozoa	Scleractinia	Siderastreidae	Siderastrea	siderea	moderate	USVI	experiment	no	no	no	Eukaryota	Sar	Alveolata	Dinophyceae	Suessiales	Symbiodiniaceae	Breviolum	B-noName-2
B-noName-2	OANN_1305b-d3-tf_exp_OA31	0	OANN_1305	OANN_1305b-d3-tf	unaffected	Cnidaria	Hexacorallia	Scleractinia	Merulinidae	Orbicella	annularis	moderate	USVI	experiment	oann_d3	yes	disease	Eukaryota	Sar	Alveolata	Dinophyceae	Suessiales	Symbiodiniaceae	Breviolum	B-noName-2
B-noName-2	PSTRIG_1326d-d2-tf_exp_PS18	0	PSTRIG_1326	PSTRIG_1326d-d2-tf	diseased	Cnidaria	Anthozoa	Scleractinia	Mussidae	Pseudodiploria	strigosa	high	USVI	experiment	no	no	no	Eukaryota	Sar	Alveolata	Dinophyceae	Suessiales	Symbiodiniaceae	Breviolum	B-noName-2
B-noName-2	PSTRIG_1870d-d1-tf_exp_PS17	0	PSTRIG_1870	PSTRIG_1870d-d1-tf	diseased	Cnidaria	Anthozoa	Scleractinia	Mussidae	Pseudodiploria	strigosa	high	USVI	experiment	no	no	no	Eukaryota	Sar	Alveolata	Dinophyceae	Suessiales	Symbiodiniaceae	Breviolum	B-noName-2
B-noName-2	exp-PA10_S132	0	PAST_1304	PAST_1304g-c2-tf	healthy	Cnidaria	Hexacorallia	Scleractinia	Poritidae	Porites	astreoides	low	USVI	experiment	no	no	no	Eukaryota	Sar	Alveolata	Dinophyceae	Suessiales	Symbiodiniaceae	Breviolum	B-noName-2
B-noName-2	OANN_1831b-c2-tf_exp_OA22	0	OANN_1831	OANN_1831b-c2-tf	healthy	Cnidaria	Hexacorallia	Scleractinia	Merulinidae	Orbicella	annularis	moderate	USVI	experiment	oann_c2	yes	control	Eukaryota	Sar	Alveolata	Dinophyceae	Suessiales	Symbiodiniaceae	Breviolum	B-noName-2
B-noName-2	exp-PA7_S101	0	PAST_1827	PAST_1827ca-t1	healthy	Cnidaria	Hexacorallia	Scleractinia	Poritidae	Porites	astreoides	low	USVI	experiment	no	no	no	Eukaryota	Sar	Alveolata	Dinophyceae	Suessiales	Symbiodiniaceae	Breviolum	B-noName-2
B-noName-2	PAST_1827c-c7-tf_exp-PA15	0	PAST_1827	PAST_1827c-c7-tf	healthy	Cnidaria	Hexacorallia	Scleractinia	Poritidae	Porites	astreoides	low	USVI	experiment	past_c7	yes	control	Eukaryota	Sar	Alveolata	Dinophyceae	Suessiales	Symbiodiniaceae	Breviolum	B-noName-2
B-noName-2	exp_SS5_S122	0	SSID_1613	SSID_1613e-t1	healthy	Cnidaria	Anthozoa	Scleractinia	Siderastreidae	Siderastrea	siderea	moderate	USVI	experiment	no	no	no	Eukaryota	Sar	Alveolata	Dinophyceae	Suessiales	Symbiodiniaceae	Breviolum	B-noName-2
B-noName-2	exp_MC17_S119	0	MCAV_1360	MCAV_1360d-d1-tf	diseased	Cnidaria	Anthozoa	Scleractinia	Montastraeidae	Montastraea	cavernosa	moderate	USVI	experiment	mcav_d1	yes	disease	Eukaryota	Sar	Alveolata	Dinophyceae	Suessiales	Symbiodiniaceae	Breviolum	B-noName-2
B-noName-2	PSTRIG_1842a-d6-tf_exp_PS22	0	PSTRIG_1842	PSTRIG_1842a-d6-tf	unaffected	Cnidaria	Anthozoa	Scleractinia	Mussidae	Pseudodiploria	strigosa	high	USVI	experiment	no	no	no	Eukaryota	Sar	Alveolata	Dinophyceae	Suessiales	Symbiodiniaceae	Breviolum	B-noName-2
B-noName-2	OANN_1610a-t1_exp_OA16	0	OANN_1610	OANN_1610a-t1	healthy	Cnidaria	Hexacorallia	Scleractinia	Merulinidae	Orbicella	annularis	moderate	USVI	experiment	no	no	no	Eukaryota	Sar	Alveolata	Dinophyceae	Suessiales	Symbiodiniaceae	Breviolum	B-noName-2
B-noName-2	DLAB_1323-c6-tf_exp_DL14	0	DLAB_1323	DLAB_1323-c6-tf	healthy	Cnidaria	Hexacorallia	Scleractinia	Faviidae	Diploria	labyrinthiformis	high	USVI	experiment	no	no	no	Eukaryota	Sar	Alveolata	Dinophyceae	Suessiales	Symbiodiniaceae	Breviolum	B-noName-2
B-noName-2	exp_CN2_S191	0	CNAT_1661	CNAT_1661e-t1	healthy	Cnidaria	Anthozoa	Scleractinia	Mussidae	Colpophyllia	natans	high	USVI	experiment	no	no	no	Eukaryota	Sar	Alveolata	Dinophyceae	Suessiales	Symbiodiniaceae	Breviolum	B-noName-2
B-noName-2	OANN_1835a-d6-tf_exp_OA34	0	OANN_1835	OANN_1835a-d6-tf	diseased	Cnidaria	Hexacorallia	Scleractinia	Merulinidae	Orbicella	annularis	moderate	USVI	experiment	oann_d6	yes	disease	Eukaryota	Sar	Alveolata	Dinophyceae	Suessiales	Symbiodiniaceae	Breviolum	B-noName-2
B-noName-2	PSTRIG_1672c-d3-tf_exp_PS19	0	PSTRIG_1672	PSTRIG_1672c-d3-tf	unaffected	Cnidaria	Anthozoa	Scleractinia	Mussidae	Pseudodiploria	strigosa	high	USVI	experiment	pstr_d3	yes	disease	Eukaryota	Sar	Alveolata	Dinophyceae	Suessiales	Symbiodiniaceae	Breviolum	B-noName-2
B-noName-2	exp_CN15_S105	0	CNAT_1833	CNAT_1833a-c7-tf	healthy	Cnidaria	Anthozoa	Scleractinia	Mussidae	Colpophyllia	natans	high	USVI	experiment	no	no	no	Eukaryota	Sar	Alveolata	Dinophyceae	Suessiales	Symbiodiniaceae	Breviolum	B-noName-2
B-noName-2	OANN_1305a-c3-tf_exp_OA23	0	OANN_1305	OANN_1305a-c3-tf	healthy	Cnidaria	Hexacorallia	Scleractinia	Merulinidae	Orbicella	annularis	moderate	USVI	experiment	oann_c3	yes	control	Eukaryota	Sar	Alveolata	Dinophyceae	Suessiales	Symbiodiniaceae	Breviolum	B-noName-2
B-noName-2	PAST_1666c-d5-tf_exp-PA21	0	PAST_1666	PAST_1666c-d5-tf	diseased	Cnidaria	Hexacorallia	Scleractinia	Poritidae	Porites	astreoides	low	USVI	experiment	past_d5	yes	disease	Eukaryota	Sar	Alveolata	Dinophyceae	Suessiales	Symbiodiniaceae	Breviolum	B-noName-2
B-noName-2	PAST_1295c-t1_exp-PA3	0	PAST_1295	PAST_1295c-t1	healthy	Cnidaria	Hexacorallia	Scleractinia	Poritidae	Porites	astreoides	low	USVI	experiment	no	no	no	Eukaryota	Sar	Alveolata	Dinophyceae	Suessiales	Symbiodiniaceae	Breviolum	B-noName-2
B-noName-2	exp_MC13_S182	0	MCAV_1662	MCAV_1662d-c5-tf	healthy	Cnidaria	Anthozoa	Scleractinia	Montastraeidae	Montastraea	cavernosa	moderate	USVI	experiment	mcav_c5	yes	control	Eukaryota	Sar	Alveolata	Dinophyceae	Suessiales	Symbiodiniaceae	Breviolum	B-noName-2
B-noName-2	exp_CN9_S152	0	CNAT_1345	CNAT_1345a-c1-tf	healthy	Cnidaria	Anthozoa	Scleractinia	Mussidae	Colpophyllia	natans	high	USVI	experiment	no	no	no	Eukaryota	Sar	Alveolata	Dinophyceae	Suessiales	Symbiodiniaceae	Breviolum	B-noName-2
B-noName-2	exp_SS14_S194	0	SSID_1350	SSID_1350e-c6-tf	healthy	Cnidaria	Anthozoa	Scleractinia	Siderastreidae	Siderastrea	siderea	moderate	USVI	experiment	no	no	no	Eukaryota	Sar	Alveolata	Dinophyceae	Suessiales	Symbiodiniaceae	Breviolum	B-noName-2
B-noName-2	DLAB_1335-c8-t1_exp_DL8	0	DLAB_1335	DLAB_1335-c8-t1	healthy	Cnidaria	Hexacorallia	Scleractinia	Faviidae	Diploria	labyrinthiformis	high	USVI	experiment	no	no	no	Eukaryota	Sar	Alveolata	Dinophyceae	Suessiales	Symbiodiniaceae	Breviolum	B-noName-2
B-noName-2	exp_CN20_S145	0	CNAT_1692	CNAT_1692a-d4-tf	diseased	Cnidaria	Anthozoa	Scleractinia	Mussidae	Colpophyllia	natans	high	USVI	experiment	cnat_d4	yes	disease	Eukaryota	Sar	Alveolata	Dinophyceae	Suessiales	Symbiodiniaceae	Breviolum	B-noName-2
B-noName-2	OANN_1835b-c6-tf_exp_OA26	0	OANN_1835	OANN_1835b-c6-tf	healthy	Cnidaria	Hexacorallia	Scleractinia	Merulinidae	Orbicella	annularis	moderate	USVI	experiment	oann_c6	yes	control	Eukaryota	Sar	Alveolata	Dinophyceae	Suessiales	Symbiodiniaceae	Breviolum	B-noName-2
B-noName-2	OANN_1305e-t1_exp_OA15	0	OANN_1305	OANN_1305e-t1	healthy	Cnidaria	Hexacorallia	Scleractinia	Merulinidae	Orbicella	annularis	moderate	USVI	experiment	no	no	no	Eukaryota	Sar	Alveolata	Dinophyceae	Suessiales	Symbiodiniaceae	Breviolum	B-noName-2
B-noName-2	exp_CN7_S136	0	CNAT_1833	CNAT_1833c-t1	healthy	Cnidaria	Anthozoa	Scleractinia	Mussidae	Colpophyllia	natans	high	USVI	experiment	no	no	no	Eukaryota	Sar	Alveolata	Dinophyceae	Suessiales	Symbiodiniaceae	Breviolum	B-noName-2
B-noName-2	exp_CN12_S176	0	CNAT_1692	CNAT_1692b-c4-tf	healthy	Cnidaria	Anthozoa	Scleractinia	Mussidae	Colpophyllia	natans	high	USVI	experiment	cnat_c4	yes	control	Eukaryota	Sar	Alveolata	Dinophyceae	Suessiales	Symbiodiniaceae	Breviolum	B-noName-2
B-noName-2	DLAB_1323-c6-t1_exp_DL6	0	DLAB_1323	DLAB_1323-c6-t1	healthy	Cnidaria	Hexacorallia	Scleractinia	Faviidae	Diploria	labyrinthiformis	high	USVI	experiment	no	no	no	Eukaryota	Sar	Alveolata	Dinophyceae	Suessiales	Symbiodiniaceae	Breviolum	B-noName-2
B-noName-2	exp_SS13_S186	0	SSID_1613	SSID_1613b-c5-tf	healthy	Cnidaria	Anthozoa	Scleractinia	Siderastreidae	Siderastrea	siderea	moderate	USVI	experiment	no	no	no	Eukaryota	Sar	Alveolata	Dinophyceae	Suessiales	Symbiodiniaceae	Breviolum	B-noName-2
B-noName-2	exp_SS24_S179	0	SSID_1826	SSID_1826c-d8-tf	diseased	Cnidaria	Anthozoa	Scleractinia	Siderastreidae	Siderastrea	siderea	moderate	USVI	experiment	no	no	no	Eukaryota	Sar	Alveolata	Dinophyceae	Suessiales	Symbiodiniaceae	Breviolum	B-noName-2
B-noName-2	DLAB_1301-c3-t1_exp_DL3	0	DLAB_1301	DLAB_1301-c3-t1	healthy	Cnidaria	Hexacorallia	Scleractinia	Faviidae	Diploria	labyrinthiformis	high	USVI	experiment	no	no	no	Eukaryota	Sar	Alveolata	Dinophyceae	Suessiales	Symbiodiniaceae	Breviolum	B-noName-2
B-noName-2	exp_SS6_S130	0	SSID_1350	SSID_1350c-t1	healthy	Cnidaria	Anthozoa	Scleractinia	Siderastreidae	Siderastrea	siderea	moderate	USVI	experiment	no	no	no	Eukaryota	Sar	Alveolata	Dinophyceae	Suessiales	Symbiodiniaceae	Breviolum	B-noName-2
B-noName-2	PAST_1666b-c5-tf_exp-PA13	0	PAST_1666	PAST_1666b-c5-tf	healthy	Cnidaria	Hexacorallia	Scleractinia	Poritidae	Porites	astreoides	low	USVI	experiment	past_c5	yes	control	Eukaryota	Sar	Alveolata	Dinophyceae	Suessiales	Symbiodiniaceae	Breviolum	B-noName-2
B-noName-2	DLAB_1365-c5-t1_exp_DL5	0	DLAB_1365	DLAB_1365-c5-t1	healthy	Cnidaria	Hexacorallia	Scleractinia	Faviidae	Diploria	labyrinthiformis	high	USVI	experiment	no	no	no	Eukaryota	Sar	Alveolata	Dinophyceae	Suessiales	Symbiodiniaceae	Breviolum	B-noName-2
B-noName-2	PSTRIG_1347a-d5-tf_exp_PS21	0	PSTRIG_1347	PSTRIG_1347a-d5-tf	diseased	Cnidaria	Anthozoa	Scleractinia	Mussidae	Pseudodiploria	strigosa	high	USVI	experiment	pstr_d5	yes	disease	Eukaryota	Sar	Alveolata	Dinophyceae	Suessiales	Symbiodiniaceae	Breviolum	B-noName-2
B-noName-2	OANN_1327a-d1-tf_exp_OA29	0	OANN_1327	OANN_1327a-d1-tf	diseased	Cnidaria	Hexacorallia	Scleractinia	Merulinidae	Orbicella	annularis	moderate	USVI	experiment	oann_d1	yes	disease	Eukaryota	Sar	Alveolata	Dinophyceae	Suessiales	Symbiodiniaceae	Breviolum	B-noName-2
B-noName-2	exp_SS9_S154	0	SSID_1319	SSID_1319a-c1-tf	healthy	Cnidaria	Anthozoa	Scleractinia	Siderastreidae	Siderastrea	siderea	moderate	USVI	experiment	no	no	no	Eukaryota	Sar	Alveolata	Dinophyceae	Suessiales	Symbiodiniaceae	Breviolum	B-noName-2
B-noName-2	PAST_1858a-c4-tf_exp-PA12	0	PAST_1858	PAST_1858a-c4-tf	healthy	Cnidaria	Hexacorallia	Scleractinia	Poritidae	Porites	astreoides	low	USVI	experiment	no	no	no	Eukaryota	Sar	Alveolata	Dinophyceae	Suessiales	Symbiodiniaceae	Breviolum	B-noName-2
B-noName-2	PSTRIG_1672c-t1_exp_PS3	0	PSTRIG_1672	PSTRIG_1672c-t1	healthy	Cnidaria	Anthozoa	Scleractinia	Mussidae	Pseudodiploria	strigosa	high	USVI	experiment	no	no	no	Eukaryota	Sar	Alveolata	Dinophyceae	Suessiales	Symbiodiniaceae	Breviolum	B-noName-2
B-noName-2	DLAB_1302-d8-t1_exp_DL24	0	DLAB_1302	DLAB_1302-d8-t1	diseased	Cnidaria	Hexacorallia	Scleractinia	Faviidae	Diploria	labyrinthiformis	high	USVI	experiment	no	no	no	Eukaryota	Sar	Alveolata	Dinophyceae	Suessiales	Symbiodiniaceae	Breviolum	B-noName-2
B-noName-2	exp_CN6_S128	0	CNAT_1370	CNAT_1370d-t1	healthy	Cnidaria	Anthozoa	Scleractinia	Mussidae	Colpophyllia	natans	high	USVI	experiment	no	no	no	Eukaryota	Sar	Alveolata	Dinophyceae	Suessiales	Symbiodiniaceae	Breviolum	B-noName-2
B-noName-2	OANN_1364a-c7-tf_exp_OA27	0	OANN_1364	OANN_1364a-c7-tf	healthy	Cnidaria	Hexacorallia	Scleractinia	Merulinidae	Orbicella	annularis	moderate	USVI	experiment	oann_c7	yes	control	Eukaryota	Sar	Alveolata	Dinophyceae	Suessiales	Symbiodiniaceae	Breviolum	B-noName-2
B-noName-2	exp_MC23_S167	0	MCAV_1669	MCAV_1669a-d7-tf	unaffected	Cnidaria	Anthozoa	Scleractinia	Montastraeidae	Montastraea	cavernosa	moderate	USVI	experiment	no	no	no	Eukaryota	Sar	Alveolata	Dinophyceae	Suessiales	Symbiodiniaceae	Breviolum	B-noName-2
B-noName-2	exp_MC5_S118	0	MCAV_1662	MCAV_1662a-t1	healthy	Cnidaria	Anthozoa	Scleractinia	Montastraeidae	Montastraea	cavernosa	moderate	USVI	experiment	no	no	no	Eukaryota	Sar	Alveolata	Dinophyceae	Suessiales	Symbiodiniaceae	Breviolum	B-noName-2
B-noName-2	exp_MC1_S181	0	MCAV_1360	MCAV_1360d-t1	healthy	Cnidaria	Anthozoa	Scleractinia	Montastraeidae	Montastraea	cavernosa	moderate	USVI	experiment	no	no	no	Eukaryota	Sar	Alveolata	Dinophyceae	Suessiales	Symbiodiniaceae	Breviolum	B-noName-2
B-noName-2	DLAB_1312-c4-t1_exp_DL4	0	DLAB_1312	DLAB_1312-c4-t1	healthy	Cnidaria	Hexacorallia	Scleractinia	Faviidae	Diploria	labyrinthiformis	high	USVI	experiment	no	no	no	Eukaryota	Sar	Alveolata	Dinophyceae	Suessiales	Symbiodiniaceae	Breviolum	B-noName-2
B-noName-2	exp_MC9_S150	0	MCAV_1360	MCAV_1360c-c1-tf	healthy	Cnidaria	Anthozoa	Scleractinia	Montastraeidae	Montastraea	cavernosa	moderate	USVI	experiment	mcav_c1	yes	control	Eukaryota	Sar	Alveolata	Dinophyceae	Suessiales	Symbiodiniaceae	Breviolum	B-noName-2
B-noName-2	DLAB_1650-d7-t1_exp_DL23	0	DLAB_1650	DLAB_1650-d7-t1	diseased	Cnidaria	Hexacorallia	Scleractinia	Faviidae	Diploria	labyrinthiformis	high	USVI	experiment	no	no	no	Eukaryota	Sar	Alveolata	Dinophyceae	Suessiales	Symbiodiniaceae	Breviolum	B-noName-2
B-noName-2	PAST_1858c-d4-tf_exp-PA20	0	PAST_1858	PAST_1858c-d4-tf	unaffected	Cnidaria	Hexacorallia	Scleractinia	Poritidae	Porites	astreoides	low	USVI	experiment	past_d4	yes	disease	Eukaryota	Sar	Alveolata	Dinophyceae	Suessiales	Symbiodiniaceae	Breviolum	B-noName-2
B-noName-2	PSTRIG_1672e-c3-tf_exp_PS11	0	PSTRIG_1672	PSTRIG_1672e-c3-tf	healthy	Cnidaria	Anthozoa	Scleractinia	Mussidae	Pseudodiploria	strigosa	high	USVI	experiment	pstr_c3	yes	control	Eukaryota	Sar	Alveolata	Dinophyceae	Suessiales	Symbiodiniaceae	Breviolum	B-noName-2
B-noName-2	exp_MC8_S142	0	MCAV_1363	MCAV_1363a-t1	healthy	Cnidaria	Anthozoa	Scleractinia	Montastraeidae	Montastraea	cavernosa	moderate	USVI	experiment	no	no	no	Eukaryota	Sar	Alveolata	Dinophyceae	Suessiales	Symbiodiniaceae	Breviolum	B-noName-2
B-noName-2	exp_MC7_S134	0	MCAV_1669	MCAV_1669c-t1	healthy	Cnidaria	Anthozoa	Scleractinia	Montastraeidae	Montastraea	cavernosa	moderate	USVI	experiment	no	no	no	Eukaryota	Sar	Alveolata	Dinophyceae	Suessiales	Symbiodiniaceae	Breviolum	B-noName-2
B-noName-2	exp-PA2_S157	0	PAST_1304	PAST_1304d-t1	healthy	Cnidaria	Hexacorallia	Scleractinia	Poritidae	Porites	astreoides	low	USVI	experiment	no	no	no	Eukaryota	Sar	Alveolata	Dinophyceae	Suessiales	Symbiodiniaceae	Breviolum	B-noName-2
B-noName-2	OANN_1831c-t1_exp_OA14	0	OANN_1831	OANN_1831c-t1	healthy	Cnidaria	Hexacorallia	Scleractinia	Merulinidae	Orbicella	annularis	moderate	USVI	experiment	no	no	no	Eukaryota	Sar	Alveolata	Dinophyceae	Suessiales	Symbiodiniaceae	Breviolum	B-noName-2
B-noName-2	exp_CN11_S168	0	CNAT_1863	CNAT_1863a-c3-tf	healthy	Cnidaria	Anthozoa	Scleractinia	Mussidae	Colpophyllia	natans	high	USVI	experiment	cnat_c3	yes	control	Eukaryota	Sar	Alveolata	Dinophyceae	Suessiales	Symbiodiniaceae	Breviolum	B-noName-2
B-noName-2	DLAB_1322-d4-t1_exp_DL20	0	DLAB_1322	DLAB_1322-d4-t1	diseased	Cnidaria	Hexacorallia	Scleractinia	Faviidae	Diploria	labyrinthiformis	high	USVI	experiment	no	no	no	Eukaryota	Sar	Alveolata	Dinophyceae	Suessiales	Symbiodiniaceae	Breviolum	B-noName-2
B-noName-2	PAST_1633a-c8-tf_exp-PA16	0	PAST_1633	PAST_1633a-c8-tf	healthy	Cnidaria	Hexacorallia	Scleractinia	Poritidae	Porites	astreoides	low	USVI	experiment	no	no	no	Eukaryota	Sar	Alveolata	Dinophyceae	Suessiales	Symbiodiniaceae	Breviolum	B-noName-2
B-noName-2	DLAB_1365-c5-tf_exp_DL13	0	DLAB_1365	DLAB_1365-c5-tf	healthy	Cnidaria	Hexacorallia	Scleractinia	Faviidae	Diploria	labyrinthiformis	high	USVI	experiment	no	no	no	Eukaryota	Sar	Alveolata	Dinophyceae	Suessiales	Symbiodiniaceae	Breviolum	B-noName-2
B-noName-2	DLAB_1650-d7-tf_exp_DL31	0	DLAB_1650	DLAB_1650-d7-tf	diseased	Cnidaria	Hexacorallia	Scleractinia	Faviidae	Diploria	labyrinthiformis	high	USVI	experiment	no	no	no	Eukaryota	Sar	Alveolata	Dinophyceae	Suessiales	Symbiodiniaceae	Breviolum	B-noName-2
B-noName-2	OANN_1327b-c1-tf_exp_OA21	0	OANN_1327	OANN_1327b-c1-tf	healthy	Cnidaria	Hexacorallia	Scleractinia	Merulinidae	Orbicella	annularis	moderate	USVI	experiment	oann_c1	yes	control	Eukaryota	Sar	Alveolata	Dinophyceae	Suessiales	Symbiodiniaceae	Breviolum	B-noName-2
B-noName-2	exp-PA4_S180	0	PAST_1858	PAST_1858b-t1	healthy	Cnidaria	Hexacorallia	Scleractinia	Poritidae	Porites	astreoides	low	USVI	experiment	no	no	no	Eukaryota	Sar	Alveolata	Dinophyceae	Suessiales	Symbiodiniaceae	Breviolum	B-noName-2
B-noName-2	exp_SS11_S170	0	SSID_1339	SSID_1339c-c3-tf	healthy	Cnidaria	Anthozoa	Scleractinia	Siderastreidae	Siderastrea	siderea	moderate	USVI	experiment	no	no	no	Eukaryota	Sar	Alveolata	Dinophyceae	Suessiales	Symbiodiniaceae	Breviolum	B-noName-2
B-noName-2	exp_CN8_S144	0	CNAT_1848	CNAT_1848d-t1	healthy	Cnidaria	Anthozoa	Scleractinia	Mussidae	Colpophyllia	natans	high	USVI	experiment	no	no	no	Eukaryota	Sar	Alveolata	Dinophyceae	Suessiales	Symbiodiniaceae	Breviolum	B-noName-2
B-noName-2	DLAB_1307-d3-t1_exp_DL19	0	DLAB_1307	DLAB_1307-d3-t1	diseased	Cnidaria	Hexacorallia	Scleractinia	Faviidae	Diploria	labyrinthiformis	high	USVI	experiment	no	no	no	Eukaryota	Sar	Alveolata	Dinophyceae	Suessiales	Symbiodiniaceae	Breviolum	B-noName-2
B-noName-2	exp_MC14_S190	0	MCAV_1368	MCAV_1368a-c6-tf	healthy	Cnidaria	Anthozoa	Scleractinia	Montastraeidae	Montastraea	cavernosa	moderate	USVI	experiment	mcav_c6	yes	control	Eukaryota	Sar	Alveolata	Dinophyceae	Suessiales	Symbiodiniaceae	Breviolum	B-noName-2
B-noName-2	exp_SS1_S185	0	SSID_1319	SSID_1319d-t1	healthy	Cnidaria	Anthozoa	Scleractinia	Siderastreidae	Siderastrea	siderea	moderate	USVI	experiment	no	no	no	Eukaryota	Sar	Alveolata	Dinophyceae	Suessiales	Symbiodiniaceae	Breviolum	B-noName-2
B-noName-2	PAST_1633b-d8-tf_exp-PA24	0	PAST_1633	PAST_1633b-d8-tf	unaffected	Cnidaria	Hexacorallia	Scleractinia	Poritidae	Porites	astreoides	low	USVI	experiment	no	no	no	Eukaryota	Sar	Alveolata	Dinophyceae	Suessiales	Symbiodiniaceae	Breviolum	B-noName-2
B-noName-2	DLAB_1301-c3-tf_exp_DL11	0	DLAB_1301	DLAB_1301-c3-tf	healthy	Cnidaria	Hexacorallia	Scleractinia	Faviidae	Diploria	labyrinthiformis	high	USVI	experiment	no	no	no	Eukaryota	Sar	Alveolata	Dinophyceae	Suessiales	Symbiodiniaceae	Breviolum	B-noName-2
B-noName-2	DLAB_1695-c7-tf_exp_DL15	0	DLAB_1695	DLAB_1695-c7-tf	healthy	Cnidaria	Hexacorallia	Scleractinia	Faviidae	Diploria	labyrinthiformis	high	USVI	experiment	no	no	no	Eukaryota	Sar	Alveolata	Dinophyceae	Suessiales	Symbiodiniaceae	Breviolum	B-noName-2
B-noName-2	DLAB_1312-c4-tf_exp_DL12	0	DLAB_1312	DLAB_1312-c4-tf	healthy	Cnidaria	Hexacorallia	Scleractinia	Faviidae	Diploria	labyrinthiformis	high	USVI	experiment	no	no	no	Eukaryota	Sar	Alveolata	Dinophyceae	Suessiales	Symbiodiniaceae	Breviolum	B-noName-2
B-noName-2	exp_OA18_S173	0	OANN_1835	OANN_1835c_t1	healthy	Cnidaria	Hexacorallia	Scleractinia	Merulinidae	Orbicella	annularis	moderate	USVI	experiment	no	no	no	Eukaryota	Sar	Alveolata	Dinophyceae	Suessiales	Symbiodiniaceae	Breviolum	B-noName-2
B-noName-2	OANN_1327d-t1_exp_OA13	0	OANN_1327	OANN_1327d-t1	healthy	Cnidaria	Hexacorallia	Scleractinia	Merulinidae	Orbicella	annularis	moderate	USVI	experiment	no	no	no	Eukaryota	Sar	Alveolata	Dinophyceae	Suessiales	Symbiodiniaceae	Breviolum	B-noName-2
B-noName-2	exp_MC12_S174	0	MCAV_1226	MCAV_1226b-c4-tf	healthy	Cnidaria	Anthozoa	Scleractinia	Montastraeidae	Montastraea	cavernosa	moderate	USVI	experiment	no	no	no	Eukaryota	Sar	Alveolata	Dinophyceae	Suessiales	Symbiodiniaceae	Breviolum	B-noName-2
B-noName-2	DLAB_1313-c2-tf_exp_DL10	0	DLAB_1313	DLAB_1313-c2-tf	healthy	Cnidaria	Hexacorallia	Scleractinia	Faviidae	Diploria	labyrinthiformis	high	USVI	experiment	no	no	no	Eukaryota	Sar	Alveolata	Dinophyceae	Suessiales	Symbiodiniaceae	Breviolum	B-noName-2
B-noName-2	PAST_1633f-t1_exp-PA8	0	PAST_1633	PAST_1633f-t1	healthy	Cnidaria	Hexacorallia	Scleractinia	Poritidae	Porites	astreoides	low	USVI	experiment	no	no	no	Eukaryota	Sar	Alveolata	Dinophyceae	Suessiales	Symbiodiniaceae	Breviolum	B-noName-2
B-noName-2	exp-PA5_S187	0	PAST_1666	PAST_1666a-t1	healthy	Cnidaria	Hexacorallia	Scleractinia	Poritidae	Porites	astreoides	low	USVI	experiment	no	no	no	Eukaryota	Sar	Alveolata	Dinophyceae	Suessiales	Symbiodiniaceae	Breviolum	B-noName-2
B-noName-2	exp_MC6_S126	0	MCAV_1368	MCAV_1368c-t1	healthy	Cnidaria	Anthozoa	Scleractinia	Montastraeidae	Montastraea	cavernosa	moderate	USVI	experiment	no	no	no	Eukaryota	Sar	Alveolata	Dinophyceae	Suessiales	Symbiodiniaceae	Breviolum	B-noName-2
B-noName-2	exp_SS7_S138	0	SSID_1654	SSID_1654d-t1	healthy	Cnidaria	Anthozoa	Scleractinia	Siderastreidae	Siderastrea	siderea	moderate	USVI	experiment	no	no	no	Eukaryota	Sar	Alveolata	Dinophyceae	Suessiales	Symbiodiniaceae	Breviolum	B-noName-2
B-noName-2	exp_MC24_S175	0	MCAV_1363	MCAV_1363b-d8-tf	unaffected	Cnidaria	Anthozoa	Scleractinia	Montastraeidae	Montastraea	cavernosa	moderate	USVI	experiment	mcav_d8	yes	disease	Eukaryota	Sar	Alveolata	Dinophyceae	Suessiales	Symbiodiniaceae	Breviolum	B-noName-2
B-noName-2	DLAB_1313-c2-t1_exp_DL2	0	DLAB_1313	DLAB_1313-c2-t1	healthy	Cnidaria	Hexacorallia	Scleractinia	Faviidae	Diploria	labyrinthiformis	high	USVI	experiment	no	no	no	Eukaryota	Sar	Alveolata	Dinophyceae	Suessiales	Symbiodiniaceae	Breviolum	B-noName-2
B-noName-2	DLAB_1839-d2-t1_exp_DL18	0	DLAB_1839	DLAB_1839-d2-t1	diseased	Cnidaria	Hexacorallia	Scleractinia	Faviidae	Diploria	labyrinthiformis	high	USVI	experiment	no	no	no	Eukaryota	Sar	Alveolata	Dinophyceae	Suessiales	Symbiodiniaceae	Breviolum	B-noName-2
B-noName-2	PAST_1295d-d3-tf_exp-PA19	0	PAST_1295	PAST_1295d-d3-tf	diseased	Cnidaria	Hexacorallia	Scleractinia	Poritidae	Porites	astreoides	low	USVI	experiment	past_d3	yes	disease	Eukaryota	Sar	Alveolata	Dinophyceae	Suessiales	Symbiodiniaceae	Breviolum	B-noName-2
B-noName-2	DLAB_1369-c1-t1_exp_DL1	0	DLAB_1369	DLAB_1369-c1-t1	healthy	Cnidaria	Hexacorallia	Scleractinia	Faviidae	Diploria	labyrinthiformis	high	USVI	experiment	no	no	no	Eukaryota	Sar	Alveolata	Dinophyceae	Suessiales	Symbiodiniaceae	Breviolum	B-noName-2
B-noName-2	DLAB_1694-d5-t1_exp_DL21	0	DLAB_1694	DLAB_1694-d5-t1	diseased	Cnidaria	Hexacorallia	Scleractinia	Faviidae	Diploria	labyrinthiformis	high	USVI	experiment	no	no	no	Eukaryota	Sar	Alveolata	Dinophyceae	Suessiales	Symbiodiniaceae	Breviolum	B-noName-2
B-noName-2	DLAB_1314-d6-t1_exp_DL22	0	DLAB_1314	DLAB_1314-d6-t1	diseased	Cnidaria	Hexacorallia	Scleractinia	Faviidae	Diploria	labyrinthiformis	high	USVI	experiment	no	no	no	Eukaryota	Sar	Alveolata	Dinophyceae	Suessiales	Symbiodiniaceae	Breviolum	B-noName-2
B-noName-2	DLAB_1307-d3-tf_exp_DL27	0	DLAB_1307	DLAB_1307-d3-tf	diseased	Cnidaria	Hexacorallia	Scleractinia	Faviidae	Diploria	labyrinthiformis	high	USVI	experiment	no	no	no	Eukaryota	Sar	Alveolata	Dinophyceae	Suessiales	Symbiodiniaceae	Breviolum	B-noName-2
B-noName-2	exp_MC3_S102	0	MCAV_1356	MCAV_1356b-t1	healthy	Cnidaria	Anthozoa	Scleractinia	Montastraeidae	Montastraea	cavernosa	moderate	USVI	experiment	no	no	no	Eukaryota	Sar	Alveolata	Dinophyceae	Suessiales	Symbiodiniaceae	Breviolum	B-noName-2
B-noName-2	exp_MC11_S166	0	MCAV_1356	MCAV_1356d-c3-tf	healthy	Cnidaria	Anthozoa	Scleractinia	Montastraeidae	Montastraea	cavernosa	moderate	USVI	experiment	mcav_c3	yes	control	Eukaryota	Sar	Alveolata	Dinophyceae	Suessiales	Symbiodiniaceae	Breviolum	B-noName-2
B-noName-2	DLAB_1369-c1-tf_exp_DL9	0	DLAB_1369	DLAB_1369-c1-tf	healthy	Cnidaria	Hexacorallia	Scleractinia	Faviidae	Diploria	labyrinthiformis	high	USVI	experiment	no	no	no	Eukaryota	Sar	Alveolata	Dinophyceae	Suessiales	Symbiodiniaceae	Breviolum	B-noName-2
B-noName-2	DLAB_1390-d1-t1_exp_DL17	0	DLAB_1390	DLAB_1390-d1-t1	diseased	Cnidaria	Hexacorallia	Scleractinia	Faviidae	Diploria	labyrinthiformis	high	USVI	experiment	no	no	no	Eukaryota	Sar	Alveolata	Dinophyceae	Suessiales	Symbiodiniaceae	Breviolum	B-noName-2
B-noName-2	exp_MC10_S158	0	MCAV_1379	MCAV_1379e-c2-tf	healthy	Cnidaria	Anthozoa	Scleractinia	Montastraeidae	Montastraea	cavernosa	moderate	USVI	experiment	no	no	no	Eukaryota	Sar	Alveolata	Dinophyceae	Suessiales	Symbiodiniaceae	Breviolum	B-noName-2
B-noName-2	DLAB_1839-d2-tf_exp_DL26	0	DLAB_1839	DLAB_1839-d2-tf	diseased	Cnidaria	Hexacorallia	Scleractinia	Faviidae	Diploria	labyrinthiformis	high	USVI	experiment	no	no	no	Eukaryota	Sar	Alveolata	Dinophyceae	Suessiales	Symbiodiniaceae	Breviolum	B-noName-2
B-noName-2	DLAB_1695-c7-t1_exp_DL7	0	DLAB_1695	DLAB_1695-c7-t1	healthy	Cnidaria	Hexacorallia	Scleractinia	Faviidae	Diploria	labyrinthiformis	high	USVI	experiment	no	no	no	Eukaryota	Sar	Alveolata	Dinophyceae	Suessiales	Symbiodiniaceae	Breviolum	B-noName-2
B-noName-2	DLAB_1694-d5-tf_exp_DL29	0	DLAB_1694	DLAB_1694-d5-tf	diseased	Cnidaria	Hexacorallia	Scleractinia	Faviidae	Diploria	labyrinthiformis	high	USVI	experiment	no	no	no	Eukaryota	Sar	Alveolata	Dinophyceae	Suessiales	Symbiodiniaceae	Breviolum	B-noName-2
B-noName-3	OANN_1338c-d5-tf_exp_OA33	0	OANN_1338	OANN_1338c-d5-tf	diseased	Cnidaria	Hexacorallia	Scleractinia	Merulinidae	Orbicella	annularis	moderate	USVI	experiment	no	no	no	Eukaryota	Sar	Alveolata	Dinophyceae	Suessiales	Symbiodiniaceae	Breviolum	B-noName-3
B-noName-3	OANN_1338b-t1_exp_OA17	0	OANN_1338	OANN_1338b-t1	healthy	Cnidaria	Hexacorallia	Scleractinia	Merulinidae	Orbicella	annularis	moderate	USVI	experiment	no	no	no	Eukaryota	Sar	Alveolata	Dinophyceae	Suessiales	Symbiodiniaceae	Breviolum	B-noName-3
B-noName-3	PSTRIG_1864d-t1_exp_PS7	0	PSTRIG_1864	PSTRIG_1864d-t1	healthy	Cnidaria	Anthozoa	Scleractinia	Mussidae	Pseudodiploria	strigosa	high	USVI	experiment	no	no	no	Eukaryota	Sar	Alveolata	Dinophyceae	Suessiales	Symbiodiniaceae	Breviolum	B-noName-3
B-noName-3	PAST_2186a-d6-tf_exp-PA22	0	PAST_2186	PAST_2186a-d6-tf	diseased	Cnidaria	Hexacorallia	Scleractinia	Poritidae	Porites	astreoides	low	USVI	experiment	past_d6	yes	disease	Eukaryota	Sar	Alveolata	Dinophyceae	Suessiales	Symbiodiniaceae	Breviolum	B-noName-3
B-noName-3	exp_CN21_S153	0	CNAT_1655	CNAT_1655a-d5-tf	diseased	Cnidaria	Anthozoa	Scleractinia	Mussidae	Colpophyllia	natans	high	USVI	experiment	no	no	no	Eukaryota	Sar	Alveolata	Dinophyceae	Suessiales	Symbiodiniaceae	Breviolum	B-noName-3
B-noName-3	PSTRIG_1842c-t1_exp_PS6	0	PSTRIG_1842	PSTRIG_1842c-t1	healthy	Cnidaria	Anthozoa	Scleractinia	Mussidae	Pseudodiploria	strigosa	high	USVI	experiment	no	no	no	Eukaryota	Sar	Alveolata	Dinophyceae	Suessiales	Symbiodiniaceae	Breviolum	B-noName-3
B-noName-3	PSTRIG_1870a-c1-tf_exp_PS9	0	PSTRIG_1870	PSTRIG_1870a-c1-tf	healthy	Cnidaria	Anthozoa	Scleractinia	Mussidae	Pseudodiploria	strigosa	high	USVI	experiment	no	no	no	Eukaryota	Sar	Alveolata	Dinophyceae	Suessiales	Symbiodiniaceae	Breviolum	B-noName-3
B-noName-3	exp_MC2_S189	0	MCAV_1379	MCAV_1379e-t1	healthy	Cnidaria	Anthozoa	Scleractinia	Montastraeidae	Montastraea	cavernosa	moderate	USVI	experiment	no	no	no	Eukaryota	Sar	Alveolata	Dinophyceae	Suessiales	Symbiodiniaceae	Breviolum	B-noName-3
B-noName-3	exp_SS5_S122	0	SSID_1613	SSID_1613e-t1	healthy	Cnidaria	Anthozoa	Scleractinia	Siderastreidae	Siderastrea	siderea	moderate	USVI	experiment	no	no	no	Eukaryota	Sar	Alveolata	Dinophyceae	Suessiales	Symbiodiniaceae	Breviolum	B-noName-3
B-noName-3	OANN_1327b-c1-tf_exp_OA21	0	OANN_1327	OANN_1327b-c1-tf	healthy	Cnidaria	Hexacorallia	Scleractinia	Merulinidae	Orbicella	annularis	moderate	USVI	experiment	oann_c1	yes	control	Eukaryota	Sar	Alveolata	Dinophyceae	Suessiales	Symbiodiniaceae	Breviolum	B-noName-3
B-noName-3	PSTRIG_1320b-d4-tf_exp_PS20	0	PSTRIG_1320	PSTRIG_1320b-d4-tf	diseased	Cnidaria	Anthozoa	Scleractinia	Mussidae	Pseudodiploria	strigosa	high	USVI	experiment	no	no	no	Eukaryota	Sar	Alveolata	Dinophyceae	Suessiales	Symbiodiniaceae	Breviolum	B-noName-3
B-noName-3	PSTRIG_1320f-t1_exp_PS4	0	PSTRIG_1320	PSTRIG_1320f-t1	healthy	Cnidaria	Anthozoa	Scleractinia	Mussidae	Pseudodiploria	strigosa	high	USVI	experiment	no	no	no	Eukaryota	Sar	Alveolata	Dinophyceae	Suessiales	Symbiodiniaceae	Breviolum	B-noName-3
B-noName-3	PSTRIG_1864b-d7-tf_exp_PS23	0	PSTRIG_1864	PSTRIG_1864b-d7-tf	diseased	Cnidaria	Anthozoa	Scleractinia	Mussidae	Pseudodiploria	strigosa	high	USVI	experiment	pstr_d7	yes	disease	Eukaryota	Sar	Alveolata	Dinophyceae	Suessiales	Symbiodiniaceae	Breviolum	B-noName-3
B-noName-3	exp_CN17_S121	0	CNAT_1345	CNAT_1345b-d1-tf	diseased	Cnidaria	Anthozoa	Scleractinia	Mussidae	Colpophyllia	natans	high	USVI	experiment	no	no	no	Eukaryota	Sar	Alveolata	Dinophyceae	Suessiales	Symbiodiniaceae	Breviolum	B-noName-3
B-noName-3	PSTRIG_1870b-t1_exp_PS1	0	PSTRIG_1870	PSTRIG_1870b-t1	healthy	Cnidaria	Anthozoa	Scleractinia	Mussidae	Pseudodiploria	strigosa	high	USVI	experiment	no	no	no	Eukaryota	Sar	Alveolata	Dinophyceae	Suessiales	Symbiodiniaceae	Breviolum	B-noName-3
B-noName-3	exp_SS18_S131	0	SSID_2199	SSID_2199d-d2-tf	diseased	Cnidaria	Anthozoa	Scleractinia	Siderastreidae	Siderastrea	siderea	moderate	USVI	experiment	no	no	no	Eukaryota	Sar	Alveolata	Dinophyceae	Suessiales	Symbiodiniaceae	Breviolum	B-noName-3
B-noName-3	exp_CN18_S129	0	CNAT_1661	CNAT_1661a-d2-tf	diseased	Cnidaria	Anthozoa	Scleractinia	Mussidae	Colpophyllia	natans	high	USVI	experiment	cnat_d2	yes	disease	Eukaryota	Sar	Alveolata	Dinophyceae	Suessiales	Symbiodiniaceae	Breviolum	B-noName-3
B-noName-3	exp_SS19_S139	0	SSID_1339	SSID_1339a-d3-tf	diseased	Cnidaria	Anthozoa	Scleractinia	Siderastreidae	Siderastrea	siderea	moderate	USVI	experiment	no	no	no	Eukaryota	Sar	Alveolata	Dinophyceae	Suessiales	Symbiodiniaceae	Breviolum	B-noName-3
B-noName-3	OANN_1831a-d2-tf_exp_OA30	0	OANN_1831	OANN_1831a-d2-tf	diseased	Cnidaria	Hexacorallia	Scleractinia	Merulinidae	Orbicella	annularis	moderate	USVI	experiment	no	no	no	Eukaryota	Sar	Alveolata	Dinophyceae	Suessiales	Symbiodiniaceae	Breviolum	B-noName-3
B-noName-3	exp_CN22_S161	0	CNAT_1370	CNAT_1370a-d6-tf	diseased	Cnidaria	Anthozoa	Scleractinia	Mussidae	Colpophyllia	natans	high	USVI	experiment	cnat_d6	yes	disease	Eukaryota	Sar	Alveolata	Dinophyceae	Suessiales	Symbiodiniaceae	Breviolum	B-noName-3
B-noName-3	OANN_1338a-c5-tf_exp_OA25	0	OANN_1338	OANN_1338a-c5-tf	healthy	Cnidaria	Hexacorallia	Scleractinia	Merulinidae	Orbicella	annularis	moderate	USVI	experiment	no	no	no	Eukaryota	Sar	Alveolata	Dinophyceae	Suessiales	Symbiodiniaceae	Breviolum	B-noName-3
B-noName-3	exp_CN3_S104	0	CNAT_1863	CNAT_1863h-t1	healthy	Cnidaria	Anthozoa	Scleractinia	Mussidae	Colpophyllia	natans	high	USVI	experiment	no	no	no	Eukaryota	Sar	Alveolata	Dinophyceae	Suessiales	Symbiodiniaceae	Breviolum	B-noName-3
B-noName-3	PSTRIG_1320a-c4-tf_exp_PS12	0	PSTRIG_1320	PSTRIG_1320a-c4-tf	healthy	Cnidaria	Anthozoa	Scleractinia	Mussidae	Pseudodiploria	strigosa	high	USVI	experiment	no	no	no	Eukaryota	Sar	Alveolata	Dinophyceae	Suessiales	Symbiodiniaceae	Breviolum	B-noName-3
B-noName-3	exp_MC21_S151	0	MCAV_1662	MCAV_1662h-d5-tf	unaffected	Cnidaria	Anthozoa	Scleractinia	Montastraeidae	Montastraea	cavernosa	moderate	USVI	experiment	mcav_d5	yes	disease	Eukaryota	Sar	Alveolata	Dinophyceae	Suessiales	Symbiodiniaceae	Breviolum	B-noName-3
B-noName-3	exp_MC24_S175	0	MCAV_1363	MCAV_1363b-d8-tf	unaffected	Cnidaria	Anthozoa	Scleractinia	Montastraeidae	Montastraea	cavernosa	moderate	USVI	experiment	mcav_d8	yes	disease	Eukaryota	Sar	Alveolata	Dinophyceae	Suessiales	Symbiodiniaceae	Breviolum	B-noName-3
B-noName-3	PAST_2186d-t1_exp-PA6	0	PAST_2186	PAST_2186d-t1	healthy	Cnidaria	Hexacorallia	Scleractinia	Poritidae	Porites	astreoides	low	USVI	experiment	no	no	no	Eukaryota	Sar	Alveolata	Dinophyceae	Suessiales	Symbiodiniaceae	Breviolum	B-noName-3
B-noName-3	PSTRIG_1864a-c7-tf_exp_PS15	0	PSTRIG_1864	PSTRIG_1864a-c7-tf	healthy	Cnidaria	Anthozoa	Scleractinia	Mussidae	Pseudodiploria	strigosa	high	USVI	experiment	pstr_c7	yes	control	Eukaryota	Sar	Alveolata	Dinophyceae	Suessiales	Symbiodiniaceae	Breviolum	B-noName-3
B-noName-3	PAST_2186b-c6-tf_exp-PA14	0	PAST_2186	PAST_2186b-c6-tf	healthy	Cnidaria	Hexacorallia	Scleractinia	Poritidae	Porites	astreoides	low	USVI	experiment	past_c6	yes	control	Eukaryota	Sar	Alveolata	Dinophyceae	Suessiales	Symbiodiniaceae	Breviolum	B-noName-3
B-noName-3	PSTRIG_1326a-t1_exp_PS2	0	PSTRIG_1326	PSTRIG_1326a-t1	healthy	Cnidaria	Anthozoa	Scleractinia	Mussidae	Pseudodiploria	strigosa	high	USVI	experiment	no	no	no	Eukaryota	Sar	Alveolata	Dinophyceae	Suessiales	Symbiodiniaceae	Breviolum	B-noName-3
B-noName-3	PSTRIG_1347b-c5-tf_exp_PS13	0	PSTRIG_1347	PSTRIG_1347b-c5-tf	healthy	Cnidaria	Anthozoa	Scleractinia	Mussidae	Pseudodiploria	strigosa	high	USVI	experiment	pstr_c5	yes	control	Eukaryota	Sar	Alveolata	Dinophyceae	Suessiales	Symbiodiniaceae	Breviolum	B-noName-3
B-noName-3	OANN_1342A-t1_exp_OA20	0	OANN_1342	OANN_1342A-t1	healthy	Cnidaria	Hexacorallia	Scleractinia	Merulinidae	Orbicella	annularis	moderate	USVI	experiment	no	no	no	Eukaryota	Sar	Alveolata	Dinophyceae	Suessiales	Symbiodiniaceae	Breviolum	B-noName-3
B-noName-3	exp_CN14_S192	0	CNAT_1370	CNAT_1370b-c6-tf	healthy	Cnidaria	Anthozoa	Scleractinia	Mussidae	Colpophyllia	natans	high	USVI	experiment	cnat_c6	yes	control	Eukaryota	Sar	Alveolata	Dinophyceae	Suessiales	Symbiodiniaceae	Breviolum	B-noName-3
B-noName-3	PAST_1827c-c7-tf_exp-PA15	0	PAST_1827	PAST_1827c-c7-tf	healthy	Cnidaria	Hexacorallia	Scleractinia	Poritidae	Porites	astreoides	low	USVI	experiment	past_c7	yes	control	Eukaryota	Sar	Alveolata	Dinophyceae	Suessiales	Symbiodiniaceae	Breviolum	B-noName-3
B-noName-3	exp_MC20_S143	0	MCAV_1226	MCAV_1226a-d4-tf	unaffected	Cnidaria	Anthozoa	Scleractinia	Montastraeidae	Montastraea	cavernosa	moderate	USVI	experiment	mcav_d4	yes	disease	Eukaryota	Sar	Alveolata	Dinophyceae	Suessiales	Symbiodiniaceae	Breviolum	B-noName-3
B-noName-3	OANN_1327a-d1-tf_exp_OA29	0	OANN_1327	OANN_1327a-d1-tf	diseased	Cnidaria	Hexacorallia	Scleractinia	Merulinidae	Orbicella	annularis	moderate	USVI	experiment	oann_d1	yes	disease	Eukaryota	Sar	Alveolata	Dinophyceae	Suessiales	Symbiodiniaceae	Breviolum	B-noName-3
B-noName-3	PSTRIG_1326e-c2-tf_exp_PS10	0	PSTRIG_1326	PSTRIG_1326e-c2-tf	healthy	Cnidaria	Anthozoa	Scleractinia	Mussidae	Pseudodiploria	strigosa	high	USVI	experiment	no	no	no	Eukaryota	Sar	Alveolata	Dinophyceae	Suessiales	Symbiodiniaceae	Breviolum	B-noName-3
B-noName-3	exp_CN24_S177	0	CNAT_1848	CNAT_1848a-d8-tf	diseased	Cnidaria	Anthozoa	Scleractinia	Mussidae	Colpophyllia	natans	high	USVI	experiment	cnat_d8	yes	disease	Eukaryota	Sar	Alveolata	Dinophyceae	Suessiales	Symbiodiniaceae	Breviolum	B-noName-3
B-noName-3	exp_SS10_S162	0	SSID_2199	SSID_2199e-c2-tf	healthy	Cnidaria	Anthozoa	Scleractinia	Siderastreidae	Siderastrea	siderea	moderate	USVI	experiment	no	no	no	Eukaryota	Sar	Alveolata	Dinophyceae	Suessiales	Symbiodiniaceae	Breviolum	B-noName-3
B-noName-3	DLAB_1323-c6-tf_exp_DL14	0	DLAB_1323	DLAB_1323-c6-tf	healthy	Cnidaria	Hexacorallia	Scleractinia	Faviidae	Diploria	labyrinthiformis	high	USVI	experiment	no	no	no	Eukaryota	Sar	Alveolata	Dinophyceae	Suessiales	Symbiodiniaceae	Breviolum	B-noName-3
B-noName-3	PSTRIG_1870d-d1-tf_exp_PS17	0	PSTRIG_1870	PSTRIG_1870d-d1-tf	diseased	Cnidaria	Anthozoa	Scleractinia	Mussidae	Pseudodiploria	strigosa	high	USVI	experiment	no	no	no	Eukaryota	Sar	Alveolata	Dinophyceae	Suessiales	Symbiodiniaceae	Breviolum	B-noName-3
B-noName-3	exp_CN23_S169	0	CNAT_1833	CNAT_1833d-d7-tf	diseased	Cnidaria	Anthozoa	Scleractinia	Mussidae	Colpophyllia	natans	high	USVI	experiment	no	no	no	Eukaryota	Sar	Alveolata	Dinophyceae	Suessiales	Symbiodiniaceae	Breviolum	B-noName-3
B-noName-3	exp_CN19_S137	0	CNAT_1863	CNAT_1863nl-d3-tf	diseased	Cnidaria	Anthozoa	Scleractinia	Mussidae	Colpophyllia	natans	high	USVI	experiment	cnat_d3	yes	disease	Eukaryota	Sar	Alveolata	Dinophyceae	Suessiales	Symbiodiniaceae	Breviolum	B-noName-3
B-noName-3	PAST_1827e-d7-tf_exp-PA23	0	PAST_1827	PAST_1827e-d7-tf	diseased	Cnidaria	Hexacorallia	Scleractinia	Poritidae	Porites	astreoides	low	USVI	experiment	past_d7	yes	disease	Eukaryota	Sar	Alveolata	Dinophyceae	Suessiales	Symbiodiniaceae	Breviolum	B-noName-3
B-noName-3	PSTRIG_1840b-d8-tf_exp_PS24	0	PSTRIG_1840	PSTRIG_1840b-d8-tf	diseased	Cnidaria	Anthozoa	Scleractinia	Mussidae	Pseudodiploria	strigosa	high	USVI	experiment	no	no	no	Eukaryota	Sar	Alveolata	Dinophyceae	Suessiales	Symbiodiniaceae	Breviolum	B-noName-3
B-noName-3	exp_SS23_S171	0	SSID_1654	SSID_1654a-d7-tf	diseased	Cnidaria	Anthozoa	Scleractinia	Siderastreidae	Siderastrea	siderea	moderate	USVI	experiment	no	no	no	Eukaryota	Sar	Alveolata	Dinophyceae	Suessiales	Symbiodiniaceae	Breviolum	B-noName-3
B-noName-3	exp_MC18_S127	0	MCAV_1379	MCAV_1379c-d2-tf	unaffected	Cnidaria	Anthozoa	Scleractinia	Montastraeidae	Montastraea	cavernosa	moderate	USVI	experiment	mcav_d2	yes	disease	Eukaryota	Sar	Alveolata	Dinophyceae	Suessiales	Symbiodiniaceae	Breviolum	B-noName-3
B-noName-3	exp_SS4_S114	0	SSID_1659	SSID_1659a-t1	healthy	Cnidaria	Anthozoa	Scleractinia	Siderastreidae	Siderastrea	siderea	moderate	USVI	experiment	no	no	no	Eukaryota	Sar	Alveolata	Dinophyceae	Suessiales	Symbiodiniaceae	Breviolum	B-noName-3
B-noName-3	PSTRIG_1347a-d5-tf_exp_PS21	0	PSTRIG_1347	PSTRIG_1347a-d5-tf	diseased	Cnidaria	Anthozoa	Scleractinia	Mussidae	Pseudodiploria	strigosa	high	USVI	experiment	pstr_d5	yes	disease	Eukaryota	Sar	Alveolata	Dinophyceae	Suessiales	Symbiodiniaceae	Breviolum	B-noName-3
B-noName-3	exp_SS11_S170	0	SSID_1339	SSID_1339c-c3-tf	healthy	Cnidaria	Anthozoa	Scleractinia	Siderastreidae	Siderastrea	siderea	moderate	USVI	experiment	no	no	no	Eukaryota	Sar	Alveolata	Dinophyceae	Suessiales	Symbiodiniaceae	Breviolum	B-noName-3
B-noName-3	exp_SS3_S106	0	SSID_1339	SSID_1339z-t1	healthy	Cnidaria	Anthozoa	Scleractinia	Siderastreidae	Siderastrea	siderea	moderate	USVI	experiment	no	no	no	Eukaryota	Sar	Alveolata	Dinophyceae	Suessiales	Symbiodiniaceae	Breviolum	B-noName-3
B-noName-3	PAST_1858a-c4-tf_exp-PA12	0	PAST_1858	PAST_1858a-c4-tf	healthy	Cnidaria	Hexacorallia	Scleractinia	Poritidae	Porites	astreoides	low	USVI	experiment	no	no	no	Eukaryota	Sar	Alveolata	Dinophyceae	Suessiales	Symbiodiniaceae	Breviolum	B-noName-3
B-noName-3	exp_CN7_S136	0	CNAT_1833	CNAT_1833c-t1	healthy	Cnidaria	Anthozoa	Scleractinia	Mussidae	Colpophyllia	natans	high	USVI	experiment	no	no	no	Eukaryota	Sar	Alveolata	Dinophyceae	Suessiales	Symbiodiniaceae	Breviolum	B-noName-3
B-noName-3	exp_CN16_S113	0	CNAT_1848	CNAT_1848b-c8-tf	healthy	Cnidaria	Anthozoa	Scleractinia	Mussidae	Colpophyllia	natans	high	USVI	experiment	cnat_c8	yes	control	Eukaryota	Sar	Alveolata	Dinophyceae	Suessiales	Symbiodiniaceae	Breviolum	B-noName-3
B-noName-3	PSTRIG_1326d-d2-tf_exp_PS18	0	PSTRIG_1326	PSTRIG_1326d-d2-tf	diseased	Cnidaria	Anthozoa	Scleractinia	Mussidae	Pseudodiploria	strigosa	high	USVI	experiment	no	no	no	Eukaryota	Sar	Alveolata	Dinophyceae	Suessiales	Symbiodiniaceae	Breviolum	B-noName-3
B-noName-3	PSTRIG_1347e-t1_exp_PS5	0	PSTRIG_1347	PSTRIG_1347e-t1	healthy	Cnidaria	Anthozoa	Scleractinia	Mussidae	Pseudodiploria	strigosa	high	USVI	experiment	no	no	no	Eukaryota	Sar	Alveolata	Dinophyceae	Suessiales	Symbiodiniaceae	Breviolum	B-noName-3
B-noName-3	exp_SS6_S130	0	SSID_1350	SSID_1350c-t1	healthy	Cnidaria	Anthozoa	Scleractinia	Siderastreidae	Siderastrea	siderea	moderate	USVI	experiment	no	no	no	Eukaryota	Sar	Alveolata	Dinophyceae	Suessiales	Symbiodiniaceae	Breviolum	B-noName-3
B-noName-3	OANN_1327d-t1_exp_OA13	0	OANN_1327	OANN_1327d-t1	healthy	Cnidaria	Hexacorallia	Scleractinia	Merulinidae	Orbicella	annularis	moderate	USVI	experiment	no	no	no	Eukaryota	Sar	Alveolata	Dinophyceae	Suessiales	Symbiodiniaceae	Breviolum	B-noName-3
B-noName-3	exp_MC22_S159	0	MCAV_1338	MCAV_1338e-d6-tf	diseased	Cnidaria	Anthozoa	Scleractinia	Montastraeidae	Montastraea	cavernosa	moderate	USVI	experiment	mcav_d7	yes	disease	Eukaryota	Sar	Alveolata	Dinophyceae	Suessiales	Symbiodiniaceae	Breviolum	B-noName-3
B-noName-3	exp-PA1_S148	0	PAST_1681	PAST_1681d-t1	healthy	Cnidaria	Hexacorallia	Scleractinia	Poritidae	Porites	astreoides	low	USVI	experiment	no	no	no	Eukaryota	Sar	Alveolata	Dinophyceae	Suessiales	Symbiodiniaceae	Breviolum	B-noName-3
B-noName-3	exp_CN4_S112	0	CNAT_1692	CNAT_1692d-t1	healthy	Cnidaria	Anthozoa	Scleractinia	Mussidae	Colpophyllia	natans	high	USVI	experiment	no	no	no	Eukaryota	Sar	Alveolata	Dinophyceae	Suessiales	Symbiodiniaceae	Breviolum	B-noName-3
B-noName-3	exp_CN13_S184	0	CNAT_1655	CNAT_1655d-c5-tf	healthy	Cnidaria	Anthozoa	Scleractinia	Mussidae	Colpophyllia	natans	high	USVI	experiment	no	no	no	Eukaryota	Sar	Alveolata	Dinophyceae	Suessiales	Symbiodiniaceae	Breviolum	B-noName-3
B-noName-3	PAST_1858c-d4-tf_exp-PA20	0	PAST_1858	PAST_1858c-d4-tf	unaffected	Cnidaria	Hexacorallia	Scleractinia	Poritidae	Porites	astreoides	low	USVI	experiment	past_d4	yes	disease	Eukaryota	Sar	Alveolata	Dinophyceae	Suessiales	Symbiodiniaceae	Breviolum	B-noName-3
B-noName-3	DLAB_1335-c8-t1_exp_DL8	0	DLAB_1335	DLAB_1335-c8-t1	healthy	Cnidaria	Hexacorallia	Scleractinia	Faviidae	Diploria	labyrinthiformis	high	USVI	experiment	no	no	no	Eukaryota	Sar	Alveolata	Dinophyceae	Suessiales	Symbiodiniaceae	Breviolum	B-noName-3
B-noName-3	OANN_1305e-t1_exp_OA15	0	OANN_1305	OANN_1305e-t1	healthy	Cnidaria	Hexacorallia	Scleractinia	Merulinidae	Orbicella	annularis	moderate	USVI	experiment	no	no	no	Eukaryota	Sar	Alveolata	Dinophyceae	Suessiales	Symbiodiniaceae	Breviolum	B-noName-3
B-noName-3	DLAB_1313-c2-tf_exp_DL10	0	DLAB_1313	DLAB_1313-c2-tf	healthy	Cnidaria	Hexacorallia	Scleractinia	Faviidae	Diploria	labyrinthiformis	high	USVI	experiment	no	no	no	Eukaryota	Sar	Alveolata	Dinophyceae	Suessiales	Symbiodiniaceae	Breviolum	B-noName-3
B-noName-3	PAST_1295e-c3-tf_exp-PA11	0	PAST_1295	PAST_1295e-c3-tf	healthy	Cnidaria	Hexacorallia	Scleractinia	Poritidae	Porites	astreoides	low	USVI	experiment	no	no	no	Eukaryota	Sar	Alveolata	Dinophyceae	Suessiales	Symbiodiniaceae	Breviolum	B-noName-3
B-noName-3	exp_SS1_S185	0	SSID_1319	SSID_1319d-t1	healthy	Cnidaria	Anthozoa	Scleractinia	Siderastreidae	Siderastrea	siderea	moderate	USVI	experiment	no	no	no	Eukaryota	Sar	Alveolata	Dinophyceae	Suessiales	Symbiodiniaceae	Breviolum	B-noName-3
B-noName-3	exp_SS17_S123	0	SSID_1319	SSID_1319h-d1-tf	diseased	Cnidaria	Anthozoa	Scleractinia	Siderastreidae	Siderastrea	siderea	moderate	USVI	experiment	no	no	no	Eukaryota	Sar	Alveolata	Dinophyceae	Suessiales	Symbiodiniaceae	Breviolum	B-noName-3
B-noName-3	exp_SS2_S193	0	SSID_2199	SSID_2199c-t1	healthy	Cnidaria	Anthozoa	Scleractinia	Siderastreidae	Siderastrea	siderea	moderate	USVI	experiment	no	no	no	Eukaryota	Sar	Alveolata	Dinophyceae	Suessiales	Symbiodiniaceae	Breviolum	B-noName-3
B-noName-3	OANN_1831b-c2-tf_exp_OA22	0	OANN_1831	OANN_1831b-c2-tf	healthy	Cnidaria	Hexacorallia	Scleractinia	Merulinidae	Orbicella	annularis	moderate	USVI	experiment	oann_c2	yes	control	Eukaryota	Sar	Alveolata	Dinophyceae	Suessiales	Symbiodiniaceae	Breviolum	B-noName-3
B-noName-3	exp-PA7_S101	0	PAST_1827	PAST_1827ca-t1	healthy	Cnidaria	Hexacorallia	Scleractinia	Poritidae	Porites	astreoides	low	USVI	experiment	no	no	no	Eukaryota	Sar	Alveolata	Dinophyceae	Suessiales	Symbiodiniaceae	Breviolum	B-noName-3
B-noName-3	exp_MC9_S150	0	MCAV_1360	MCAV_1360c-c1-tf	healthy	Cnidaria	Anthozoa	Scleractinia	Montastraeidae	Montastraea	cavernosa	moderate	USVI	experiment	mcav_c1	yes	control	Eukaryota	Sar	Alveolata	Dinophyceae	Suessiales	Symbiodiniaceae	Breviolum	B-noName-3
B-noName-3	PSTRIG_1840a-c8-tf_exp_PS16	0	PSTRIG_1840	PSTRIG_1840a-c8-tf	healthy	Cnidaria	Anthozoa	Scleractinia	Mussidae	Pseudodiploria	strigosa	high	USVI	experiment	pstr_c8	yes	control	Eukaryota	Sar	Alveolata	Dinophyceae	Suessiales	Symbiodiniaceae	Breviolum	B-noName-3
B-noName-3	PSTRIG_1842b-c6-tf_exp_PS14	0	PSTRIG_1842	PSTRIG_1842b-c6-tf	healthy	Cnidaria	Anthozoa	Scleractinia	Mussidae	Pseudodiploria	strigosa	high	USVI	experiment	no	no	no	Eukaryota	Sar	Alveolata	Dinophyceae	Suessiales	Symbiodiniaceae	Breviolum	B-noName-3
B-noName-3	exp_MC17_S119	0	MCAV_1360	MCAV_1360d-d1-tf	diseased	Cnidaria	Anthozoa	Scleractinia	Montastraeidae	Montastraea	cavernosa	moderate	USVI	experiment	mcav_d1	yes	disease	Eukaryota	Sar	Alveolata	Dinophyceae	Suessiales	Symbiodiniaceae	Breviolum	B-noName-3
B-noName-3	exp_MC3_S102	0	MCAV_1356	MCAV_1356b-t1	healthy	Cnidaria	Anthozoa	Scleractinia	Montastraeidae	Montastraea	cavernosa	moderate	USVI	experiment	no	no	no	Eukaryota	Sar	Alveolata	Dinophyceae	Suessiales	Symbiodiniaceae	Breviolum	B-noName-3
B-noName-3	PAST_1304e-d2-tf_exp-PA18	0	PAST_1304	PAST_1304e-d2-tf	diseased	Cnidaria	Hexacorallia	Scleractinia	Poritidae	Porites	astreoides	low	USVI	experiment	past_d2	yes	disease	Eukaryota	Sar	Alveolata	Dinophyceae	Suessiales	Symbiodiniaceae	Breviolum	B-noName-3
B-noName-3	OANN_1364b-d7-tf_exp_OA35	0	OANN_1364	OANN_1364b-d7-tf	diseased	Cnidaria	Hexacorallia	Scleractinia	Merulinidae	Orbicella	annularis	moderate	USVI	experiment	oann_d7	yes	disease	Eukaryota	Sar	Alveolata	Dinophyceae	Suessiales	Symbiodiniaceae	Breviolum	B-noName-3
B-noName-3	PSTRIG_1840e-t1_exp_PS8	0	PSTRIG_1840	PSTRIG_1840e-t1	healthy	Cnidaria	Anthozoa	Scleractinia	Mussidae	Pseudodiploria	strigosa	high	USVI	experiment	no	no	no	Eukaryota	Sar	Alveolata	Dinophyceae	Suessiales	Symbiodiniaceae	Breviolum	B-noName-3
B-noName-3	PSTRIG_1672c-d3-tf_exp_PS19	0	PSTRIG_1672	PSTRIG_1672c-d3-tf	unaffected	Cnidaria	Anthozoa	Scleractinia	Mussidae	Pseudodiploria	strigosa	high	USVI	experiment	pstr_d3	yes	disease	Eukaryota	Sar	Alveolata	Dinophyceae	Suessiales	Symbiodiniaceae	Breviolum	B-noName-3
B-noName-3	exp_SS7_S138	0	SSID_1654	SSID_1654d-t1	healthy	Cnidaria	Anthozoa	Scleractinia	Siderastreidae	Siderastrea	siderea	moderate	USVI	experiment	no	no	no	Eukaryota	Sar	Alveolata	Dinophyceae	Suessiales	Symbiodiniaceae	Breviolum	B-noName-3
B-noName-3	OANN_1364a-c7-tf_exp_OA27	0	OANN_1364	OANN_1364a-c7-tf	healthy	Cnidaria	Hexacorallia	Scleractinia	Merulinidae	Orbicella	annularis	moderate	USVI	experiment	oann_c7	yes	control	Eukaryota	Sar	Alveolata	Dinophyceae	Suessiales	Symbiodiniaceae	Breviolum	B-noName-3
B-noName-3	exp_CN15_S105	0	CNAT_1833	CNAT_1833a-c7-tf	healthy	Cnidaria	Anthozoa	Scleractinia	Mussidae	Colpophyllia	natans	high	USVI	experiment	no	no	no	Eukaryota	Sar	Alveolata	Dinophyceae	Suessiales	Symbiodiniaceae	Breviolum	B-noName-3
B-noName-3	exp_SS16_S115	0	SSID_1826	SSID_1826e-c8-tf	healthy	Cnidaria	Anthozoa	Scleractinia	Siderastreidae	Siderastrea	siderea	moderate	USVI	experiment	no	no	no	Eukaryota	Sar	Alveolata	Dinophyceae	Suessiales	Symbiodiniaceae	Breviolum	B-noName-3
B-noName-3	PAST_1666c-d5-tf_exp-PA21	0	PAST_1666	PAST_1666c-d5-tf	diseased	Cnidaria	Hexacorallia	Scleractinia	Poritidae	Porites	astreoides	low	USVI	experiment	past_d5	yes	disease	Eukaryota	Sar	Alveolata	Dinophyceae	Suessiales	Symbiodiniaceae	Breviolum	B-noName-3
B-noName-3	exp_CN9_S152	0	CNAT_1345	CNAT_1345a-c1-tf	healthy	Cnidaria	Anthozoa	Scleractinia	Mussidae	Colpophyllia	natans	high	USVI	experiment	no	no	no	Eukaryota	Sar	Alveolata	Dinophyceae	Suessiales	Symbiodiniaceae	Breviolum	B-noName-3
B-noName-3	exp_MC4_S110	0	MCAV_1226	MCAV_1226e-t1	healthy	Cnidaria	Anthozoa	Scleractinia	Montastraeidae	Montastraea	cavernosa	moderate	USVI	experiment	no	no	no	Eukaryota	Sar	Alveolata	Dinophyceae	Suessiales	Symbiodiniaceae	Breviolum	B-noName-3
B-noName-3	DLAB_1365-c5-t1_exp_DL5	0	DLAB_1365	DLAB_1365-c5-t1	healthy	Cnidaria	Hexacorallia	Scleractinia	Faviidae	Diploria	labyrinthiformis	high	USVI	experiment	no	no	no	Eukaryota	Sar	Alveolata	Dinophyceae	Suessiales	Symbiodiniaceae	Breviolum	B-noName-3
B-noName-3	DLAB_1314-d6-t1_exp_DL22	0	DLAB_1314	DLAB_1314-d6-t1	diseased	Cnidaria	Hexacorallia	Scleractinia	Faviidae	Diploria	labyrinthiformis	high	USVI	experiment	no	no	no	Eukaryota	Sar	Alveolata	Dinophyceae	Suessiales	Symbiodiniaceae	Breviolum	B-noName-3
B-noName-3	exp_CN8_S144	0	CNAT_1848	CNAT_1848d-t1	healthy	Cnidaria	Anthozoa	Scleractinia	Mussidae	Colpophyllia	natans	high	USVI	experiment	no	no	no	Eukaryota	Sar	Alveolata	Dinophyceae	Suessiales	Symbiodiniaceae	Breviolum	B-noName-3
B-noName-3	exp_CN2_S191	0	CNAT_1661	CNAT_1661e-t1	healthy	Cnidaria	Anthozoa	Scleractinia	Mussidae	Colpophyllia	natans	high	USVI	experiment	no	no	no	Eukaryota	Sar	Alveolata	Dinophyceae	Suessiales	Symbiodiniaceae	Breviolum	B-noName-3
B-noName-3	exp_SS8_S146	0	SSID_1826	SSID_1826a-t1	healthy	Cnidaria	Anthozoa	Scleractinia	Siderastreidae	Siderastrea	siderea	moderate	USVI	experiment	no	no	no	Eukaryota	Sar	Alveolata	Dinophyceae	Suessiales	Symbiodiniaceae	Breviolum	B-noName-3
B-noName-3	OANN_1305b-d3-tf_exp_OA31	0	OANN_1305	OANN_1305b-d3-tf	unaffected	Cnidaria	Hexacorallia	Scleractinia	Merulinidae	Orbicella	annularis	moderate	USVI	experiment	oann_d3	yes	disease	Eukaryota	Sar	Alveolata	Dinophyceae	Suessiales	Symbiodiniaceae	Breviolum	B-noName-3
B-noName-3	DLAB_1313-c2-t1_exp_DL2	0	DLAB_1313	DLAB_1313-c2-t1	healthy	Cnidaria	Hexacorallia	Scleractinia	Faviidae	Diploria	labyrinthiformis	high	USVI	experiment	no	no	no	Eukaryota	Sar	Alveolata	Dinophyceae	Suessiales	Symbiodiniaceae	Breviolum	B-noName-3
B-noName-3	DLAB_1323-c6-t1_exp_DL6	0	DLAB_1323	DLAB_1323-c6-t1	healthy	Cnidaria	Hexacorallia	Scleractinia	Faviidae	Diploria	labyrinthiformis	high	USVI	experiment	no	no	no	Eukaryota	Sar	Alveolata	Dinophyceae	Suessiales	Symbiodiniaceae	Breviolum	B-noName-3
B-noName-3	exp_SS24_S179	0	SSID_1826	SSID_1826c-d8-tf	diseased	Cnidaria	Anthozoa	Scleractinia	Siderastreidae	Siderastrea	siderea	moderate	USVI	experiment	no	no	no	Eukaryota	Sar	Alveolata	Dinophyceae	Suessiales	Symbiodiniaceae	Breviolum	B-noName-3
B-noName-3	exp_MC19_S135	0	MCAV_1356	MCAV_1356e-d3-tf	diseased	Cnidaria	Anthozoa	Scleractinia	Montastraeidae	Montastraea	cavernosa	moderate	USVI	experiment	mcav_d3	yes	disease	Eukaryota	Sar	Alveolata	Dinophyceae	Suessiales	Symbiodiniaceae	Breviolum	B-noName-3
B-noName-3	exp_CN5_S120	0	CNAT_1655	CNAT_1655b-t1	healthy	Cnidaria	Anthozoa	Scleractinia	Mussidae	Colpophyllia	natans	high	USVI	experiment	no	no	no	Eukaryota	Sar	Alveolata	Dinophyceae	Suessiales	Symbiodiniaceae	Breviolum	B-noName-3
B-noName-3	exp_SS12_S178	0	SSID_1659	SSID_1659d-c4-tf	healthy	Cnidaria	Anthozoa	Scleractinia	Siderastreidae	Siderastrea	siderea	moderate	USVI	experiment	no	no	no	Eukaryota	Sar	Alveolata	Dinophyceae	Suessiales	Symbiodiniaceae	Breviolum	B-noName-3
B-noName-3	exp_SS15_S107	0	SSID_1654	SSID_1654b-c7-tf	healthy	Cnidaria	Anthozoa	Scleractinia	Siderastreidae	Siderastrea	siderea	moderate	USVI	experiment	no	no	no	Eukaryota	Sar	Alveolata	Dinophyceae	Suessiales	Symbiodiniaceae	Breviolum	B-noName-3
B-noName-3	exp_SS22_S163	0	SSID_1350	SSID_1350g-d6-tf	diseased	Cnidaria	Anthozoa	Scleractinia	Siderastreidae	Siderastrea	siderea	moderate	USVI	experiment	no	no	no	Eukaryota	Sar	Alveolata	Dinophyceae	Suessiales	Symbiodiniaceae	Breviolum	B-noName-3
B-noName-3	exp_CN20_S145	0	CNAT_1692	CNAT_1692a-d4-tf	diseased	Cnidaria	Anthozoa	Scleractinia	Mussidae	Colpophyllia	natans	high	USVI	experiment	cnat_d4	yes	disease	Eukaryota	Sar	Alveolata	Dinophyceae	Suessiales	Symbiodiniaceae	Breviolum	B-noName-3
B-noName-3	PSTRIG_1842a-d6-tf_exp_PS22	0	PSTRIG_1842	PSTRIG_1842a-d6-tf	unaffected	Cnidaria	Anthozoa	Scleractinia	Mussidae	Pseudodiploria	strigosa	high	USVI	experiment	no	no	no	Eukaryota	Sar	Alveolata	Dinophyceae	Suessiales	Symbiodiniaceae	Breviolum	B-noName-3
B-noName-3	exp_MC16_S111	0	MCAV_1363	MCAV_1363a-c8-tf	healthy	Cnidaria	Anthozoa	Scleractinia	Montastraeidae	Montastraea	cavernosa	moderate	USVI	experiment	mcav_c8	yes	control	Eukaryota	Sar	Alveolata	Dinophyceae	Suessiales	Symbiodiniaceae	Breviolum	B-noName-3
B-noName-3	PSTRIG_1672c-t1_exp_PS3	0	PSTRIG_1672	PSTRIG_1672c-t1	healthy	Cnidaria	Anthozoa	Scleractinia	Mussidae	Pseudodiploria	strigosa	high	USVI	experiment	no	no	no	Eukaryota	Sar	Alveolata	Dinophyceae	Suessiales	Symbiodiniaceae	Breviolum	B-noName-3
B-noName-3	exp_CN1_S183	0	CNAT_1345	CNAT_1345d-t1	healthy	Cnidaria	Anthozoa	Scleractinia	Mussidae	Colpophyllia	natans	high	USVI	experiment	no	no	no	Eukaryota	Sar	Alveolata	Dinophyceae	Suessiales	Symbiodiniaceae	Breviolum	B-noName-3
B-noName-3	PAST_1681b-c1-tf_exp-PA9	0	PAST_1681	PAST_1681b-c1-tf	healthy	Cnidaria	Hexacorallia	Scleractinia	Poritidae	Porites	astreoides	low	USVI	experiment	past_c1	yes	control	Eukaryota	Sar	Alveolata	Dinophyceae	Suessiales	Symbiodiniaceae	Breviolum	B-noName-3
B-noName-3	OANN_1831c-t1_exp_OA14	0	OANN_1831	OANN_1831c-t1	healthy	Cnidaria	Hexacorallia	Scleractinia	Merulinidae	Orbicella	annularis	moderate	USVI	experiment	no	no	no	Eukaryota	Sar	Alveolata	Dinophyceae	Suessiales	Symbiodiniaceae	Breviolum	B-noName-3
B-noName-3	exp_MC23_S167	0	MCAV_1669	MCAV_1669a-d7-tf	unaffected	Cnidaria	Anthozoa	Scleractinia	Montastraeidae	Montastraea	cavernosa	moderate	USVI	experiment	no	no	no	Eukaryota	Sar	Alveolata	Dinophyceae	Suessiales	Symbiodiniaceae	Breviolum	B-noName-3
B-noName-3	exp-PA10_S132	0	PAST_1304	PAST_1304g-c2-tf	healthy	Cnidaria	Hexacorallia	Scleractinia	Poritidae	Porites	astreoides	low	USVI	experiment	no	no	no	Eukaryota	Sar	Alveolata	Dinophyceae	Suessiales	Symbiodiniaceae	Breviolum	B-noName-3
B-noName-3	exp_MC13_S182	0	MCAV_1662	MCAV_1662d-c5-tf	healthy	Cnidaria	Anthozoa	Scleractinia	Montastraeidae	Montastraea	cavernosa	moderate	USVI	experiment	mcav_c5	yes	control	Eukaryota	Sar	Alveolata	Dinophyceae	Suessiales	Symbiodiniaceae	Breviolum	B-noName-3
B-noName-3	exp_MC5_S118	0	MCAV_1662	MCAV_1662a-t1	healthy	Cnidaria	Anthozoa	Scleractinia	Montastraeidae	Montastraea	cavernosa	moderate	USVI	experiment	no	no	no	Eukaryota	Sar	Alveolata	Dinophyceae	Suessiales	Symbiodiniaceae	Breviolum	B-noName-3
B-noName-3	DLAB_1365-c5-tf_exp_DL13	0	DLAB_1365	DLAB_1365-c5-tf	healthy	Cnidaria	Hexacorallia	Scleractinia	Faviidae	Diploria	labyrinthiformis	high	USVI	experiment	no	no	no	Eukaryota	Sar	Alveolata	Dinophyceae	Suessiales	Symbiodiniaceae	Breviolum	B-noName-3
B-noName-3	DLAB_1650-d7-t1_exp_DL23	0	DLAB_1650	DLAB_1650-d7-t1	diseased	Cnidaria	Hexacorallia	Scleractinia	Faviidae	Diploria	labyrinthiformis	high	USVI	experiment	no	no	no	Eukaryota	Sar	Alveolata	Dinophyceae	Suessiales	Symbiodiniaceae	Breviolum	B-noName-3
B-noName-3	PAST_1666b-c5-tf_exp-PA13	0	PAST_1666	PAST_1666b-c5-tf	healthy	Cnidaria	Hexacorallia	Scleractinia	Poritidae	Porites	astreoides	low	USVI	experiment	past_c5	yes	control	Eukaryota	Sar	Alveolata	Dinophyceae	Suessiales	Symbiodiniaceae	Breviolum	B-noName-3
B-noName-3	OANN_1610a-t1_exp_OA16	0	OANN_1610	OANN_1610a-t1	healthy	Cnidaria	Hexacorallia	Scleractinia	Merulinidae	Orbicella	annularis	moderate	USVI	experiment	no	no	no	Eukaryota	Sar	Alveolata	Dinophyceae	Suessiales	Symbiodiniaceae	Breviolum	B-noName-3
B-noName-3	exp_CN10_S160	0	CNAT_1661	CNAT_1661b-c2-tf	healthy	Cnidaria	Anthozoa	Scleractinia	Mussidae	Colpophyllia	natans	high	USVI	experiment	cnat_c2	yes	control	Eukaryota	Sar	Alveolata	Dinophyceae	Suessiales	Symbiodiniaceae	Breviolum	B-noName-3
B-noName-3	exp_MC8_S142	0	MCAV_1363	MCAV_1363a-t1	healthy	Cnidaria	Anthozoa	Scleractinia	Montastraeidae	Montastraea	cavernosa	moderate	USVI	experiment	no	no	no	Eukaryota	Sar	Alveolata	Dinophyceae	Suessiales	Symbiodiniaceae	Breviolum	B-noName-3
B-noName-3	exp_SS20_S147	0	SSID_1659	SSID_1659e-d4-tf	unaffected	Cnidaria	Anthozoa	Scleractinia	Siderastreidae	Siderastrea	siderea	moderate	USVI	experiment	no	no	no	Eukaryota	Sar	Alveolata	Dinophyceae	Suessiales	Symbiodiniaceae	Breviolum	B-noName-3
B-noName-3	DLAB_1369-c1-tf_exp_DL9	0	DLAB_1369	DLAB_1369-c1-tf	healthy	Cnidaria	Hexacorallia	Scleractinia	Faviidae	Diploria	labyrinthiformis	high	USVI	experiment	no	no	no	Eukaryota	Sar	Alveolata	Dinophyceae	Suessiales	Symbiodiniaceae	Breviolum	B-noName-3
B-noName-3	exp_MC7_S134	0	MCAV_1669	MCAV_1669c-t1	healthy	Cnidaria	Anthozoa	Scleractinia	Montastraeidae	Montastraea	cavernosa	moderate	USVI	experiment	no	no	no	Eukaryota	Sar	Alveolata	Dinophyceae	Suessiales	Symbiodiniaceae	Breviolum	B-noName-3
B-noName-3	OANN_1305a-c3-tf_exp_OA23	0	OANN_1305	OANN_1305a-c3-tf	healthy	Cnidaria	Hexacorallia	Scleractinia	Merulinidae	Orbicella	annularis	moderate	USVI	experiment	oann_c3	yes	control	Eukaryota	Sar	Alveolata	Dinophyceae	Suessiales	Symbiodiniaceae	Breviolum	B-noName-3
B-noName-3	exp_OA18_S173	0	OANN_1835	OANN_1835c_t1	healthy	Cnidaria	Hexacorallia	Scleractinia	Merulinidae	Orbicella	annularis	moderate	USVI	experiment	no	no	no	Eukaryota	Sar	Alveolata	Dinophyceae	Suessiales	Symbiodiniaceae	Breviolum	B-noName-3
B-noName-3	DLAB_1322-d4-t1_exp_DL20	0	DLAB_1322	DLAB_1322-d4-t1	diseased	Cnidaria	Hexacorallia	Scleractinia	Faviidae	Diploria	labyrinthiformis	high	USVI	experiment	no	no	no	Eukaryota	Sar	Alveolata	Dinophyceae	Suessiales	Symbiodiniaceae	Breviolum	B-noName-3
B-noName-3	exp_CN11_S168	0	CNAT_1863	CNAT_1863a-c3-tf	healthy	Cnidaria	Anthozoa	Scleractinia	Mussidae	Colpophyllia	natans	high	USVI	experiment	cnat_c3	yes	control	Eukaryota	Sar	Alveolata	Dinophyceae	Suessiales	Symbiodiniaceae	Breviolum	B-noName-3
B-noName-3	PAST_1633a-c8-tf_exp-PA16	0	PAST_1633	PAST_1633a-c8-tf	healthy	Cnidaria	Hexacorallia	Scleractinia	Poritidae	Porites	astreoides	low	USVI	experiment	no	no	no	Eukaryota	Sar	Alveolata	Dinophyceae	Suessiales	Symbiodiniaceae	Breviolum	B-noName-3
B-noName-3	OANN_1835c-t1_exp_OA18	0	OANN_1835	OANN_1835c-t1	healthy	Cnidaria	Hexacorallia	Scleractinia	Merulinidae	Orbicella	annularis	moderate	USVI	experiment	no	no	no	Eukaryota	Sar	Alveolata	Dinophyceae	Suessiales	Symbiodiniaceae	Breviolum	B-noName-3
B-noName-3	DLAB_1301-c3-t1_exp_DL3	0	DLAB_1301	DLAB_1301-c3-t1	healthy	Cnidaria	Hexacorallia	Scleractinia	Faviidae	Diploria	labyrinthiformis	high	USVI	experiment	no	no	no	Eukaryota	Sar	Alveolata	Dinophyceae	Suessiales	Symbiodiniaceae	Breviolum	B-noName-3
B-noName-3	PSTRIG_1672e-c3-tf_exp_PS11	0	PSTRIG_1672	PSTRIG_1672e-c3-tf	healthy	Cnidaria	Anthozoa	Scleractinia	Mussidae	Pseudodiploria	strigosa	high	USVI	experiment	pstr_c3	yes	control	Eukaryota	Sar	Alveolata	Dinophyceae	Suessiales	Symbiodiniaceae	Breviolum	B-noName-3
B-noName-3	exp_SS21_S155	0	SSID_1613	SSID_1613a-d5-tf	diseased	Cnidaria	Anthozoa	Scleractinia	Siderastreidae	Siderastrea	siderea	moderate	USVI	experiment	no	no	no	Eukaryota	Sar	Alveolata	Dinophyceae	Suessiales	Symbiodiniaceae	Breviolum	B-noName-3
B-noName-3	OANN_1835b-c6-tf_exp_OA26	0	OANN_1835	OANN_1835b-c6-tf	healthy	Cnidaria	Hexacorallia	Scleractinia	Merulinidae	Orbicella	annularis	moderate	USVI	experiment	oann_c6	yes	control	Eukaryota	Sar	Alveolata	Dinophyceae	Suessiales	Symbiodiniaceae	Breviolum	B-noName-3
B-noName-3	DLAB_1390-d1-t1_exp_DL17	0	DLAB_1390	DLAB_1390-d1-t1	diseased	Cnidaria	Hexacorallia	Scleractinia	Faviidae	Diploria	labyrinthiformis	high	USVI	experiment	no	no	no	Eukaryota	Sar	Alveolata	Dinophyceae	Suessiales	Symbiodiniaceae	Breviolum	B-noName-3
B-noName-3	exp_MC15_S103	0	MCAV_1669	MCAV_1669c-c7-tf	healthy	Cnidaria	Anthozoa	Scleractinia	Montastraeidae	Montastraea	cavernosa	moderate	USVI	experiment	mcav_c7	yes	control	Eukaryota	Sar	Alveolata	Dinophyceae	Suessiales	Symbiodiniaceae	Breviolum	B-noName-3
B-noName-3	exp-PA4_S180	0	PAST_1858	PAST_1858b-t1	healthy	Cnidaria	Hexacorallia	Scleractinia	Poritidae	Porites	astreoides	low	USVI	experiment	no	no	no	Eukaryota	Sar	Alveolata	Dinophyceae	Suessiales	Symbiodiniaceae	Breviolum	B-noName-3
B-noName-3	exp_CN12_S176	0	CNAT_1692	CNAT_1692b-c4-tf	healthy	Cnidaria	Anthozoa	Scleractinia	Mussidae	Colpophyllia	natans	high	USVI	experiment	cnat_c4	yes	control	Eukaryota	Sar	Alveolata	Dinophyceae	Suessiales	Symbiodiniaceae	Breviolum	B-noName-3
B-noName-3	PAST_1681a-d1-tf_exp-PA17	0	PAST_1681	PAST_1681a-d1-tf	diseased	Cnidaria	Hexacorallia	Scleractinia	Poritidae	Porites	astreoides	low	USVI	experiment	past_d1	yes	disease	Eukaryota	Sar	Alveolata	Dinophyceae	Suessiales	Symbiodiniaceae	Breviolum	B-noName-3
B-noName-3	exp_MC1_S181	0	MCAV_1360	MCAV_1360d-t1	healthy	Cnidaria	Anthozoa	Scleractinia	Montastraeidae	Montastraea	cavernosa	moderate	USVI	experiment	no	no	no	Eukaryota	Sar	Alveolata	Dinophyceae	Suessiales	Symbiodiniaceae	Breviolum	B-noName-3
B-noName-3	DLAB_1369-c1-t1_exp_DL1	0	DLAB_1369	DLAB_1369-c1-t1	healthy	Cnidaria	Hexacorallia	Scleractinia	Faviidae	Diploria	labyrinthiformis	high	USVI	experiment	no	no	no	Eukaryota	Sar	Alveolata	Dinophyceae	Suessiales	Symbiodiniaceae	Breviolum	B-noName-3
B-noName-3	DLAB_1650-d7-tf_exp_DL31	0	DLAB_1650	DLAB_1650-d7-tf	diseased	Cnidaria	Hexacorallia	Scleractinia	Faviidae	Diploria	labyrinthiformis	high	USVI	experiment	no	no	no	Eukaryota	Sar	Alveolata	Dinophyceae	Suessiales	Symbiodiniaceae	Breviolum	B-noName-3
B-noName-3	DLAB_1839-d2-t1_exp_DL18	0	DLAB_1839	DLAB_1839-d2-t1	diseased	Cnidaria	Hexacorallia	Scleractinia	Faviidae	Diploria	labyrinthiformis	high	USVI	experiment	no	no	no	Eukaryota	Sar	Alveolata	Dinophyceae	Suessiales	Symbiodiniaceae	Breviolum	B-noName-3
B-noName-3	DLAB_1312-c4-t1_exp_DL4	0	DLAB_1312	DLAB_1312-c4-t1	healthy	Cnidaria	Hexacorallia	Scleractinia	Faviidae	Diploria	labyrinthiformis	high	USVI	experiment	no	no	no	Eukaryota	Sar	Alveolata	Dinophyceae	Suessiales	Symbiodiniaceae	Breviolum	B-noName-3
B-noName-3	DLAB_1695-c7-tf_exp_DL15	0	DLAB_1695	DLAB_1695-c7-tf	healthy	Cnidaria	Hexacorallia	Scleractinia	Faviidae	Diploria	labyrinthiformis	high	USVI	experiment	no	no	no	Eukaryota	Sar	Alveolata	Dinophyceae	Suessiales	Symbiodiniaceae	Breviolum	B-noName-3
B-noName-3	exp_SS9_S154	0	SSID_1319	SSID_1319a-c1-tf	healthy	Cnidaria	Anthozoa	Scleractinia	Siderastreidae	Siderastrea	siderea	moderate	USVI	experiment	no	no	no	Eukaryota	Sar	Alveolata	Dinophyceae	Suessiales	Symbiodiniaceae	Breviolum	B-noName-3
B-noName-3	exp-PA2_S157	0	PAST_1304	PAST_1304d-t1	healthy	Cnidaria	Hexacorallia	Scleractinia	Poritidae	Porites	astreoides	low	USVI	experiment	no	no	no	Eukaryota	Sar	Alveolata	Dinophyceae	Suessiales	Symbiodiniaceae	Breviolum	B-noName-3
B-noName-3	DLAB_1695-c7-t1_exp_DL7	0	DLAB_1695	DLAB_1695-c7-t1	healthy	Cnidaria	Hexacorallia	Scleractinia	Faviidae	Diploria	labyrinthiformis	high	USVI	experiment	no	no	no	Eukaryota	Sar	Alveolata	Dinophyceae	Suessiales	Symbiodiniaceae	Breviolum	B-noName-3
B-noName-3	OANN_1835a-d6-tf_exp_OA34	0	OANN_1835	OANN_1835a-d6-tf	diseased	Cnidaria	Hexacorallia	Scleractinia	Merulinidae	Orbicella	annularis	moderate	USVI	experiment	oann_d6	yes	disease	Eukaryota	Sar	Alveolata	Dinophyceae	Suessiales	Symbiodiniaceae	Breviolum	B-noName-3
B-noName-3	exp_MC12_S174	0	MCAV_1226	MCAV_1226b-c4-tf	healthy	Cnidaria	Anthozoa	Scleractinia	Montastraeidae	Montastraea	cavernosa	moderate	USVI	experiment	no	no	no	Eukaryota	Sar	Alveolata	Dinophyceae	Suessiales	Symbiodiniaceae	Breviolum	B-noName-3
B-noName-3	PAST_1295c-t1_exp-PA3	0	PAST_1295	PAST_1295c-t1	healthy	Cnidaria	Hexacorallia	Scleractinia	Poritidae	Porites	astreoides	low	USVI	experiment	no	no	no	Eukaryota	Sar	Alveolata	Dinophyceae	Suessiales	Symbiodiniaceae	Breviolum	B-noName-3
B-noName-3	exp_CN6_S128	0	CNAT_1370	CNAT_1370d-t1	healthy	Cnidaria	Anthozoa	Scleractinia	Mussidae	Colpophyllia	natans	high	USVI	experiment	no	no	no	Eukaryota	Sar	Alveolata	Dinophyceae	Suessiales	Symbiodiniaceae	Breviolum	B-noName-3
B-noName-3	exp_SS13_S186	0	SSID_1613	SSID_1613b-c5-tf	healthy	Cnidaria	Anthozoa	Scleractinia	Siderastreidae	Siderastrea	siderea	moderate	USVI	experiment	no	no	no	Eukaryota	Sar	Alveolata	Dinophyceae	Suessiales	Symbiodiniaceae	Breviolum	B-noName-3
B-noName-3	PAST_1633b-d8-tf_exp-PA24	0	PAST_1633	PAST_1633b-d8-tf	unaffected	Cnidaria	Hexacorallia	Scleractinia	Poritidae	Porites	astreoides	low	USVI	experiment	no	no	no	Eukaryota	Sar	Alveolata	Dinophyceae	Suessiales	Symbiodiniaceae	Breviolum	B-noName-3
[truncated: 7,009 more rows]

## Sheet: Supplementary Data 4
Colpophyllia natans				Montastraea cavernosa				Orbicella annularis				Porites astreoides				Pseudodiploria strigosa				Symbiodinium annotation				Breviolum annotation				Cladocopium annotation				Durusdinium annotation
[truncated: 28,287 more rows]

[truncated: 10 more sheets: Supplementary Data 5, Supplementary Data 6, Supplementary Data 7, Supplementary Data 8, Supplementary Data 9, Supplementary Data 10, Supplementary Data 11, Supplementary Data 12, Supplementary Data 13, Supplementary Data 14]
