# Supplementary material for: Stony coral tissue loss disease induces transcriptional signatures of in situ degradation of dysfunctional Symbiodiniaceae
Source: Nat Commun. 2023 May 22;14:2915. doi: 10.1038/s41467-023-38612-4 (PMC10202950; doi:10.1038/s41467-023-38612-4)
Supplement: Supplementary file 6 — Source Data [file 41467_2023_38612_MOESM6_ESM.xlsx]

## Sheet: Figure 2
Figure 2	Expression Boxplots of Relevant Orthologs with Significant Differential Expresion Between Disease States
			SMAD family member 6								Ras-related protin rab7
			min	lower	middle	upper	max				min	lower	middle	upper	max
	M.cavernosa	Control	9.76511	9.78454	9.87664	10.0913	10.207		M.cavernosa	Control	8.43288	8.46411	8.63808	8.83961	8.975
		Exposed	8.70995	8.94699	9.19993	9.37845	9.39224			Exposed	8.3258	8.5046	8.56582	8.63261	8.63261
		Infected	7.9542	8.33057	8.70694	8.78649	8.86603			Infected	9.10356	9.27868	9.4538	9.59403	9.73427
	P.astreoides	Control	8.90507	9.29982	9.60928	9.89761	10.229		P.astreoides	Control	10.609	10.6157	10.6371	10.7127	10.7127
		Exposed	8.55996	8.77807	8.99619	9.21431	9.43243			Exposed	10.5836	10.5953	10.6071	10.6188	10.6305
		Infected	7.90432	7.95548	8.84518	9.11764	9.45504			Infected	10.5831	10.7261	10.8566	11.1479	11.2837
	P.strigosa	Control	9.3713	9.64726	9.92959	10.1218	10.1273		P.strigosa	Control	10.2865	10.3936	10.4707	10.547	10.6515
		Exposed	9.60918	9.68534	9.76151	9.83767	9.91383			Exposed	10.2999	10.3245	10.349	10.3736	10.3982
		Infected	10.3444	10.3444	10.3444	10.3444	10.3444			Infected	11.2668	11.2668	11.2668	11.2668	11.2668
	O.annularis	Control	9.26972	9.69204	10.0621	10.2206	10.299		O.annularis	Control	9.41594	9.45345	9.56579	9.89905	10.0385
		Infected	9.1419	9.1419	9.3022	9.81703	9.8763			Infected	9.31351	9.78255	10.1032	10.6174	11.1185
	C.natans	Control	9.20524	9.23016	9.25431	9.41981	9.41981		C.natans	Control	10.4971	10.4971	10.5093	10.586	10.586
		Infected	8.02078	8.11966	8.35924	8.45604	8.79765			Infected	10.8793	10.9503	11.1633	11.3407	11.4987
	Pooled	Control	8.90507	9.3713	9.78715	10.1273	10.299		Pooled	Control	8.43288	9.41594	10.0392	10.586	10.8819
		Exposed	8.55996	8.94699	9.38305	9.47661	9.91383			Exposed	8.3258	8.56663	9.56399	10.4445	10.6305
		Infected	7.05523	8.07022	8.79765	9.22205	10.3444			Infected	9.10356	9.94288	10.8566	11.1556	11.4987
			Toll-like receptor 6								Charged multivesicular body protein 4b
			min	lower	middle	upper	max				min	lower	middle	upper	max
	M.cavernosa	Control	6.2055	6.90268	7.10063	7.75326	8.25244		M.cavernosa	Control	8.5019	8.73671	8.87653	9.05402	9.08528
		Exposed	6.38001	6.38001	7.10332	7.31116	7.3226			Exposed	9.02937	9.2273	9.3543	9.4565	9.58008
		Infected	5.41059	5.75299	6.0954	6.61109	7.12678			Infected	9.1753	9.25312	9.33095	9.63902	9.94709
	P.astreoides	Control	6.303	6.303	6.52583	6.59582	6.60107		P.astreoides	Control	9.35425	9.39828	9.62172	9.83726	9.85761
		Exposed	5.2119	5.47845	5.74501	6.01156	6.27811			Exposed	9.98212	10.001	10.0198	10.0387	10.0575
		Infected	5.90506	5.90506	5.93584	5.96849	5.96849			Infected	9.89652	10.0323	10.0541	10.2178	10.2363
	P.strigosa	Control	6.83847	6.83847	7.11889	7.18692	7.3139		P.strigosa	Control	9.12061	9.22394	9.26747	9.33057	9.33057
		Exposed	6.35572	6.63925	6.92278	7.20632	7.48985			Exposed	9.07606	9.10651	9.13695	9.16738	9.19783
		Infected	7.75284	7.75284	7.75284	7.75284	7.75284			Infected	9.6624	9.6624	9.6624	9.6624	9.6624
	O.annularis	Control	3.64491	4.10127	4.71541	5.29391	5.80525		O.annularis	Control	9.95125	10.1244	10.1434	10.2404	10.3299
		Infected	3.20565	4.34555	4.9204	5.24902	5.25898			Infected	9.90322	9.99999	10.373	10.4143	10.4467
	C.natans	Control	4.5689	4.58885	4.77562	4.98268	5.01661		C.natans	Control	9.22336	9.22336	9.28715	9.42579	9.5052
		Infected	1.52992	2.20697	2.70064	2.85019	2.85019			Infected	9.71355	9.71355	9.87742	10.0137	10.0137
	Pooled	Control	3.64491	4.98268	6.07434	7.02867	8.25244		Pooled	Control	8.5019	9.08528	9.35425	9.85761	10.3299
		Exposed	4.82218	6.01156	6.6275	7.31116	7.48985			Exposed	9.02937	9.16738	9.3543	9.68059	10.0575
		Infected	1.52992	3.5926	5.24902	5.95216	7.75284			Infected	9.1753	9.79548	9.99999	10.227	10.5085
			TNF receptor-associated factor 3								Superoxide dismutase [Cu-Zn] 1
			min	lower	middle	upper	max				min	lower	middle	upper	max
	M.cavernosa	Control	6.24975	6.55858	7.05722	7.29918	7.3143		M.cavernosa	Control	0.973527	1.70428	3.25344	4.01718	4.7578
		Exposed	5.46869	5.46869	6.55564	6.82503	7.27716			Exposed	1.70114	1.88316	1.97934	2.6343	2.6343
		Infected	6.79755	7.28824	7.77892	8.06338	8.34785			Infected	3.75873	4.17052	4.58231	4.60021	4.6181
	P.astreoides	Control	6.88776	7.12528	7.43198	8.0009	9.02509		P.astreoides	Control	5.71605	6.7502	7.15913	7.56271	8.58081
		Exposed	8.46399	9.13375	9.80351	10.4733	11.143			Exposed	5.2479	6.1608	7.07371	7.98662	8.89953
		Infected	7.47186	7.47186	7.55915	7.82862	7.84796			Infected	4.09505	5.1524	7.71932	8.69403	8.71917
	P.strigosa	Control	5.84739	5.95061	5.99132	6.22025	6.22025		P.strigosa	Control	2.61061	4.17896	5.75756	7.71088	10.4034
		Exposed	6.09309	6.41278	6.73247	7.05216	7.37186			Exposed	7.3341	7.85131	8.36852	8.88573	9.40293
		Infected	8.80675	8.80675	8.80675	8.80675	8.80675			Infected	8.65	8.65	8.65	8.65	8.65
	O.annularis	Control	7.47633	7.9153	8.10647	8.32155	8.57009		O.annularis	Control	4.12279	4.2901	4.88937	6.15208	7.3326
		Infected	7.63446	7.84368	8.43691	8.81414	9.01599			Infected	5.81667	6.26046	6.78784	8.39192	11.1529
	C.natans	Control	8.63685	9.01948	9.02091	9.53565	9.6655		C.natans	Control	1.81769	2.81716	3.00121	6.40067	7.08228
		Infected	9.54697	10.0288	10.5334	10.5424	10.5424			Infected	6.62658	7.21547	8.67712	10.9594	11.0858
	Pooled	Control	5.84739	6.88776	7.47633	8.57009	9.6655		Pooled	Control	0.973527	2.81716	4.7578	6.81338	10.4034
		Exposed	6.09309	6.351	6.97574	7.64489	8.46399			Exposed	1.70114	1.9971	4.87026	7.72546	9.40293
		Infected	6.3019	7.70669	8.34785	9.28148	10.5424			Infected	3.75873	5.48454	7.21547	8.68558	11.1529
			Deleted in malignant brain tumors 1 protein								Alpha-2 Type I Collagen
			min	lower	middle	upper	max				min	lower	middle	upper	max
	M.cavernosa	Control	1.39306	2.41948	3.17908	4.21795	4.5041		M.cavernosa	Control	13.8111	14.3115	14.7891	14.8893	15.0722
		Exposed	-0.303822	-0.190274	0.100502	0.40717	0.568394			Exposed	12.3129	12.8211	13.2869	13.8061	14.4743
		Infected	-1.10523	-0.993258	-0.881287	-0.816372	-0.751457			Infected	10.0261	10.6544	11.2827	12.064	12.8454
	P.astreoides	Control	2.84742	3.23835	5.89961	8.6338	9.24347		P.astreoides	Control	11.4689	12.7106	13.297	13.5732	13.8843
		Exposed	4.19127	4.22157	4.25188	4.28218	4.31249			Exposed	10.746	11.3808	12.0155	12.6503	13.285
		Infected	1.22277	2.52389	2.99717	4.04983	5.6689			Infected	11.5624	11.5624	11.9433	12.0063	12.0063
	P.strigosa	Control	0.757825	0.757825	1.55313	1.92444	2.8412		P.strigosa	Control	11.3971	11.4755	11.5433	11.7689	11.7689
		Exposed	-1.55814	-1.27304	-0.987932	-0.702828	-0.417724			Exposed	11.3288	11.3299	11.331	11.3322	11.3333
		Infected	-0.97633	-0.97633	-0.97633	-0.97633	-0.97633			Infected	8.71248	8.71248	8.71248	8.71248	8.71248
	O.annularis	Control	-0.797331	-0.0848401	2.32355	3.34804	3.90475		O.annularis	Control	13.4649	13.4804	13.5271	13.687	13.7401
		Infected	-0.661144	-0.475496	-0.350397	-0.00650718	-0.00650718			Infected	11.6792	11.6792	11.8356	11.9239	11.9239
	C.natans	Control	3.97837	3.97837	4.39258	5.52149	6.73327		C.natans	Control	11.6771	12.8581	13.5589	13.7725	13.9041
		Infected	-1.46596	-0.745663	-0.112842	0.0761563	0.154339			Infected	6.47291	7.73717	8.2978	9.13932	10.5426
	Pooled	Control	-1.4309	1.6024	3.0447	4.39258	8.43057		Pooled	Control	11.3971	12.8581	13.5276	13.9041	15.0722
		Exposed	-1.55814	-0.332297	0.100502	1.47411	1.47411			Exposed	10.746	11.3322	12.6517	13.3596	14.4743
		Infected	-1.46596	-0.74856	-0.112842	1.87333	5.6689			Infected	6.47291	9.58271	11.3093	11.9336	13.9136

## Sheet: Figure 3b
Figure 3b	Expression Scatterplots of Single-Copy Coral Orthologs Significantly Correlated to Disease Phenotypes
			Species Average Rlog Expression
		Relative Risk	Vacuolar protein-sorting-associated protein 25	Cytoplasmic dynein 1 light intermediate chain 2	Zeta-sarcoglycan
	M.cavernosa	5.1	2.80643	4.256	4.84315
	P.astreoides	7.91	6.06083	8.40153	8.16409
	P.strigosa	9.3	6.7517	9.39335	9.12385
	O.annularis	12.09	8.17553	10.2192	9.2293
	C.natans	12.19	8.0217	9.69197	9.2097
	Correlation to RR (Pearson's R)		0.969646	0.91196	0.886898
	P-value		0.00631944	0.0309409	0.0448776
			Species Average Rlog Expression
		Average Lesion Growth Rate	Arrestin domain-containing protein 2	COP9 signalosome complex subunit 8	Golgin subfamily A member 7B	Ribulose-phosphate 3-epimerase	PHD finger protein 10
	M.cavernosa	0.0878248	1.36024	11.138	8.68674	9.47874	8.57723
	P.astreoides	0.0278508	1.25892	11.986	6.87492	8.43709	10.4351
	P.strigosa	0.136087	3.64515	10.0261	8.11119	10.3236	6.77919
	O.annularis	0.197215	4.94631	8.02365	4.34201	5.07908	7.39713
	C.natans	0.42	10.3993	7.30206	0.90612	1.14917	5.27817
	Correlation to LGR (Pearson's R)		0.990478	-0.910698	-0.89596	-0.890625	-0.889928
	P-value		0.00111375	0.0316026	0.0396495	0.0427026	0.0431066

## Sheet: Figure 4b
Figure 4b	Expression Boxplots of Single-Copy Coral Orthologs with Significant Differences in Expression Between Disease States
			Tropomyosin alpha-4 chain								Protein BTG1
			min	lower	middle	upper	max				min	lower	middle	upper	max
	M.cavernosa	Control	8.65857	9.05923	9.66228	9.86042	10.3472		M.cavernosa	Control	9.51433	9.60211	9.67314	10.0931	10.5287
		Exposed	8.43267	8.50725	8.6954	8.99139	9.38948			Exposed	9.87211	10.0908	10.2183	10.4953	10.4953
		Infected	2.92969	3.0383	3.14692	5.25271	7.3585			Infected	10.6178	10.7082	10.7987	11.3132	11.8278
	P.astreoides	Control	9.48922	9.48922	10.1488	10.3528	10.3539		P.astreoides	Control	9.19386	9.67439	9.94986	10.203	10.6166
		Exposed	8.55882	8.63049	8.70217	8.77384	8.84551			Exposed	10.454	10.4883	10.5227	10.557	10.5914
		Infected	6.43019	7.65517	8.69612	8.77416	9.5019			Infected	9.39495	9.76629	10.1055	10.3299	10.4185
	P.strigosa	Control	8.38463	8.64386	9.15299	9.59401	9.64892		P.strigosa	Control	9.61844	9.62797	9.67851	9.78155	9.9486
		Exposed	8.8706	8.88034	8.89007	8.89981	8.90955			Exposed	10.1453	10.1637	10.1821	10.2005	10.2189
		Infected	5.80571	5.80571	5.80571	5.80571	5.80571			Infected	12.0155	12.0155	12.0155	12.0155	12.0155
	O.annularis	Control	7.79015	8.21396	8.49327	9.06927	9.23134		O.annularis	Control	9.76637	9.83113	10.0024	10.1064	10.1999
		Infected	6.82181	7.30094	7.5303	7.73957	8.2529			Infected	9.8155	10.1451	10.5923	10.6291	10.8471
	C.natans	Control	8.00294	9.04233	9.32359	10.2453	11.0984		C.natans	Control	9.34319	9.88959	10.0755	10.445	10.5062
		Infected	2.17456	2.64712	2.86058	6.5847	7.05442			Infected	10.3073	10.547	10.6589	10.7215	10.924
	Pooled	Control	7.79015	8.65618	9.23134	9.90173	11.0984		Pooled	Control	9.19386	9.63115	9.88959	10.1324	10.6166
		Exposed	8.43267	8.55214	8.8521	8.88034	8.90955			Exposed	9.87211	10.1591	10.2459	10.4883	10.5914
		Infected	2.17456	4.47632	7.05442	7.69737	9.5019			Infected	9.76629	10.2262	10.5923	10.7601	10.924
			Kelch-like protein 18								Parkin coregulated gene protein homolog
			min	lower	middle	upper	max				min	lower	middle	upper	max
	M.cavernosa	Control	7.95393	7.9655	8.00823	8.05278	8.06496		M.cavernosa	Control	8.02071	8.24187	8.50866	8.56431	8.62863
		Exposed	6.53703	6.68321	7.10222	7.51444	7.64023			Exposed	8.75968	8.85512	8.90546	9.02755	9.02755
		Infected	5.47184	5.90574	6.33964	6.4561	6.57254			Infected	9.19089	9.32402	9.45715	9.49463	9.53211
	P.astreoides	Control	5.62035	6.0196	6.15706	6.57161	6.57161		P.astreoides	Control	9.1253	9.20669	9.41536	9.75634	10.2347
		Exposed	5.40289	5.75342	6.10395	6.45447	6.805			Exposed	9.57296	9.80626	10.0396	10.2729	10.5062
		Infected	5.5803	5.7191	6.12603	6.12698	6.12698			Infected	9.06603	9.07637	9.63614	10.4975	10.6302
	P.strigosa	Control	6.11369	6.45146	6.60655	6.73538	6.99441		P.strigosa	Control	8.50668	8.54231	8.65074	8.78023	8.87904
		Exposed	5.03922	5.38647	5.73373	6.08099	6.42825			Exposed	9.23649	9.24354	9.25058	9.25763	9.26467
		Infected	5.96502	5.96502	5.96502	5.96502	5.96502			Infected	9.7515	9.7515	9.7515	9.7515	9.7515
	O.annularis	Control	6.30813	6.66138	6.7038	7.44634	8.16458		O.annularis	Control	8.69797	8.88105	9.1545	9.52434	10.304
		Infected	5.58844	5.58844	5.87329	5.96513	5.96513			Infected	9.62859	9.80802	10.1187	10.177	10.6948
	C.natans	Control	6.44528	6.77826	6.79881	7.39847	8.10994		C.natans	Control	8.93135	9.01843	9.14376	9.42517	9.74634
		Infected	4.95917	4.95917	5.0709	5.2517	5.29761			Infected	9.76528	9.9149	10.0573	10.2384	10.2384
	Pooled	Control	7.79015	8.65618	9.23134	9.90173	11.0984		Pooled	Control	8.02071	8.5811	8.93135	9.3624	10.304
		Exposed	8.43267	8.55214	8.8521	8.88034	8.90955			Exposed	8.75968	8.91472	9.25058	9.39694	9.57296
		Infected	2.17456	4.47632	7.05442	7.69737	9.5019			Infected	9.06603	9.58035	9.80802	10.2077	10.7281
			Transmembrane prolyl 4-hydroxylase
			min	lower	middle	upper	max
	M.cavernosa	Control	7.53435	7.92163	8.36161	8.43356	8.84481
		Exposed	6.89544	6.89544	7.22487	7.31806	7.51623
		Infected	3.64028	4.93947	6.23865	6.40551	6.57238
	P.astreoides	Control	5.58332	5.58332	5.96311	6.19308	6.73714
		Exposed	3.47081	4.09504	4.71927	5.3435	5.96773
		Infected	3.73974	3.95385	5.21221	6.3356	6.53036
	P.strigosa	Control	5.20289	5.45463	5.9479	6.58221	7.25709
		Exposed	5.7928	5.93805	6.08329	6.22854	6.37378
		Infected	3.76286	3.76286	3.76286	3.76286	3.76286
	O.annularis	Control	4.38359	4.61278	5.04146	5.67043	6.30565
		Infected	1.49609	1.85972	4.20864	4.8651	5.82778
	C.natans	Control	6.84896	6.84896	7.36196	7.43941	8.18778
		Infected	1.98617	3.11631	4.12527	4.15067	4.51766
	Pooled	Control	4.38359	5.53855	6.35725	7.53435	8.84481
		Exposed	5.7928	5.924	6.18118	7.2113	7.51623
		Infected	1.49609	3.69001	4.15067	5.51999	6.57238

## Sheet: Figure 6b
Figure 6b	Expression Boxplots of Single-Copy Symbiont Orthologs with Significant Differences in Expression Between Disease States
			Cyclin-dependent kinase 2
			min	lower	middle	upper	max
	Symbiodinium	Control	6.74432	6.75645	7.04008	7.42556	7.74321
		Exposed	5.88521	6.15994	6.43466	6.70939	6.98411
		Infected	6.68291	6.68291	6.77347	6.86956	6.86956
	Breviolum	Control	6.9421	7.05107	7.18741	7.36002	7.57782
		Exposed	6.10913	6.21168	6.31422	6.41677	6.51932
		Infected	7.69445	7.69445	7.69445	7.69445	7.69445
	Cladocopium	Control	6.85086	6.98174	7.07614	7.27669	7.4557
		Exposed	6.69829	6.69829	6.95207	7.08541	7.42725
		Infected	6.35276	6.65648	7.00432	7.25617	7.38482
	Durusdinium	Control	7.69254	7.77137	7.8502	7.85601	7.86181
		Infected	7.38491	7.8571	8.32928	8.51691	8.70455
	Pooled	Control	6.74432	6.97906	7.24237	7.44228	7.86181
		Exposed	5.88521	6.08063	6.726	6.97463	7.42725
		Infected	6.35276	6.72819	7.10873	7.38487	8.32928
			Guanine Deaminase
			min	lower	middle	upper	max
	Symbiodinium	Control	6.26922	6.67884	7.07301	7.39803	7.60016
		Exposed	6.73462	6.99303	7.25143	7.50984	7.76824
		Infected	7.53136	7.53136	7.62524	7.64215	7.75444
	Breviolum	Control	7.16507	7.22549	7.28244	7.3814	7.56783
		Exposed	7.62767	7.65573	7.6838	7.71187	7.73993
		Infected	6.67016	6.67016	6.67016	6.67016	6.67016
	Cladocopium	Control	6.80563	7.04746	7.26266	7.55537	8.20847
		Exposed	7.44022	7.72171	8.16069	8.52465	8.5811
		Infected	7.09614	7.34594	7.45299	7.60468	7.67804
	Durusdinium	Control	6.00326	6.41182	6.82038	6.83294	6.8455
		Infected	5.84725	6.61566	7.38406	7.47315	7.56224
	Pooled	Control	6.26922	6.92005	7.21396	7.48317	8.20847
		Exposed	7.44022	7.58081	7.75409	7.98812	8.5811
		Infected	7.09614	7.304	7.51485	7.61662	7.75444
			2-alkenal reductase
			min	lower	middle	upper	max
	Symbiodinium	Control	6.16833	6.41608	6.68843	6.92939	7.08294
		Exposed	5.71959	5.85435	5.9891	6.12386	6.25862
		Infected	6.83892	6.83892	7.04982	7.16763	7.52398
	Breviolum	Control	3.36764	4.10429	4.76339	5.2071	5.29758
		Exposed	2.14868	2.82009	3.49149	4.1629	4.83431
		Infected	7.05239	7.05239	7.05239	7.05239	7.05239
	Cladocopium	Control	3.99532	5.3283	6.00924	6.23435	6.42351
		Exposed	3.93624	3.93624	5.66466	5.72438	5.80189
		Infected	5.12771	5.64647	6.17811	6.35586	6.70384
	Durusdinium	Control	7.37803	7.52979	7.68154	7.71063	7.73972
		Infected	7.35645	7.64604	7.93563	8.01283	8.09003
	Pooled	Control	3.99532	5.26742	6.11857	6.4423	7.73972
		Exposed	2.14868	4.1629	5.66466	5.74016	6.25862
		Infected	5.12771	6.07141	6.39113	7.11001	8.09003

## Sheet: Figure 8b
Figure 8b	Histology and rab7 correlation analysis boxplots
			Avg. Symbiont Size
			min	lower	middle	upper	max
	Pooled	Control	25.5605	28.7384	35.4585	41.7948	52.1623
		Exposed	27.5324	33.5233	39.4144	45.0836	45.9019
		Infected	20.9469	32.5108	35.9056	40.7412	49.2626
			Symbiont-to-Symbiosome Size Ratio
			min	lower	middle	upper	max
	Pooled	Control	0.495862	0.5391	0.589395	0.6226	0.674796
		Exposed	0.4456	0.4519	0.4792	0.511	0.55333
		Infected	0.3772	0.459414	0.4832	0.535722	0.6244
